# Supplementary material for: LPCAT1 promotes brain metastasis of lung adenocarcinoma by up-regulating PI3K/AKT/MYC pathway
Source: J Exp Clin Cancer Res. 2019 Feb 21;38:95. doi: 10.1186/s13046-019-1092-4 (PMC6385475; doi:10.1186/s13046-019-1092-4)
Supplement: Supplementary file 1 — Differentially-expressed genes from LUAD patients and normal patients in GSE32863, GSE7670 and TCGA-LUAD datasets, respectively. (XLSX 2088 kb) [file 13046_2019_1092_MOESM1_ESM.xlsx]

## Sheet: TCGA
Cancer	Subset1	Subset2	Transcript ID	Name	EXP1	EXP2		adjusted P-Value		Measure
Lung adenocarcinoma	Lung adenocarcinoma - Stage IB(140)	Lung adenocarcinoma (adjacent normal)(59)	uc010veq.1	2018-09-01	1.79229	0.826087	1	3.76e-05		TPM
Lung adenocarcinoma	Lung adenocarcinoma - Stage IB(140)	Lung adenocarcinoma (adjacent normal)(59)	uc002cxr.2	2018-09-12	0.0200226	0.00101251	1	6.59e-07		TPM
Lung adenocarcinoma	Lung adenocarcinoma - Stage IB(140)	Lung adenocarcinoma (adjacent normal)(59)	uc002wbe.1	2018-09-02	0.915232	0.60956	1	2.3e-05		TPM
Lung adenocarcinoma	Lung adenocarcinoma - Stage IB(140)	Lung adenocarcinoma (adjacent normal)(59)	uc002wbh.2	2018-09-02	0.833278	0.455418	1	0.00612759		TPM
Lung adenocarcinoma	Lung adenocarcinoma - Stage IB(140)	Lung adenocarcinoma (adjacent normal)(59)	uc003bbr.3	2018-09-03	1.32269	0.387613	1	0.000119049		TPM
Lung adenocarcinoma	Lung adenocarcinoma - Stage IB(140)	Lung adenocarcinoma (adjacent normal)(59)	uc003bbs.3	2018-09-03	2.22694	0.412112	1	4.44e-10		TPM
Lung adenocarcinoma	Lung adenocarcinoma - Stage IB(140)	Lung adenocarcinoma (adjacent normal)(59)	uc011apj.1	2018-09-03	0.587218	0.200439	1	0.0012205		TPM
Lung adenocarcinoma	Lung adenocarcinoma - Stage IB(140)	Lung adenocarcinoma (adjacent normal)(59)	uc001khx.1	2018-03-05	20.7077	14.8092	1	2.39e-13		TPM
Lung adenocarcinoma	Lung adenocarcinoma - Stage IB(140)	Lung adenocarcinoma (adjacent normal)(59)	uc003jet.1	2018-03-06	32.4054	18.5539	1	3.36e-07		TPM
Lung adenocarcinoma	Lung adenocarcinoma - Stage IB(140)	Lung adenocarcinoma (adjacent normal)(59)	uc003jeu.1	2018-03-06	12.2507	3.46362	1	7.45e-16		TPM
Lung adenocarcinoma	Lung adenocarcinoma - Stage IB(140)	Lung adenocarcinoma (adjacent normal)(59)	uc011cmu.1	2018-03-06	2.96237	0.800377	1	7.71e-15		TPM
Lung adenocarcinoma	Lung adenocarcinoma - Stage IB(140)	Lung adenocarcinoma (adjacent normal)(59)	uc004ert.2	2018-09-06	3.2133	2.19222	1	0.00873333		TPM
Lung adenocarcinoma	Lung adenocarcinoma - Stage IB(140)	Lung adenocarcinoma (adjacent normal)(59)	uc004eru.2	2018-09-06	10.7681	7.54738	1	3.93e-05		TPM
Lung adenocarcinoma	Lung adenocarcinoma - Stage IB(140)	Lung adenocarcinoma (adjacent normal)(59)	uc011mtv.1	2018-09-06	0.103228	0.0226412	1	0.0085528		TPM
Lung adenocarcinoma	Lung adenocarcinoma - Stage IB(140)	Lung adenocarcinoma (adjacent normal)(59)	uc010zcn.1	2018-03-07	1.50309	1.04116	1	0.0023132		TPM
Lung adenocarcinoma	Lung adenocarcinoma - Stage IB(140)	Lung adenocarcinoma (adjacent normal)(59)	uc001jcg.1	2018-03-08	0.416523	0.208362	1	2.04e-06		TPM
Lung adenocarcinoma	Lung adenocarcinoma - Stage IB(140)	Lung adenocarcinoma (adjacent normal)(59)	uc001jch.2	2018-03-08	0.99497	0.507694	1	5.06e-06		TPM
Lung adenocarcinoma	Lung adenocarcinoma - Stage IB(140)	Lung adenocarcinoma (adjacent normal)(59)	uc003kxt.2	2018-09-08	14.6563	10.4466	1	0.000501545		TPM
Lung adenocarcinoma	Lung adenocarcinoma - Stage IB(140)	Lung adenocarcinoma (adjacent normal)(59)	uc001spx.1	2018-03-09	10.4863	6.82904	1	2.38e-06		TPM
Lung adenocarcinoma	Lung adenocarcinoma - Stage IB(140)	Lung adenocarcinoma (adjacent normal)(59)	uc001spy.2	2018-03-09	13.7855	7.68597	1	1.47e-13		TPM
Lung adenocarcinoma	Lung adenocarcinoma - Stage IB(140)	Lung adenocarcinoma (adjacent normal)(59)	uc002jtt.3	2018-09-09	12.7423	0.56505	1	4.45e-37		TPM
Lung adenocarcinoma	Lung adenocarcinoma - Stage IB(140)	Lung adenocarcinoma (adjacent normal)(59)	uc002jtx.1	2018-09-09	1.55128	0.22203	1	2.62e-08		TPM
Lung adenocarcinoma	Lung adenocarcinoma - Stage IB(140)	Lung adenocarcinoma (adjacent normal)(59)	uc010wtl.1	2018-09-09	97.546	59.8062	1	5.27e-16		TPM
Lung adenocarcinoma	Lung adenocarcinoma - Stage IB(140)	Lung adenocarcinoma (adjacent normal)(59)	uc001jji.2	A1CF	0.109347	0.00168661	1	0.00311318		TPM
Lung adenocarcinoma	Lung adenocarcinoma - Stage IB(140)	Lung adenocarcinoma (adjacent normal)(59)	uc010sgm.1	A2ML1	0.275973	0.0135642	1	0.00897784		TPM
Lung adenocarcinoma	Lung adenocarcinoma - Stage IB(140)	Lung adenocarcinoma (adjacent normal)(59)	uc001scr.3	AAAS	29.3162	21.8854	1	2.67e-11		TPM
Lung adenocarcinoma	Lung adenocarcinoma - Stage IB(140)	Lung adenocarcinoma (adjacent normal)(59)	uc001uhc.2	AACS	14.1923	9.21732	1	0.000198715		TPM
Lung adenocarcinoma	Lung adenocarcinoma - Stage IB(140)	Lung adenocarcinoma (adjacent normal)(59)	uc001uhd.2	AACS	2.28885	0.794413	1	7.92e-12		TPM
Lung adenocarcinoma	Lung adenocarcinoma - Stage IB(140)	Lung adenocarcinoma (adjacent normal)(59)	uc009zyg.2	AACS	0.0801521	0.013906	1	7.58e-08		TPM
Lung adenocarcinoma	Lung adenocarcinoma - Stage IB(140)	Lung adenocarcinoma (adjacent normal)(59)	uc009zyh.2	AACS	7.36124	3.7426	1	6.11e-13		TPM
Lung adenocarcinoma	Lung adenocarcinoma - Stage IB(140)	Lung adenocarcinoma (adjacent normal)(59)	uc009zyi.2	AACS	0.525286	0.329358	1	3.41e-05		TPM
Lung adenocarcinoma	Lung adenocarcinoma - Stage IB(140)	Lung adenocarcinoma (adjacent normal)(59)	uc002aqk.3	AAGAB	23.5975	15.6019	1	1.63e-07		TPM
Lung adenocarcinoma	Lung adenocarcinoma - Stage IB(140)	Lung adenocarcinoma (adjacent normal)(59)	uc002vhk.2	AAMP	89.1379	65.0216	1	3.53e-18		TPM
Lung adenocarcinoma	Lung adenocarcinoma - Stage IB(140)	Lung adenocarcinoma (adjacent normal)(59)	uc002vhl.2	AAMP	18.8698	15.3118	1	8.88e-05		TPM
Lung adenocarcinoma	Lung adenocarcinoma - Stage IB(140)	Lung adenocarcinoma (adjacent normal)(59)	uc002eyn.1	AARS	76.969	50.7641	1	2.13e-07		TPM
Lung adenocarcinoma	Lung adenocarcinoma - Stage IB(140)	Lung adenocarcinoma (adjacent normal)(59)	uc010vlu.1	AARS	8.0621	3.80512	1	2.54e-13		TPM
Lung adenocarcinoma	Lung adenocarcinoma - Stage IB(140)	Lung adenocarcinoma (adjacent normal)(59)	uc010jza.1	AARS2	7.92954	5.01218	1	6.43e-09		TPM
Lung adenocarcinoma	Lung adenocarcinoma - Stage IB(140)	Lung adenocarcinoma (adjacent normal)(59)	uc010cyu.1	AARSD1	1.91974	0.72144	1	2.62e-18		TPM
Lung adenocarcinoma	Lung adenocarcinoma - Stage IB(140)	Lung adenocarcinoma (adjacent normal)(59)	uc010ihb.2	AASDH	0.250064	0.148532	1	1.37e-06		TPM
Lung adenocarcinoma	Lung adenocarcinoma - Stage IB(140)	Lung adenocarcinoma (adjacent normal)(59)	uc001pjc.1	AASDHPPT	23.4025	15.8203	1	5.02e-08		TPM
Lung adenocarcinoma	Lung adenocarcinoma - Stage IB(140)	Lung adenocarcinoma (adjacent normal)(59)	uc002hni.2	AATF	51.8142	33.9812	1	1.77e-12		TPM
Lung adenocarcinoma	Lung adenocarcinoma - Stage IB(140)	Lung adenocarcinoma (adjacent normal)(59)	uc001eso.1	AB007962	0.283818	0.181805	1	4.7e-09		TPM
Lung adenocarcinoma	Lung adenocarcinoma - Stage IB(140)	Lung adenocarcinoma (adjacent normal)(59)	uc003qhb.2	AB073649	0.169588	0.0845072	1	1.86e-05		TPM
Lung adenocarcinoma	Lung adenocarcinoma - Stage IB(140)	Lung adenocarcinoma (adjacent normal)(59)	uc004bos.2	AB074162	0.144609	0.0873562	1	8.79e-05		TPM
Lung adenocarcinoma	Lung adenocarcinoma - Stage IB(140)	Lung adenocarcinoma (adjacent normal)(59)	uc002dtz.1	AB209061	5.88554	3.1166	1	7.73e-09		TPM
Lung adenocarcinoma	Lung adenocarcinoma - Stage IB(140)	Lung adenocarcinoma (adjacent normal)(59)	uc003ydc.1	AB209185	2.31941	0.833763	1	5.42e-16		TPM
Lung adenocarcinoma	Lung adenocarcinoma - Stage IB(140)	Lung adenocarcinoma (adjacent normal)(59)	uc001piq.1	AB231723	0.193679	0	1	0.00318824		TPM
Lung adenocarcinoma	Lung adenocarcinoma - Stage IB(140)	Lung adenocarcinoma (adjacent normal)(59)	uc002vev.2	ABCA12	1.68918	0.0200462	1	9.47e-25		TPM
Lung adenocarcinoma	Lung adenocarcinoma - Stage IB(140)	Lung adenocarcinoma (adjacent normal)(59)	uc002vew.2	ABCA12	0.897964	0.00737113	1	2.8e-15		TPM
Lung adenocarcinoma	Lung adenocarcinoma - Stage IB(140)	Lung adenocarcinoma (adjacent normal)(59)	uc003top.2	ABCA13	0.0190519	0.00416233	1	0.000554632		TPM
Lung adenocarcinoma	Lung adenocarcinoma - Stage IB(140)	Lung adenocarcinoma (adjacent normal)(59)	uc002cqb.1	ABCA17P	0.670562	0.146039	1	2.46e-06		TPM
Lung adenocarcinoma	Lung adenocarcinoma - Stage IB(140)	Lung adenocarcinoma (adjacent normal)(59)	uc002cqc.1	ABCA17P	0.0464139	0.00534849	1	1.34e-06		TPM
Lung adenocarcinoma	Lung adenocarcinoma - Stage IB(140)	Lung adenocarcinoma (adjacent normal)(59)	uc010nca.2	ABCA2	0.219535	0.0770965	1	4.75e-11		TPM
Lung adenocarcinoma	Lung adenocarcinoma - Stage IB(140)	Lung adenocarcinoma (adjacent normal)(59)	uc001dqh.2	ABCA4	3.03223	0.208721	1	5.65e-10		TPM
Lung adenocarcinoma	Lung adenocarcinoma - Stage IB(140)	Lung adenocarcinoma (adjacent normal)(59)	uc001dqi.1	ABCA4	1.83547	0.0834466	1	1.26e-09		TPM
Lung adenocarcinoma	Lung adenocarcinoma - Stage IB(140)	Lung adenocarcinoma (adjacent normal)(59)	uc009wdp.1	ABCA4	0.167658	0.0170626	1	1.92e-05		TPM
Lung adenocarcinoma	Lung adenocarcinoma - Stage IB(140)	Lung adenocarcinoma (adjacent normal)(59)	uc010otn.1	ABCA4	0.00744565	0.00197845	1	0.00566769		TPM
Lung adenocarcinoma	Lung adenocarcinoma - Stage IB(140)	Lung adenocarcinoma (adjacent normal)(59)	uc002jih.2	ABCA5	0.173385	0.0510724	1	0.00335153		TPM
Lung adenocarcinoma	Lung adenocarcinoma - Stage IB(140)	Lung adenocarcinoma (adjacent normal)(59)	uc002lqw.3	ABCA7	5.02899	3.02814	1	3.73e-05		TPM
Lung adenocarcinoma	Lung adenocarcinoma - Stage IB(140)	Lung adenocarcinoma (adjacent normal)(59)	uc002lqy.2	ABCA7	6.87021	4.24641	1	0.0034017		TPM
Lung adenocarcinoma	Lung adenocarcinoma - Stage IB(140)	Lung adenocarcinoma (adjacent normal)(59)	uc010dsa.2	ABCA7	1.9782	0.475763	1	6.07e-18		TPM
Lung adenocarcinoma	Lung adenocarcinoma - Stage IB(140)	Lung adenocarcinoma (adjacent normal)(59)	uc010dsb.1	ABCA7	0.95671	0.226411	1	9.53e-14		TPM
Lung adenocarcinoma	Lung adenocarcinoma - Stage IB(140)	Lung adenocarcinoma (adjacent normal)(59)	uc001htp.3	ABCB10	11.9263	9.71939	1	0.00360446		TPM
Lung adenocarcinoma	Lung adenocarcinoma - Stage IB(140)	Lung adenocarcinoma (adjacent normal)(59)	uc003uiv.1	ABCB4	0.133328	0.00738968	1	2.01e-05		TPM
Lung adenocarcinoma	Lung adenocarcinoma - Stage IB(140)	Lung adenocarcinoma (adjacent normal)(59)	uc003uiw.1	ABCB4	0.202701	0.0217878	1	1.89e-06		TPM
Lung adenocarcinoma	Lung adenocarcinoma - Stage IB(140)	Lung adenocarcinoma (adjacent normal)(59)	uc003uix.1	ABCB4	0.381552	0.11567	1	1.71e-06		TPM
Lung adenocarcinoma	Lung adenocarcinoma - Stage IB(140)	Lung adenocarcinoma (adjacent normal)(59)	uc002vkc.1	ABCB6	19.1608	5.11265	1	1.88e-31		TPM
Lung adenocarcinoma	Lung adenocarcinoma - Stage IB(140)	Lung adenocarcinoma (adjacent normal)(59)	uc010fwe.1	ABCB6	1.4671	0.517589	1	2.03e-13		TPM
Lung adenocarcinoma	Lung adenocarcinoma - Stage IB(140)	Lung adenocarcinoma (adjacent normal)(59)	uc010zku.1	ABCB6	0.0765451	0.0112169	1	1.07e-05		TPM
Lung adenocarcinoma	Lung adenocarcinoma - Stage IB(140)	Lung adenocarcinoma (adjacent normal)(59)	uc003wik.3	ABCB8	7.74558	6.1444	1	0.000792843		TPM
Lung adenocarcinoma	Lung adenocarcinoma - Stage IB(140)	Lung adenocarcinoma (adjacent normal)(59)	uc003wim.3	ABCB8	1.53033	1.11209	1	0.000437801		TPM
Lung adenocarcinoma	Lung adenocarcinoma - Stage IB(140)	Lung adenocarcinoma (adjacent normal)(59)	uc010lpw.1	ABCB8	1.49421	0.971056	1	1.54e-08		TPM
Lung adenocarcinoma	Lung adenocarcinoma - Stage IB(140)	Lung adenocarcinoma (adjacent normal)(59)	uc001udm.3	ABCB9	1.01738	0.298327	1	6.91e-06		TPM
Lung adenocarcinoma	Lung adenocarcinoma - Stage IB(140)	Lung adenocarcinoma (adjacent normal)(59)	uc001udq.2	ABCB9	0.0960038	0.0352339	1	1.75e-06		TPM
Lung adenocarcinoma	Lung adenocarcinoma - Stage IB(140)	Lung adenocarcinoma (adjacent normal)(59)	uc001udr.2	ABCB9	0.154417	0.0508274	1	1.49e-10		TPM
Lung adenocarcinoma	Lung adenocarcinoma - Stage IB(140)	Lung adenocarcinoma (adjacent normal)(59)	uc010tai.1	ABCB9	2.23711	0.504362	1	9.31e-17		TPM
Lung adenocarcinoma	Lung adenocarcinoma - Stage IB(140)	Lung adenocarcinoma (adjacent normal)(59)	uc010taj.1	ABCB9	0.804363	0.174837	1	1.83e-17		TPM
Lung adenocarcinoma	Lung adenocarcinoma - Stage IB(140)	Lung adenocarcinoma (adjacent normal)(59)	uc003ouy.1	ABCC10	8.29785	5.55265	1	3.71e-06		TPM
Lung adenocarcinoma	Lung adenocarcinoma - Stage IB(140)	Lung adenocarcinoma (adjacent normal)(59)	uc003ouz.1	ABCC10	0.866118	0.485105	1	3.49e-05		TPM
Lung adenocarcinoma	Lung adenocarcinoma - Stage IB(140)	Lung adenocarcinoma (adjacent normal)(59)	uc010jyo.1	ABCC10	2.12586	0.757579	1	7.74e-17		TPM
Lung adenocarcinoma	Lung adenocarcinoma - Stage IB(140)	Lung adenocarcinoma (adjacent normal)(59)	uc010cbg.1	ABCC11	0.128209	0.0142756	1	0.00694728		TPM
Lung adenocarcinoma	Lung adenocarcinoma - Stage IB(140)	Lung adenocarcinoma (adjacent normal)(59)	uc010vgk.1	ABCC11	0.0250529	0.007051	1	0.000210862		TPM
Lung adenocarcinoma	Lung adenocarcinoma - Stage IB(140)	Lung adenocarcinoma (adjacent normal)(59)	uc010vgl.1	ABCC11	0.0310256	0.0108187	1	0.000522057		TPM
Lung adenocarcinoma	Lung adenocarcinoma - Stage IB(140)	Lung adenocarcinoma (adjacent normal)(59)	uc001kqf.2	ABCC2	2.96811	0.104549	1	5.33e-06		TPM
Lung adenocarcinoma	Lung adenocarcinoma - Stage IB(140)	Lung adenocarcinoma (adjacent normal)(59)	uc002isk.3	ABCC3	6.01092	2.14378	1	2.9e-14		TPM
Lung adenocarcinoma	Lung adenocarcinoma - Stage IB(140)	Lung adenocarcinoma (adjacent normal)(59)	uc002isl.2	ABCC3	58.9804	10.1622	1	1.64e-26		TPM
Lung adenocarcinoma	Lung adenocarcinoma - Stage IB(140)	Lung adenocarcinoma (adjacent normal)(59)	uc002isn.2	ABCC3	35.7794	3.89903	1	4.71e-34		TPM
Lung adenocarcinoma	Lung adenocarcinoma - Stage IB(140)	Lung adenocarcinoma (adjacent normal)(59)	uc001vme.2	ABCC4	1.25986	0.364995	1	0.000459841		TPM
Lung adenocarcinoma	Lung adenocarcinoma - Stage IB(140)	Lung adenocarcinoma (adjacent normal)(59)	uc003fmg.2	ABCC5	7.03376	3.41804	1	2.54e-06		TPM
Lung adenocarcinoma	Lung adenocarcinoma - Stage IB(140)	Lung adenocarcinoma (adjacent normal)(59)	uc003fmh.2	ABCC5	5.0298	2.84169	1	3.46e-05		TPM
Lung adenocarcinoma	Lung adenocarcinoma - Stage IB(140)	Lung adenocarcinoma (adjacent normal)(59)	uc003fmi.3	ABCC5	1.33644	0.493684	1	9.62e-18		TPM
Lung adenocarcinoma	Lung adenocarcinoma - Stage IB(140)	Lung adenocarcinoma (adjacent normal)(59)	uc010hxo.2	ABCC5	3.02385	1.82919	1	0.00077609		TPM
Lung adenocarcinoma	Lung adenocarcinoma - Stage IB(140)	Lung adenocarcinoma (adjacent normal)(59)	uc011bqt.1	ABCC5	1.3088	0.822858	1	0.00271221		TPM
Lung adenocarcinoma	Lung adenocarcinoma - Stage IB(140)	Lung adenocarcinoma (adjacent normal)(59)	uc009wdr.2	ABCD3	1.56524	0.46554	1	0.00510012		TPM
Lung adenocarcinoma	Lung adenocarcinoma - Stage IB(140)	Lung adenocarcinoma (adjacent normal)(59)	uc003ijx.2	ABCE1	2.13809	0.713142	1	0.000635533		TPM
Lung adenocarcinoma	Lung adenocarcinoma - Stage IB(140)	Lung adenocarcinoma (adjacent normal)(59)	uc003ijy.2	ABCE1	28.9415	17.9228	1	1.44e-06		TPM
Lung adenocarcinoma	Lung adenocarcinoma - Stage IB(140)	Lung adenocarcinoma (adjacent normal)(59)	uc010iot.2	ABCE1	0.0566531	0.0202233	1	0.000248869		TPM
Lung adenocarcinoma	Lung adenocarcinoma - Stage IB(140)	Lung adenocarcinoma (adjacent normal)(59)	uc003nql.2	ABCF1	42.3301	30.7584	1	0.000173254		TPM
Lung adenocarcinoma	Lung adenocarcinoma - Stage IB(140)	Lung adenocarcinoma (adjacent normal)(59)	uc003wjp.2	ABCF2	26.2102	16.0542	1	3.6e-24		TPM
Lung adenocarcinoma	Lung adenocarcinoma - Stage IB(140)	Lung adenocarcinoma (adjacent normal)(59)	uc003fmz.2	ABCF3	25.7682	20.5089	1	0.00682127		TPM
Lung adenocarcinoma	Lung adenocarcinoma - Stage IB(140)	Lung adenocarcinoma (adjacent normal)(59)	uc003fnb.2	ABCF3	15.4564	10.1529	1	1.3e-10		TPM
Lung adenocarcinoma	Lung adenocarcinoma - Stage IB(140)	Lung adenocarcinoma (adjacent normal)(59)	uc002riu.2	ABHD1	0.0751678	0.0139864	1	0.00101336		TPM
Lung adenocarcinoma	Lung adenocarcinoma - Stage IB(140)	Lung adenocarcinoma (adjacent normal)(59)	uc002riv.2	ABHD1	0.42735	0.21001	1	5.11e-05		TPM
Lung adenocarcinoma	Lung adenocarcinoma - Stage IB(140)	Lung adenocarcinoma (adjacent normal)(59)	uc003tzb.2	ABHD11	47.9947	13.0752	1	2.33e-12		TPM
Lung adenocarcinoma	Lung adenocarcinoma - Stage IB(140)	Lung adenocarcinoma (adjacent normal)(59)	uc003tzf.2	ABHD11	2.42111	0.575972	1	2.01e-22		TPM
Lung adenocarcinoma	Lung adenocarcinoma - Stage IB(140)	Lung adenocarcinoma (adjacent normal)(59)	uc002wus.1	ABHD12	71.2141	43.7446	1	1.14e-14		TPM
Lung adenocarcinoma	Lung adenocarcinoma - Stage IB(140)	Lung adenocarcinoma (adjacent normal)(59)	uc010hlz.2	ABHD14A	0.188264	0.130582	1	0.00410871		TPM
Lung adenocarcinoma	Lung adenocarcinoma - Stage IB(140)	Lung adenocarcinoma (adjacent normal)(59)	uc003dcm.2	ABHD14B	3.52059	2.24313	1	2.6e-07		TPM
Lung adenocarcinoma	Lung adenocarcinoma - Stage IB(140)	Lung adenocarcinoma (adjacent normal)(59)	uc011bdz.1	ABHD14B	1.16349	0.709917	1	4.45e-08		TPM
Lung adenocarcinoma	Lung adenocarcinoma - Stage IB(140)	Lung adenocarcinoma (adjacent normal)(59)	uc003nvy.1	ABHD16A	46.4651	38.3616	1	0.000650382		TPM
Lung adenocarcinoma	Lung adenocarcinoma - Stage IB(140)	Lung adenocarcinoma (adjacent normal)(59)	uc002bfu.2	ABHD17C	48.4134	26.7082	1	0.000844583		TPM
Lung adenocarcinoma	Lung adenocarcinoma - Stage IB(140)	Lung adenocarcinoma (adjacent normal)(59)	uc002ktk.2	ABHD3	4.14644	1.99429	1	4.37e-07		TPM
Lung adenocarcinoma	Lung adenocarcinoma - Stage IB(140)	Lung adenocarcinoma (adjacent normal)(59)	uc002ktl.2	ABHD3	22.2837	12.5444	1	6.79e-12		TPM
Lung adenocarcinoma	Lung adenocarcinoma - Stage IB(140)	Lung adenocarcinoma (adjacent normal)(59)	uc002ktn.2	ABHD3	0.679418	0.271985	1	8.15e-16		TPM
Lung adenocarcinoma	Lung adenocarcinoma - Stage IB(140)	Lung adenocarcinoma (adjacent normal)(59)	uc010xao.1	ABHD3	0.284897	0.101199	1	4.91e-09		TPM
Lung adenocarcinoma	Lung adenocarcinoma - Stage IB(140)	Lung adenocarcinoma (adjacent normal)(59)	uc001wgm.2	ABHD4	33.9359	25.474	1	0.00177833		TPM
Lung adenocarcinoma	Lung adenocarcinoma - Stage IB(140)	Lung adenocarcinoma (adjacent normal)(59)	uc010tna.1	ABHD4	0.445343	0.173048	1	6.86e-06		TPM
Lung adenocarcinoma	Lung adenocarcinoma - Stage IB(140)	Lung adenocarcinoma (adjacent normal)(59)	uc010tnb.1	ABHD4	1.54379	0.518352	1	0.0022457		TPM
Lung adenocarcinoma	Lung adenocarcinoma - Stage IB(140)	Lung adenocarcinoma (adjacent normal)(59)	uc001isz.2	ABI1	11.1767	6.9906	1	3.8e-06		TPM
Lung adenocarcinoma	Lung adenocarcinoma - Stage IB(140)	Lung adenocarcinoma (adjacent normal)(59)	uc001ite.2	ABI1	8.59686	5.89404	1	0.000700521		TPM
Lung adenocarcinoma	Lung adenocarcinoma - Stage IB(140)	Lung adenocarcinoma (adjacent normal)(59)	uc010qdg.1	ABI1	0.960351	0.120435	1	4.46e-05		TPM
Lung adenocarcinoma	Lung adenocarcinoma - Stage IB(140)	Lung adenocarcinoma (adjacent normal)(59)	uc010qdj.1	ABI1	0.934466	0.127989	1	1.31e-17		TPM
Lung adenocarcinoma	Lung adenocarcinoma - Stage IB(140)	Lung adenocarcinoma (adjacent normal)(59)	uc010zig.1	ABI2	0.223549	0.0462313	1	0.000847602		TPM
Lung adenocarcinoma	Lung adenocarcinoma - Stage IB(140)	Lung adenocarcinoma (adjacent normal)(59)	uc010pne.1	ABL2	3.50502	2.6059	1	0.0026552		TPM
Lung adenocarcinoma	Lung adenocarcinoma - Stage IB(140)	Lung adenocarcinoma (adjacent normal)(59)	uc003gkk.2	ABLIM2	0.128169	0.0582459	1	0.000868759		TPM
Lung adenocarcinoma	Lung adenocarcinoma - Stage IB(140)	Lung adenocarcinoma (adjacent normal)(59)	uc003gks.3	ABLIM2	1.04519	0.331255	1	1.62e-13		TPM
Lung adenocarcinoma	Lung adenocarcinoma - Stage IB(140)	Lung adenocarcinoma (adjacent normal)(59)	uc003why.1	ABP1	0.00300882	0.000615616	1	0.000531277		TPM
Lung adenocarcinoma	Lung adenocarcinoma - Stage IB(140)	Lung adenocarcinoma (adjacent normal)(59)	uc003whz.1	ABP1	32.2579	0.827426	1	4.18e-21		TPM
Lung adenocarcinoma	Lung adenocarcinoma - Stage IB(140)	Lung adenocarcinoma (adjacent normal)(59)	uc003wia.1	ABP1	1.9624	0.0134908	1	1.05e-14		TPM
Lung adenocarcinoma	Lung adenocarcinoma - Stage IB(140)	Lung adenocarcinoma (adjacent normal)(59)	uc001yuj.1	abParts	72.3036	7.61987	1	4.94e-11		TPM
Lung adenocarcinoma	Lung adenocarcinoma - Stage IB(140)	Lung adenocarcinoma (adjacent normal)(59)	uc003qil.2	ABRACL	88.4601	47.7126	1	4.08e-15		TPM
Lung adenocarcinoma	Lung adenocarcinoma - Stage IB(140)	Lung adenocarcinoma (adjacent normal)(59)	uc003qim.2	ABRACL	1.96542	0.631605	1	2.95e-08		TPM
Lung adenocarcinoma	Lung adenocarcinoma - Stage IB(140)	Lung adenocarcinoma (adjacent normal)(59)	uc003nii.2	ABT1	28.9235	21.1621	1	5.17e-13		TPM
Lung adenocarcinoma	Lung adenocarcinoma - Stage IB(140)	Lung adenocarcinoma (adjacent normal)(59)	uc001mvl.1	ABTB2	4.78402	1.98431	1	1.04e-11		TPM
Lung adenocarcinoma	Lung adenocarcinoma - Stage IB(140)	Lung adenocarcinoma (adjacent normal)(59)	uc002hno.2	ACACA	1.34359	0.854215	1	0.000495586		TPM
Lung adenocarcinoma	Lung adenocarcinoma - Stage IB(140)	Lung adenocarcinoma (adjacent normal)(59)	uc002hnp.1	ACACA	1.04349	0.505023	1	0.00314668		TPM
Lung adenocarcinoma	Lung adenocarcinoma - Stage IB(140)	Lung adenocarcinoma (adjacent normal)(59)	uc002hnr.1	ACACA	0.0439605	6.42e-113	1	0.000513858		TPM
Lung adenocarcinoma	Lung adenocarcinoma - Stage IB(140)	Lung adenocarcinoma (adjacent normal)(59)	uc001tso.3	ACAD10	0.0253407	0.00183847	1	0.000982048		TPM
Lung adenocarcinoma	Lung adenocarcinoma - Stage IB(140)	Lung adenocarcinoma (adjacent normal)(59)	uc001tsp.2	ACAD10	0.182581	0.0325338	1	9.82e-08		TPM
Lung adenocarcinoma	Lung adenocarcinoma - Stage IB(140)	Lung adenocarcinoma (adjacent normal)(59)	uc001tsq.2	ACAD10	9.34004	7.17516	1	0.00289569		TPM
Lung adenocarcinoma	Lung adenocarcinoma - Stage IB(140)	Lung adenocarcinoma (adjacent normal)(59)	uc001tss.1	ACAD10	0.0886342	0.044421	1	0.0012259		TPM
Lung adenocarcinoma	Lung adenocarcinoma - Stage IB(140)	Lung adenocarcinoma (adjacent normal)(59)	uc001qhk.2	ACAD8	32.048	13.5217	1	1e-13		TPM
Lung adenocarcinoma	Lung adenocarcinoma - Stage IB(140)	Lung adenocarcinoma (adjacent normal)(59)	uc001qhl.2	ACAD8	8.11988	0.923245	1	2.4e-20		TPM
Lung adenocarcinoma	Lung adenocarcinoma - Stage IB(140)	Lung adenocarcinoma (adjacent normal)(59)	uc009zdc.2	ACAD8	1.4797	0.36184	1	4.8e-14		TPM
Lung adenocarcinoma	Lung adenocarcinoma - Stage IB(140)	Lung adenocarcinoma (adjacent normal)(59)	uc009zde.1	ACAD8	5.7109	1.01908	1	1.24e-15		TPM
Lung adenocarcinoma	Lung adenocarcinoma - Stage IB(140)	Lung adenocarcinoma (adjacent normal)(59)	uc010scp.1	ACAD8	1.04924	0.349941	1	4.67e-11		TPM
Lung adenocarcinoma	Lung adenocarcinoma - Stage IB(140)	Lung adenocarcinoma (adjacent normal)(59)	uc010scq.1	ACAD8	1.98936	0.734479	1	3.67e-08		TPM
Lung adenocarcinoma	Lung adenocarcinoma - Stage IB(140)	Lung adenocarcinoma (adjacent normal)(59)	uc003elc.1	ACAD9	0.212738	0.0890094	1	0.00134948		TPM
Lung adenocarcinoma	Lung adenocarcinoma - Stage IB(140)	Lung adenocarcinoma (adjacent normal)(59)	uc003ele.2	ACAD9	10.4818	7.58449	1	0.000468538		TPM
Lung adenocarcinoma	Lung adenocarcinoma - Stage IB(140)	Lung adenocarcinoma (adjacent normal)(59)	uc010hsw.1	ACAD9	0.718471	0.431007	1	5.29e-05		TPM
Lung adenocarcinoma	Lung adenocarcinoma - Stage IB(140)	Lung adenocarcinoma (adjacent normal)(59)	uc010ord.1	ACADM	0.499761	0.304517	1	0.00225398		TPM
Lung adenocarcinoma	Lung adenocarcinoma - Stage IB(140)	Lung adenocarcinoma (adjacent normal)(59)	uc010vtq.1	ACADVL	24.7921	12.4604	1	3.04e-06		TPM
Lung adenocarcinoma	Lung adenocarcinoma - Stage IB(140)	Lung adenocarcinoma (adjacent normal)(59)	uc002bmx.2	ACAN	0.00830571	0.00272622	1	0.000371354		TPM
Lung adenocarcinoma	Lung adenocarcinoma - Stage IB(140)	Lung adenocarcinoma (adjacent normal)(59)	uc002bna.2	ACAN	0.321235	0.130854	1	0.0002538		TPM
Lung adenocarcinoma	Lung adenocarcinoma - Stage IB(140)	Lung adenocarcinoma (adjacent normal)(59)	uc010upo.1	ACAN	0.315561	0.0883262	1	3.02e-06		TPM
Lung adenocarcinoma	Lung adenocarcinoma - Stage IB(140)	Lung adenocarcinoma (adjacent normal)(59)	uc010upp.1	ACAN	0.0680318	0.0284133	1	0.00223113		TPM
Lung adenocarcinoma	Lung adenocarcinoma - Stage IB(140)	Lung adenocarcinoma (adjacent normal)(59)	uc001ady.2	ACAP3	4.86393	1.476	1	1.77e-12		TPM
Lung adenocarcinoma	Lung adenocarcinoma - Stage IB(140)	Lung adenocarcinoma (adjacent normal)(59)	uc001aea.2	ACAP3	2.11229	0.985152	1	6.18e-07		TPM
Lung adenocarcinoma	Lung adenocarcinoma - Stage IB(140)	Lung adenocarcinoma (adjacent normal)(59)	uc001aeb.2	ACAP3	10.5981	6.05051	1	1.02e-09		TPM
Lung adenocarcinoma	Lung adenocarcinoma - Stage IB(140)	Lung adenocarcinoma (adjacent normal)(59)	uc001aec.1	ACAP3	2.91322	0.990292	1	2.27e-12		TPM
Lung adenocarcinoma	Lung adenocarcinoma - Stage IB(140)	Lung adenocarcinoma (adjacent normal)(59)	uc001hpy.2	ACBD3	48.7987	32.671	1	1.03e-10		TPM
Lung adenocarcinoma	Lung adenocarcinoma - Stage IB(140)	Lung adenocarcinoma (adjacent normal)(59)	uc002iid.2	ACBD4	1.30722	0.772256	1	2.7e-09		TPM
Lung adenocarcinoma	Lung adenocarcinoma - Stage IB(140)	Lung adenocarcinoma (adjacent normal)(59)	uc001gog.2	ACBD6	26.7535	15.8783	1	1.2e-27		TPM
Lung adenocarcinoma	Lung adenocarcinoma - Stage IB(140)	Lung adenocarcinoma (adjacent normal)(59)	uc001inv.2	ACBD7	1.68888	0.762722	1	2.39e-05		TPM
Lung adenocarcinoma	Lung adenocarcinoma - Stage IB(140)	Lung adenocarcinoma (adjacent normal)(59)	uc010vjt.1	ACD	0.999929	0.657579	1	1.62e-05		TPM
Lung adenocarcinoma	Lung adenocarcinoma - Stage IB(140)	Lung adenocarcinoma (adjacent normal)(59)	uc004cxb.2	ACE2	1.88272	0.599062	1	0.00674165		TPM
Lung adenocarcinoma	Lung adenocarcinoma - Stage IB(140)	Lung adenocarcinoma (adjacent normal)(59)	uc003uxd.2	ACHE	2.9244	0.380687	1	6.8e-07		TPM
Lung adenocarcinoma	Lung adenocarcinoma - Stage IB(140)	Lung adenocarcinoma (adjacent normal)(59)	uc003uxe.2	ACHE	3.50043	0.411327	1	1.81e-08		TPM
Lung adenocarcinoma	Lung adenocarcinoma - Stage IB(140)	Lung adenocarcinoma (adjacent normal)(59)	uc003uxg.2	ACHE	3.57944	0.185595	1	5.52e-08		TPM
Lung adenocarcinoma	Lung adenocarcinoma - Stage IB(140)	Lung adenocarcinoma (adjacent normal)(59)	uc003uxh.2	ACHE	2.25211	0.12408	1	2.16e-13		TPM
Lung adenocarcinoma	Lung adenocarcinoma - Stage IB(140)	Lung adenocarcinoma (adjacent normal)(59)	uc003uxi.2	ACHE	3.38277	1.08229	1	0.00275172		TPM
Lung adenocarcinoma	Lung adenocarcinoma - Stage IB(140)	Lung adenocarcinoma (adjacent normal)(59)	uc001wio.3	ACIN1	16.0092	8.51661	1	2.28e-07		TPM
Lung adenocarcinoma	Lung adenocarcinoma - Stage IB(140)	Lung adenocarcinoma (adjacent normal)(59)	uc001wip.3	ACIN1	4.88425	2.02732	1	6e-13		TPM
Lung adenocarcinoma	Lung adenocarcinoma - Stage IB(140)	Lung adenocarcinoma (adjacent normal)(59)	uc001wiq.3	ACIN1	6.1583	2.88207	1	5.61e-07		TPM
Lung adenocarcinoma	Lung adenocarcinoma - Stage IB(140)	Lung adenocarcinoma (adjacent normal)(59)	uc001wir.3	ACIN1	18.8451	12.0981	1	1.38e-05		TPM
Lung adenocarcinoma	Lung adenocarcinoma - Stage IB(140)	Lung adenocarcinoma (adjacent normal)(59)	uc010tnj.1	ACIN1	4.53985	2.84572	1	4.54e-05		TPM
Lung adenocarcinoma	Lung adenocarcinoma - Stage IB(140)	Lung adenocarcinoma (adjacent normal)(59)	uc002hyg.2	ACLY	25.5501	14.9391	1	0.00278856		TPM
Lung adenocarcinoma	Lung adenocarcinoma - Stage IB(140)	Lung adenocarcinoma (adjacent normal)(59)	uc010wfy.1	ACLY	20.9454	12.4717	1	2.78e-09		TPM
Lung adenocarcinoma	Lung adenocarcinoma - Stage IB(140)	Lung adenocarcinoma (adjacent normal)(59)	uc002ttz.2	ACMSD	0.649109	0.0120111	1	8.12e-06		TPM
Lung adenocarcinoma	Lung adenocarcinoma - Stage IB(140)	Lung adenocarcinoma (adjacent normal)(59)	uc002tua.2	ACMSD	0.98464	0.02074	1	5.28e-06		TPM
Lung adenocarcinoma	Lung adenocarcinoma - Stage IB(140)	Lung adenocarcinoma (adjacent normal)(59)	uc003uoo.3	ACN9	12.0868	5.31839	1	2.3e-27		TPM
Lung adenocarcinoma	Lung adenocarcinoma - Stage IB(140)	Lung adenocarcinoma (adjacent normal)(59)	uc003zqy.3	ACO1	0.201181	0.12556	1	0.00532919		TPM
Lung adenocarcinoma	Lung adenocarcinoma - Stage IB(140)	Lung adenocarcinoma (adjacent normal)(59)	uc001cxj.1	ACOT11	1.11737	0.319931	1	2.09e-11		TPM
Lung adenocarcinoma	Lung adenocarcinoma - Stage IB(140)	Lung adenocarcinoma (adjacent normal)(59)	uc001cxk.2	ACOT11	0.0917205	0.0454498	1	4.08e-05		TPM
Lung adenocarcinoma	Lung adenocarcinoma - Stage IB(140)	Lung adenocarcinoma (adjacent normal)(59)	uc001cxl.1	ACOT11	4.26561	1.46196	1	7.73e-14		TPM
Lung adenocarcinoma	Lung adenocarcinoma - Stage IB(140)	Lung adenocarcinoma (adjacent normal)(59)	uc003nek.2	ACOT13	14.4871	11.3851	1	2.17e-05		TPM
Lung adenocarcinoma	Lung adenocarcinoma - Stage IB(140)	Lung adenocarcinoma (adjacent normal)(59)	uc001amr.2	ACOT7	0.535434	0.0271964	1	0.00155348		TPM
Lung adenocarcinoma	Lung adenocarcinoma - Stage IB(140)	Lung adenocarcinoma (adjacent normal)(59)	uc001ams.2	ACOT7	3.85121	0.406357	1	2.07e-27		TPM
Lung adenocarcinoma	Lung adenocarcinoma - Stage IB(140)	Lung adenocarcinoma (adjacent normal)(59)	uc001amt.2	ACOT7	5.58965	3.338	1	4.17e-05		TPM
Lung adenocarcinoma	Lung adenocarcinoma - Stage IB(140)	Lung adenocarcinoma (adjacent normal)(59)	uc002xqc.1	ACOT8	1.33248	0.803209	1	0.000179366		TPM
Lung adenocarcinoma	Lung adenocarcinoma - Stage IB(140)	Lung adenocarcinoma (adjacent normal)(59)	uc004dap.2	ACOT9	16.1322	9.14853	1	0.00089026		TPM
Lung adenocarcinoma	Lung adenocarcinoma - Stage IB(140)	Lung adenocarcinoma (adjacent normal)(59)	uc011mjt.1	ACOT9	1.37482	0.688366	1	1.65e-05		TPM
Lung adenocarcinoma	Lung adenocarcinoma - Stage IB(140)	Lung adenocarcinoma (adjacent normal)(59)	uc002jqf.2	ACOX1	4.16473	2.49557	1	5.66e-06		TPM
Lung adenocarcinoma	Lung adenocarcinoma - Stage IB(140)	Lung adenocarcinoma (adjacent normal)(59)	uc003glc.3	ACOX3	0.585224	0.14972	1	0.00935909		TPM
Lung adenocarcinoma	Lung adenocarcinoma - Stage IB(140)	Lung adenocarcinoma (adjacent normal)(59)	uc002qwf.2	ACP1	67.5998	40.8759	1	1.18e-23		TPM
Lung adenocarcinoma	Lung adenocarcinoma - Stage IB(140)	Lung adenocarcinoma (adjacent normal)(59)	uc002qwg.2	ACP1	27.839	19.967	1	1.4e-05		TPM
Lung adenocarcinoma	Lung adenocarcinoma - Stage IB(140)	Lung adenocarcinoma (adjacent normal)(59)	uc010rhi.1	ACP2	0.0150782	1.25e-201	1	0.00749187		TPM
Lung adenocarcinoma	Lung adenocarcinoma - Stage IB(140)	Lung adenocarcinoma (adjacent normal)(59)	uc010rhj.1	ACP2	0.607841	0.399328	1	0.00184642		TPM
Lung adenocarcinoma	Lung adenocarcinoma - Stage IB(140)	Lung adenocarcinoma (adjacent normal)(59)	uc001epr.2	ACP6	17.6045	7.47897	1	9.84e-25		TPM
Lung adenocarcinoma	Lung adenocarcinoma - Stage IB(140)	Lung adenocarcinoma (adjacent normal)(59)	uc009wjj.1	ACP6	1.45274	0.464844	1	3.21e-19		TPM
Lung adenocarcinoma	Lung adenocarcinoma - Stage IB(140)	Lung adenocarcinoma (adjacent normal)(59)	uc003etv.2	ACPL2	6.05564	4.01292	1	0.00629339		TPM
Lung adenocarcinoma	Lung adenocarcinoma - Stage IB(140)	Lung adenocarcinoma (adjacent normal)(59)	uc001qcr.2	ACRV1	0.0343294	0.00192078	1	0.000252144		TPM
Lung adenocarcinoma	Lung adenocarcinoma - Stage IB(140)	Lung adenocarcinoma (adjacent normal)(59)	uc001qcs.2	ACRV1	0.0672042	2.17e-117	1	0.000248662		TPM
Lung adenocarcinoma	Lung adenocarcinoma - Stage IB(140)	Lung adenocarcinoma (adjacent normal)(59)	uc010dbt.1	ACSF2	8.41898	4.78376	1	0.0011888		TPM
Lung adenocarcinoma	Lung adenocarcinoma - Stage IB(140)	Lung adenocarcinoma (adjacent normal)(59)	uc002vni.2	ACSL3	16.8992	12.0867	1	0.00787905		TPM
Lung adenocarcinoma	Lung adenocarcinoma - Stage IB(140)	Lung adenocarcinoma (adjacent normal)(59)	uc001kzs.2	ACSL5	21.9409	15.6065	1	0.0029414		TPM
Lung adenocarcinoma	Lung adenocarcinoma - Stage IB(140)	Lung adenocarcinoma (adjacent normal)(59)	uc001kzt.2	ACSL5	7.05857	1.99976	1	7.35e-05		TPM
Lung adenocarcinoma	Lung adenocarcinoma - Stage IB(140)	Lung adenocarcinoma (adjacent normal)(59)	uc009xxz.2	ACSL5	1.99635	1.03965	1	0.00763652		TPM
Lung adenocarcinoma	Lung adenocarcinoma - Stage IB(140)	Lung adenocarcinoma (adjacent normal)(59)	uc010qrj.1	ACSL5	12.0582	2.08932	1	0.00186704		TPM
Lung adenocarcinoma	Lung adenocarcinoma - Stage IB(140)	Lung adenocarcinoma (adjacent normal)(59)	uc003kvv.1	ACSL6	0.0712438	0.0270369	1	0.000141377		TPM
Lung adenocarcinoma	Lung adenocarcinoma - Stage IB(140)	Lung adenocarcinoma (adjacent normal)(59)	uc003kvw.1	ACSL6	0.153541	0.0892396	1	0.00667575		TPM
Lung adenocarcinoma	Lung adenocarcinoma - Stage IB(140)	Lung adenocarcinoma (adjacent normal)(59)	uc003kvx.1	ACSL6	0.0726004	0.00376545	1	0.00819349		TPM
Lung adenocarcinoma	Lung adenocarcinoma - Stage IB(140)	Lung adenocarcinoma (adjacent normal)(59)	uc003kwa.1	ACSL6	0.0486994	0.00616134	1	0.00220996		TPM
Lung adenocarcinoma	Lung adenocarcinoma - Stage IB(140)	Lung adenocarcinoma (adjacent normal)(59)	uc002dhq.2	ACSM3	1.44011	0.84378	1	0.00240602		TPM
Lung adenocarcinoma	Lung adenocarcinoma - Stage IB(140)	Lung adenocarcinoma (adjacent normal)(59)	uc001qsx.1	ACSM4	0.00449015	0.000290618	1	0.00134348		TPM
Lung adenocarcinoma	Lung adenocarcinoma - Stage IB(140)	Lung adenocarcinoma (adjacent normal)(59)	uc002wuc.2	ACSS1	0.237604	0.0396673	1	0.00274934		TPM
Lung adenocarcinoma	Lung adenocarcinoma - Stage IB(140)	Lung adenocarcinoma (adjacent normal)(59)	uc002xbe.2	ACSS2	3.76073	1.34094	1	0.000298676		TPM
Lung adenocarcinoma	Lung adenocarcinoma - Stage IB(140)	Lung adenocarcinoma (adjacent normal)(59)	uc003jrm.2	ACTBL2	0.321699	0.0747687	1	2.5e-05		TPM
Lung adenocarcinoma	Lung adenocarcinoma - Stage IB(140)	Lung adenocarcinoma (adjacent normal)(59)	uc002kal.1	ACTG1	2578.26	1839.29	1	2.4e-06		TPM
Lung adenocarcinoma	Lung adenocarcinoma - Stage IB(140)	Lung adenocarcinoma (adjacent normal)(59)	uc002wzt.2	ACTL10	2.71434	0.959332	1	7.71e-12		TPM
Lung adenocarcinoma	Lung adenocarcinoma - Stage IB(140)	Lung adenocarcinoma (adjacent normal)(59)	uc003fjw.2	ACTL6A	44.3944	24.2613	1	7.58e-19		TPM
Lung adenocarcinoma	Lung adenocarcinoma - Stage IB(140)	Lung adenocarcinoma (adjacent normal)(59)	uc003fjx.2	ACTL6A	14.24	1.41145	1	5.71e-15		TPM
Lung adenocarcinoma	Lung adenocarcinoma - Stage IB(140)	Lung adenocarcinoma (adjacent normal)(59)	uc001bat.2	ACTL8	0.290357	0.00138324	1	9.52e-05		TPM
Lung adenocarcinoma	Lung adenocarcinoma - Stage IB(140)	Lung adenocarcinoma (adjacent normal)(59)	uc001xkk.2	ACTN1	1.091	0.670088	1	1.47e-05		TPM
Lung adenocarcinoma	Lung adenocarcinoma - Stage IB(140)	Lung adenocarcinoma (adjacent normal)(59)	uc010ttc.1	ACTN1	2.80296	1.81851	1	0.00290779		TPM
Lung adenocarcinoma	Lung adenocarcinoma - Stage IB(140)	Lung adenocarcinoma (adjacent normal)(59)	uc010pxu.1	ACTN2	0.0520805	0.000291594	1	0.000253863		TPM
Lung adenocarcinoma	Lung adenocarcinoma - Stage IB(140)	Lung adenocarcinoma (adjacent normal)(59)	uc002tkx.1	ACTR3	158.717	114.964	1	6.59e-06		TPM
Lung adenocarcinoma	Lung adenocarcinoma - Stage IB(140)	Lung adenocarcinoma (adjacent normal)(59)	uc010yyd.1	ACTR3	7.8217	1.25766	1	0.00150139		TPM
Lung adenocarcinoma	Lung adenocarcinoma - Stage IB(140)	Lung adenocarcinoma (adjacent normal)(59)	uc003wle.1	ACTR3B	2.9347	0.311903	1	1.58e-14		TPM
Lung adenocarcinoma	Lung adenocarcinoma - Stage IB(140)	Lung adenocarcinoma (adjacent normal)(59)	uc003wlf.1	ACTR3B	0.23469	0.0763535	1	3.31e-05		TPM
Lung adenocarcinoma	Lung adenocarcinoma - Stage IB(140)	Lung adenocarcinoma (adjacent normal)(59)	uc002xjd.2	ACTR5	8.4013	4.6614	1	6.53e-24		TPM
Lung adenocarcinoma	Lung adenocarcinoma - Stage IB(140)	Lung adenocarcinoma (adjacent normal)(59)	uc001thb.1	ACTR6	20.4791	16.1081	1	0.000576143		TPM
Lung adenocarcinoma	Lung adenocarcinoma - Stage IB(140)	Lung adenocarcinoma (adjacent normal)(59)	uc010svh.1	ACTR6	0.142315	0.0802233	1	0.000381602		TPM
Lung adenocarcinoma	Lung adenocarcinoma - Stage IB(140)	Lung adenocarcinoma (adjacent normal)(59)	uc010fog.2	ACVR1	30.0206	21.7584	1	9.53e-07		TPM
Lung adenocarcinoma	Lung adenocarcinoma - Stage IB(140)	Lung adenocarcinoma (adjacent normal)(59)	uc001rzn.2	ACVR1B	27.222	14.9099	1	4.31e-12		TPM
Lung adenocarcinoma	Lung adenocarcinoma - Stage IB(140)	Lung adenocarcinoma (adjacent normal)(59)	uc003cif.2	ACVR2B	2.43303	1.41465	1	9.5e-06		TPM
Lung adenocarcinoma	Lung adenocarcinoma - Stage IB(140)	Lung adenocarcinoma (adjacent normal)(59)	uc003dcp.2	ACY1	47.5481	24.2443	1	1.49e-17		TPM
Lung adenocarcinoma	Lung adenocarcinoma - Stage IB(140)	Lung adenocarcinoma (adjacent normal)(59)	uc011beb.1	ACY1	1.39586	0.314045	1	7.85e-20		TPM
Lung adenocarcinoma	Lung adenocarcinoma - Stage IB(140)	Lung adenocarcinoma (adjacent normal)(59)	uc001omq.2	ACY3	4.92292	0.49583	1	1.21e-24		TPM
Lung adenocarcinoma	Lung adenocarcinoma - Stage IB(140)	Lung adenocarcinoma (adjacent normal)(59)	uc001xrf.2	ACYP1	1.34837	0.60139	1	9.14e-07		TPM
Lung adenocarcinoma	Lung adenocarcinoma - Stage IB(140)	Lung adenocarcinoma (adjacent normal)(59)	uc001xrg.2	ACYP1	13.0425	8.47422	1	0.000123339		TPM
Lung adenocarcinoma	Lung adenocarcinoma - Stage IB(140)	Lung adenocarcinoma (adjacent normal)(59)	uc002xmj.2	ADA	8.84826	4.53642	1	3.75e-07		TPM
Lung adenocarcinoma	Lung adenocarcinoma - Stage IB(140)	Lung adenocarcinoma (adjacent normal)(59)	uc002ihi.2	ADAM11	0.216476	0.0960676	1	1.11e-05		TPM
Lung adenocarcinoma	Lung adenocarcinoma - Stage IB(140)	Lung adenocarcinoma (adjacent normal)(59)	uc010wjd.1	ADAM11	0.0514637	0.011525	1	0.00387917		TPM
Lung adenocarcinoma	Lung adenocarcinoma - Stage IB(140)	Lung adenocarcinoma (adjacent normal)(59)	uc001ljk.2	ADAM12	4.13765	0.150746	1	1.29e-24		TPM
Lung adenocarcinoma	Lung adenocarcinoma - Stage IB(140)	Lung adenocarcinoma (adjacent normal)(59)	uc001ljn.2	ADAM12	0.136149	0.0300215	1	6.33e-09		TPM
Lung adenocarcinoma	Lung adenocarcinoma - Stage IB(140)	Lung adenocarcinoma (adjacent normal)(59)	uc010qul.1	ADAM12	0.755254	0.276994	1	9.64e-06		TPM
Lung adenocarcinoma	Lung adenocarcinoma - Stage IB(140)	Lung adenocarcinoma (adjacent normal)(59)	uc001fgq.1	ADAM15	0.541866	0.14987	1	4.23e-15		TPM
Lung adenocarcinoma	Lung adenocarcinoma - Stage IB(140)	Lung adenocarcinoma (adjacent normal)(59)	uc001fgr.1	ADAM15	19.3613	5.38643	1	7.73e-14		TPM
Lung adenocarcinoma	Lung adenocarcinoma - Stage IB(140)	Lung adenocarcinoma (adjacent normal)(59)	uc001fgt.1	ADAM15	20.6982	7.48745	1	4.47e-12		TPM
Lung adenocarcinoma	Lung adenocarcinoma - Stage IB(140)	Lung adenocarcinoma (adjacent normal)(59)	uc001fgu.1	ADAM15	20.6474	3.48373	1	1.67e-32		TPM
Lung adenocarcinoma	Lung adenocarcinoma - Stage IB(140)	Lung adenocarcinoma (adjacent normal)(59)	uc001fgz.1	ADAM15	0.87904	0.242377	1	0.000101605		TPM
Lung adenocarcinoma	Lung adenocarcinoma - Stage IB(140)	Lung adenocarcinoma (adjacent normal)(59)	uc001fha.1	ADAM15	1.36771	0.412738	1	2.22e-08		TPM
Lung adenocarcinoma	Lung adenocarcinoma - Stage IB(140)	Lung adenocarcinoma (adjacent normal)(59)	uc009wpc.1	ADAM15	0.653837	0.336949	1	0.00197111		TPM
Lung adenocarcinoma	Lung adenocarcinoma - Stage IB(140)	Lung adenocarcinoma (adjacent normal)(59)	uc010pet.1	ADAM15	2.04832	0.940819	1	7.01e-12		TPM
Lung adenocarcinoma	Lung adenocarcinoma - Stage IB(140)	Lung adenocarcinoma (adjacent normal)(59)	uc010peu.1	ADAM15	2.34381	1.01958	1	1.71e-10		TPM
Lung adenocarcinoma	Lung adenocarcinoma - Stage IB(140)	Lung adenocarcinoma (adjacent normal)(59)	uc003lwy.2	ADAM19	1.2953	0.835721	1	0.00483445		TPM
Lung adenocarcinoma	Lung adenocarcinoma - Stage IB(140)	Lung adenocarcinoma (adjacent normal)(59)	uc003lwz.2	ADAM19	7.28716	4.202	1	0.00052926		TPM
Lung adenocarcinoma	Lung adenocarcinoma - Stage IB(140)	Lung adenocarcinoma (adjacent normal)(59)	uc011ddr.1	ADAM19	0.0258921	0.00912417	1	5.89e-05		TPM
Lung adenocarcinoma	Lung adenocarcinoma - Stage IB(140)	Lung adenocarcinoma (adjacent normal)(59)	uc001xmd.2	ADAM21	0.194272	0.0869362	1	0.00146483		TPM
Lung adenocarcinoma	Lung adenocarcinoma - Stage IB(140)	Lung adenocarcinoma (adjacent normal)(59)	uc003ujj.1	ADAM22	0.0128875	0.00504861	1	0.00299713		TPM
Lung adenocarcinoma	Lung adenocarcinoma - Stage IB(140)	Lung adenocarcinoma (adjacent normal)(59)	uc003ujm.2	ADAM22	0.0427319	0.00846709	1	0.000470085		TPM
Lung adenocarcinoma	Lung adenocarcinoma - Stage IB(140)	Lung adenocarcinoma (adjacent normal)(59)	uc003ujo.2	ADAM22	0.64555	0.317788	1	0.00132906		TPM
Lung adenocarcinoma	Lung adenocarcinoma - Stage IB(140)	Lung adenocarcinoma (adjacent normal)(59)	uc003xdx.2	ADAM28	0.398566	0.0960129	1	5.47e-06		TPM
Lung adenocarcinoma	Lung adenocarcinoma - Stage IB(140)	Lung adenocarcinoma (adjacent normal)(59)	uc003xdy.2	ADAM28	13.0063	1.95616	1	4.73e-28		TPM
Lung adenocarcinoma	Lung adenocarcinoma - Stage IB(140)	Lung adenocarcinoma (adjacent normal)(59)	uc010lua.2	ADAM28	1.74697	0.414455	1	1.35e-15		TPM
Lung adenocarcinoma	Lung adenocarcinoma - Stage IB(140)	Lung adenocarcinoma (adjacent normal)(59)	uc011kzz.1	ADAM28	0.343542	0.0860212	1	5.32e-07		TPM
Lung adenocarcinoma	Lung adenocarcinoma - Stage IB(140)	Lung adenocarcinoma (adjacent normal)(59)	uc011laa.1	ADAM28	0.289121	0.0153942	1	3.61e-13		TPM
Lung adenocarcinoma	Lung adenocarcinoma - Stage IB(140)	Lung adenocarcinoma (adjacent normal)(59)	uc003xmt.3	ADAM32	0.0884257	0.0202247	1	1.22e-05		TPM
Lung adenocarcinoma	Lung adenocarcinoma - Stage IB(140)	Lung adenocarcinoma (adjacent normal)(59)	uc003xmu.3	ADAM32	0.095288	0.0249815	1	0.000195917		TPM
Lung adenocarcinoma	Lung adenocarcinoma - Stage IB(140)	Lung adenocarcinoma (adjacent normal)(59)	uc003xmv.2	ADAM32	0.0372945	0.0127028	1	0.00115088		TPM
Lung adenocarcinoma	Lung adenocarcinoma - Stage IB(140)	Lung adenocarcinoma (adjacent normal)(59)	uc009ybi.2	ADAM8	16.1079	2.83499	1	4.22e-32		TPM
Lung adenocarcinoma	Lung adenocarcinoma - Stage IB(140)	Lung adenocarcinoma (adjacent normal)(59)	uc010qva.1	ADAM8	3.15711	0.771266	1	3.39e-20		TPM
Lung adenocarcinoma	Lung adenocarcinoma - Stage IB(140)	Lung adenocarcinoma (adjacent normal)(59)	uc010qvb.1	ADAM8	0.772451	0.131444	1	1.52e-19		TPM
Lung adenocarcinoma	Lung adenocarcinoma - Stage IB(140)	Lung adenocarcinoma (adjacent normal)(59)	uc003xmp.2	ADAM9	0.110212	0.0693015	1	0.0071616		TPM
Lung adenocarcinoma	Lung adenocarcinoma - Stage IB(140)	Lung adenocarcinoma (adjacent normal)(59)	uc003xdz.2	ADAMDEC1	7.66764	1.43543	1	5.42e-12		TPM
Lung adenocarcinoma	Lung adenocarcinoma - Stage IB(140)	Lung adenocarcinoma (adjacent normal)(59)	uc010lub.2	ADAMDEC1	0.027161	9.07e-62	1	0.00107017		TPM
Lung adenocarcinoma	Lung adenocarcinoma - Stage IB(140)	Lung adenocarcinoma (adjacent normal)(59)	uc003jia.1	ADAMTS12	3.57009	0.603661	1	2.4e-14		TPM
Lung adenocarcinoma	Lung adenocarcinoma - Stage IB(140)	Lung adenocarcinoma (adjacent normal)(59)	uc004cdp.3	ADAMTS13	0.118164	0.0462443	1	2.92e-05		TPM
Lung adenocarcinoma	Lung adenocarcinoma - Stage IB(140)	Lung adenocarcinoma (adjacent normal)(59)	uc004cdq.1	ADAMTS13	0.0750176	0.0306447	1	0.00325697		TPM
Lung adenocarcinoma	Lung adenocarcinoma - Stage IB(140)	Lung adenocarcinoma (adjacent normal)(59)	uc004cdy.1	ADAMTS13	0.0351503	0.0066198	1	2.2e-05		TPM
Lung adenocarcinoma	Lung adenocarcinoma - Stage IB(140)	Lung adenocarcinoma (adjacent normal)(59)	uc004cea.1	ADAMTS13	0.246751	0.115094	1	1.52e-06		TPM
Lung adenocarcinoma	Lung adenocarcinoma - Stage IB(140)	Lung adenocarcinoma (adjacent normal)(59)	uc004ceb.3	ADAMTS13	1.053	0.682697	1	0.00839416		TPM
Lung adenocarcinoma	Lung adenocarcinoma - Stage IB(140)	Lung adenocarcinoma (adjacent normal)(59)	uc001jrg.2	ADAMTS14	0.592347	0.00809853	1	7.2e-08		TPM
Lung adenocarcinoma	Lung adenocarcinoma - Stage IB(140)	Lung adenocarcinoma (adjacent normal)(59)	uc001jrh.2	ADAMTS14	2.00825	0.294316	1	1.21e-21		TPM
Lung adenocarcinoma	Lung adenocarcinoma - Stage IB(140)	Lung adenocarcinoma (adjacent normal)(59)	uc001jri.1	ADAMTS14	0.361883	0.0427222	1	2.61e-17		TPM
Lung adenocarcinoma	Lung adenocarcinoma - Stage IB(140)	Lung adenocarcinoma (adjacent normal)(59)	uc003jdj.1	ADAMTS16	0.114427	0.036668	1	2.48e-05		TPM
Lung adenocarcinoma	Lung adenocarcinoma - Stage IB(140)	Lung adenocarcinoma (adjacent normal)(59)	uc003jdl.2	ADAMTS16	2.0648	0.300276	1	4.48e-17		TPM
Lung adenocarcinoma	Lung adenocarcinoma - Stage IB(140)	Lung adenocarcinoma (adjacent normal)(59)	uc002ffc.3	ADAMTS18	0.258791	0.0583106	1	1.43e-05		TPM
Lung adenocarcinoma	Lung adenocarcinoma - Stage IB(140)	Lung adenocarcinoma (adjacent normal)(59)	uc001rno.1	ADAMTS20	0.0693489	0.000830119	1	0.00050472		TPM
Lung adenocarcinoma	Lung adenocarcinoma - Stage IB(140)	Lung adenocarcinoma (adjacent normal)(59)	uc010skx.1	ADAMTS20	0.0224736	0.000200052	1	0.00126608		TPM
Lung adenocarcinoma	Lung adenocarcinoma - Stage IB(140)	Lung adenocarcinoma (adjacent normal)(59)	uc002ltd.2	ADAMTSL5	0.104911	0.0482798	1	0.00386551		TPM
Lung adenocarcinoma	Lung adenocarcinoma - Stage IB(140)	Lung adenocarcinoma (adjacent normal)(59)	uc010dsl.2	ADAMTSL5	2.24975	0.595908	1	2.13e-17		TPM
Lung adenocarcinoma	Lung adenocarcinoma - Stage IB(140)	Lung adenocarcinoma (adjacent normal)(59)	uc010xgq.1	ADAMTSL5	0.476882	0.130326	1	4.45e-07		TPM
Lung adenocarcinoma	Lung adenocarcinoma - Stage IB(140)	Lung adenocarcinoma (adjacent normal)(59)	uc003sjn.3	ADAP1	0.602827	0.168599	1	0.0083344		TPM
Lung adenocarcinoma	Lung adenocarcinoma - Stage IB(140)	Lung adenocarcinoma (adjacent normal)(59)	uc001ffj.2	ADAR	4.91441	1.11858	1	1.49e-07		TPM
Lung adenocarcinoma	Lung adenocarcinoma - Stage IB(140)	Lung adenocarcinoma (adjacent normal)(59)	uc001ffk.2	ADAR	100.879	64.646	1	2.73e-08		TPM
Lung adenocarcinoma	Lung adenocarcinoma - Stage IB(140)	Lung adenocarcinoma (adjacent normal)(59)	uc001ffm.1	ADAR	0.41393	0.014495	1	0.00289923		TPM
Lung adenocarcinoma	Lung adenocarcinoma - Stage IB(140)	Lung adenocarcinoma (adjacent normal)(59)	uc002feo.1	ADAT1	7.97708	5.7261	1	9.71e-05		TPM
Lung adenocarcinoma	Lung adenocarcinoma - Stage IB(140)	Lung adenocarcinoma (adjacent normal)(59)	uc003qjj.2	ADAT2	1.63102	1.18686	1	0.00186891		TPM
Lung adenocarcinoma	Lung adenocarcinoma - Stage IB(140)	Lung adenocarcinoma (adjacent normal)(59)	uc001bwr.2	ADC	0.105694	0.0454217	1	0.0013575		TPM
Lung adenocarcinoma	Lung adenocarcinoma - Stage IB(140)	Lung adenocarcinoma (adjacent normal)(59)	uc001bws.2	ADC	1.92309	0.877642	1	0.000291124		TPM
Lung adenocarcinoma	Lung adenocarcinoma - Stage IB(140)	Lung adenocarcinoma (adjacent normal)(59)	uc001bwt.1	ADC	0.723138	0.224657	1	1.66e-17		TPM
Lung adenocarcinoma	Lung adenocarcinoma - Stage IB(140)	Lung adenocarcinoma (adjacent normal)(59)	uc001bwu.2	ADC	0.300994	0.122067	1	0.00122048		TPM
Lung adenocarcinoma	Lung adenocarcinoma - Stage IB(140)	Lung adenocarcinoma (adjacent normal)(59)	uc001bwv.2	ADC	1.48628	0.411803	1	4.81e-18		TPM
Lung adenocarcinoma	Lung adenocarcinoma - Stage IB(140)	Lung adenocarcinoma (adjacent normal)(59)	uc001bwx.1	ADC	0.218463	0.0853761	1	4.75e-10		TPM
Lung adenocarcinoma	Lung adenocarcinoma - Stage IB(140)	Lung adenocarcinoma (adjacent normal)(59)	uc001bwy.1	ADC	0.29429	0.0577961	1	2.44e-08		TPM
Lung adenocarcinoma	Lung adenocarcinoma - Stage IB(140)	Lung adenocarcinoma (adjacent normal)(59)	uc001xul.2	ADCK1	0.784558	0.469705	1	0.000575743		TPM
Lung adenocarcinoma	Lung adenocarcinoma - Stage IB(140)	Lung adenocarcinoma (adjacent normal)(59)	uc010pvr.1	ADCK3	3.11372	1.71788	1	0.00811888		TPM
Lung adenocarcinoma	Lung adenocarcinoma - Stage IB(140)	Lung adenocarcinoma (adjacent normal)(59)	uc002oop.1	ADCK4	1.73547	1.04947	1	4.58e-05		TPM
Lung adenocarcinoma	Lung adenocarcinoma - Stage IB(140)	Lung adenocarcinoma (adjacent normal)(59)	uc003zch.2	ADCK5	9.94583	2.51895	1	2.43e-36		TPM
Lung adenocarcinoma	Lung adenocarcinoma - Stage IB(140)	Lung adenocarcinoma (adjacent normal)(59)	uc003zci.2	ADCK5	3.57522	0.861363	1	1.08e-12		TPM
Lung adenocarcinoma	Lung adenocarcinoma - Stage IB(140)	Lung adenocarcinoma (adjacent normal)(59)	uc003tnd.2	ADCY1	0.813372	0.227569	1	7.27e-05		TPM
Lung adenocarcinoma	Lung adenocarcinoma - Stage IB(140)	Lung adenocarcinoma (adjacent normal)(59)	uc009wvj.2	ADCY10	0.0152995	0.00329262	1	0.000283783		TPM
Lung adenocarcinoma	Lung adenocarcinoma - Stage IB(140)	Lung adenocarcinoma (adjacent normal)(59)	uc001rsi.3	ADCY6	1.37567	0.621177	1	0.000420472		TPM
Lung adenocarcinoma	Lung adenocarcinoma - Stage IB(140)	Lung adenocarcinoma (adjacent normal)(59)	uc010slw.1	ADCY6	1.38118	0.680296	1	5.27e-06		TPM
Lung adenocarcinoma	Lung adenocarcinoma - Stage IB(140)	Lung adenocarcinoma (adjacent normal)(59)	uc001kyu.2	ADD3	17.7988	7.99122	1	0.00180356		TPM
Lung adenocarcinoma	Lung adenocarcinoma - Stage IB(140)	Lung adenocarcinoma (adjacent normal)(59)	uc001kyv.2	ADD3	1.95851	2.34e-08	1	3.49e-09		TPM
Lung adenocarcinoma	Lung adenocarcinoma - Stage IB(140)	Lung adenocarcinoma (adjacent normal)(59)	uc010ilg.1	ADH1A	0.0652214	8.74e-38	1	0.000160588		TPM
Lung adenocarcinoma	Lung adenocarcinoma - Stage IB(140)	Lung adenocarcinoma (adjacent normal)(59)	uc003huk.1	ADH5	1.51757	0.99288	1	0.00151569		TPM
Lung adenocarcinoma	Lung adenocarcinoma - Stage IB(140)	Lung adenocarcinoma (adjacent normal)(59)	uc010yiq.1	ADI1	1.00415	0.45171	1	5.44e-10		TPM
Lung adenocarcinoma	Lung adenocarcinoma - Stage IB(140)	Lung adenocarcinoma (adjacent normal)(59)	uc010pqd.1	ADIPOR1	61.2613	36.6708	1	6.01e-12		TPM
Lung adenocarcinoma	Lung adenocarcinoma - Stage IB(140)	Lung adenocarcinoma (adjacent normal)(59)	uc001jwj.2	ADK	18.9143	11.4084	1	1.46e-05		TPM
Lung adenocarcinoma	Lung adenocarcinoma - Stage IB(140)	Lung adenocarcinoma (adjacent normal)(59)	uc010qlb.1	ADK	2.24566	0.927604	1	7.13e-07		TPM
Lung adenocarcinoma	Lung adenocarcinoma - Stage IB(140)	Lung adenocarcinoma (adjacent normal)(59)	uc003blj.2	ADM2	0.623075	0.0173882	1	1.35e-19		TPM
Lung adenocarcinoma	Lung adenocarcinoma - Stage IB(140)	Lung adenocarcinoma (adjacent normal)(59)	uc011ary.1	ADM2	7.88223	0.580512	1	2.44e-56		TPM
Lung adenocarcinoma	Lung adenocarcinoma - Stage IB(140)	Lung adenocarcinoma (adjacent normal)(59)	uc002xvt.1	ADNP	10.4416	6.004	1	0.000950289		TPM
Lung adenocarcinoma	Lung adenocarcinoma - Stage IB(140)	Lung adenocarcinoma (adjacent normal)(59)	uc002xvu.1	ADNP	28.7233	21.7746	1	1.07e-05		TPM
Lung adenocarcinoma	Lung adenocarcinoma - Stage IB(140)	Lung adenocarcinoma (adjacent normal)(59)	uc001gzf.1	ADORA1	3.73494	0.691323	1	1.06e-06		TPM
Lung adenocarcinoma	Lung adenocarcinoma - Stage IB(140)	Lung adenocarcinoma (adjacent normal)(59)	uc002gpd.1	ADORA2B	10.4781	5.51364	1	6.58e-08		TPM
Lung adenocarcinoma	Lung adenocarcinoma - Stage IB(140)	Lung adenocarcinoma (adjacent normal)(59)	uc001ebg.3	ADORA3	4.30732	2.39703	1	7.64e-07		TPM
Lung adenocarcinoma	Lung adenocarcinoma - Stage IB(140)	Lung adenocarcinoma (adjacent normal)(59)	uc001ebh.3	ADORA3	5.29733	2.89859	1	5.27e-05		TPM
Lung adenocarcinoma	Lung adenocarcinoma - Stage IB(140)	Lung adenocarcinoma (adjacent normal)(59)	uc002ave.3	ADPGK	3.83737	1.13908	1	1.33e-06		TPM
Lung adenocarcinoma	Lung adenocarcinoma - Stage IB(140)	Lung adenocarcinoma (adjacent normal)(59)	uc001vtp.1	ADPRHL1	4.74713	1.80274	1	8.56e-16		TPM
Lung adenocarcinoma	Lung adenocarcinoma - Stage IB(140)	Lung adenocarcinoma (adjacent normal)(59)	uc009yrn.1	ADRBK1	64.858	51.6082	1	0.00635978		TPM
Lung adenocarcinoma	Lung adenocarcinoma - Stage IB(140)	Lung adenocarcinoma (adjacent normal)(59)	uc002ycn.2	ADRM1	127.222	79.823	1	3.47e-14		TPM
Lung adenocarcinoma	Lung adenocarcinoma - Stage IB(140)	Lung adenocarcinoma (adjacent normal)(59)	uc002yco.2	ADRM1	8.11516	1.95046	1	3.69e-06		TPM
Lung adenocarcinoma	Lung adenocarcinoma - Stage IB(140)	Lung adenocarcinoma (adjacent normal)(59)	uc003ayp.3	ADSL	48.6871	31.0455	1	4.62e-15		TPM
Lung adenocarcinoma	Lung adenocarcinoma - Stage IB(140)	Lung adenocarcinoma (adjacent normal)(59)	uc010gyb.1	ADSL	1.71034	1.09734	1	1.69e-08		TPM
Lung adenocarcinoma	Lung adenocarcinoma - Stage IB(140)	Lung adenocarcinoma (adjacent normal)(59)	uc001iaj.2	ADSS	50.7616	30.2195	1	8.63e-22		TPM
Lung adenocarcinoma	Lung adenocarcinoma - Stage IB(140)	Lung adenocarcinoma (adjacent normal)(59)	uc001ypd.2	ADSSL1	13.6018	4.51618	1	3.99e-16		TPM
Lung adenocarcinoma	Lung adenocarcinoma - Stage IB(140)	Lung adenocarcinoma (adjacent normal)(59)	uc001ype.2	ADSSL1	0.1953	0.0287059	1	0.00143789		TPM
Lung adenocarcinoma	Lung adenocarcinoma - Stage IB(140)	Lung adenocarcinoma (adjacent normal)(59)	uc001ypf.2	ADSSL1	0.268691	0.0115456	1	6.29e-08		TPM
Lung adenocarcinoma	Lung adenocarcinoma - Stage IB(140)	Lung adenocarcinoma (adjacent normal)(59)	uc003tkd.2	AEBP1	45.6184	29.9732	1	0.00627118		TPM
Lung adenocarcinoma	Lung adenocarcinoma - Stage IB(140)	Lung adenocarcinoma (adjacent normal)(59)	uc002bmt.2	AEN	12.8325	10.2659	1	0.00164599		TPM
Lung adenocarcinoma	Lung adenocarcinoma - Stage IB(140)	Lung adenocarcinoma (adjacent normal)(59)	uc010bnl.2	AEN	0.245032	0.161675	1	0.00312448		TPM
Lung adenocarcinoma	Lung adenocarcinoma - Stage IB(140)	Lung adenocarcinoma (adjacent normal)(59)	uc003wfu.2	AF035281	2.64296	1.16027	1	1.75e-10		TPM
Lung adenocarcinoma	Lung adenocarcinoma - Stage IB(140)	Lung adenocarcinoma (adjacent normal)(59)	uc003idi.3	AF085995	0.269895	0.0899199	1	0.000640692		TPM
Lung adenocarcinoma	Lung adenocarcinoma - Stage IB(140)	Lung adenocarcinoma (adjacent normal)(59)	uc002efy.2	AF086132	18.0671	12.5729	1	6.77e-10		TPM
Lung adenocarcinoma	Lung adenocarcinoma - Stage IB(140)	Lung adenocarcinoma (adjacent normal)(59)	uc001pen.1	AF086184	1.2975	0.501909	1	1.08e-06		TPM
Lung adenocarcinoma	Lung adenocarcinoma - Stage IB(140)	Lung adenocarcinoma (adjacent normal)(59)	uc003xdr.1	AF116693	4.51955	2.87796	1	0.00203936		TPM
Lung adenocarcinoma	Lung adenocarcinoma - Stage IB(140)	Lung adenocarcinoma (adjacent normal)(59)	uc003lvl.2	AF157115	0.672597	0.469337	1	0.00492821		TPM
Lung adenocarcinoma	Lung adenocarcinoma - Stage IB(140)	Lung adenocarcinoma (adjacent normal)(59)	uc002jok.2	AF289551	10.5432	5.3849	1	4.62e-05		TPM
Lung adenocarcinoma	Lung adenocarcinoma - Stage IB(140)	Lung adenocarcinoma (adjacent normal)(59)	uc001vnl.2	AF339817	3.68822	0.940956	1	8.06e-25		TPM
Lung adenocarcinoma	Lung adenocarcinoma - Stage IB(140)	Lung adenocarcinoma (adjacent normal)(59)	uc003gkg.1	AFAP1	12.4627	8.78848	1	0.0021092		TPM
Lung adenocarcinoma	Lung adenocarcinoma - Stage IB(140)	Lung adenocarcinoma (adjacent normal)(59)	uc011bwk.1	AFAP1	0.31283	0.00750638	1	6.35e-14		TPM
Lung adenocarcinoma	Lung adenocarcinoma - Stage IB(140)	Lung adenocarcinoma (adjacent normal)(59)	uc011ccy.1	AFF1	0.165586	0.0380659	1	0.000721361		TPM
Lung adenocarcinoma	Lung adenocarcinoma - Stage IB(140)	Lung adenocarcinoma (adjacent normal)(59)	uc002fps.1	AFG3L1P	0.686395	0.389326	1	2.09e-05		TPM
Lung adenocarcinoma	Lung adenocarcinoma - Stage IB(140)	Lung adenocarcinoma (adjacent normal)(59)	uc002fqc.1	AFG3L1P	1.22041	0.781522	1	0.0045725		TPM
Lung adenocarcinoma	Lung adenocarcinoma - Stage IB(140)	Lung adenocarcinoma (adjacent normal)(59)	uc002juy.3	AFMID	1.91128	1.32171	1	0.000560177		TPM
Lung adenocarcinoma	Lung adenocarcinoma - Stage IB(140)	Lung adenocarcinoma (adjacent normal)(59)	uc002jva.3	AFMID	13.9291	10.2905	1	7.31e-07		TPM
Lung adenocarcinoma	Lung adenocarcinoma - Stage IB(140)	Lung adenocarcinoma (adjacent normal)(59)	uc002jvb.3	AFMID	14.8537	9.45202	1	3.63e-11		TPM
Lung adenocarcinoma	Lung adenocarcinoma - Stage IB(140)	Lung adenocarcinoma (adjacent normal)(59)	uc010dhj.2	AFMID	1.04343	0.547337	1	2.82e-07		TPM
Lung adenocarcinoma	Lung adenocarcinoma - Stage IB(140)	Lung adenocarcinoma (adjacent normal)(59)	uc011cbg.1	AFP	0.235883	0.00393861	1	0.00841778		TPM
Lung adenocarcinoma	Lung adenocarcinoma - Stage IB(140)	Lung adenocarcinoma (adjacent normal)(59)	uc002scz.2	AFTPH	0.440155	0.147552	1	6.06e-06		TPM
Lung adenocarcinoma	Lung adenocarcinoma - Stage IB(140)	Lung adenocarcinoma (adjacent normal)(59)	uc002sda.2	AFTPH	9.34628	7.07712	1	3.41e-05		TPM
Lung adenocarcinoma	Lung adenocarcinoma - Stage IB(140)	Lung adenocarcinoma (adjacent normal)(59)	uc002sdc.2	AFTPH	6.15369	2.52067	1	7.33e-17		TPM
Lung adenocarcinoma	Lung adenocarcinoma - Stage IB(140)	Lung adenocarcinoma (adjacent normal)(59)	uc003iuu.1	AGA	31.1129	17.1866	1	3.24e-14		TPM
Lung adenocarcinoma	Lung adenocarcinoma - Stage IB(140)	Lung adenocarcinoma (adjacent normal)(59)	uc003iuw.2	AGA	1.25096	0.457334	1	0.00487968		TPM
Lung adenocarcinoma	Lung adenocarcinoma - Stage IB(140)	Lung adenocarcinoma (adjacent normal)(59)	uc002vvs.2	AGAP1	5.32025	3.09308	1	2.25e-06		TPM
Lung adenocarcinoma	Lung adenocarcinoma - Stage IB(140)	Lung adenocarcinoma (adjacent normal)(59)	uc002vvt.2	AGAP1	3.63205	2.35569	1	0.00125553		TPM
Lung adenocarcinoma	Lung adenocarcinoma - Stage IB(140)	Lung adenocarcinoma (adjacent normal)(59)	uc010qfl.1	AGAP4	2.52373	1.18629	1	0.00016235		TPM
Lung adenocarcinoma	Lung adenocarcinoma - Stage IB(140)	Lung adenocarcinoma (adjacent normal)(59)	uc009xri.2	AGAP5	0.922166	0.599919	1	0.00181048		TPM
Lung adenocarcinoma	Lung adenocarcinoma - Stage IB(140)	Lung adenocarcinoma (adjacent normal)(59)	uc001jix.3	AGAP6	3.80581	2.60078	1	0.00107628		TPM
Lung adenocarcinoma	Lung adenocarcinoma - Stage IB(140)	Lung adenocarcinoma (adjacent normal)(59)	uc001jio.2	AGAP7	0.445227	0.278007	1	0.00217748		TPM
Lung adenocarcinoma	Lung adenocarcinoma - Stage IB(140)	Lung adenocarcinoma (adjacent normal)(59)	uc001jet.2	AGAP9	0.0105252	0.00279201	1	0.00260579		TPM
Lung adenocarcinoma	Lung adenocarcinoma - Stage IB(140)	Lung adenocarcinoma (adjacent normal)(59)	uc009xnl.2	AGAP9	0.21976	0.084329	1	0.00459336		TPM
Lung adenocarcinoma	Lung adenocarcinoma - Stage IB(140)	Lung adenocarcinoma (adjacent normal)(59)	uc002rid.2	AGBL5	15.1128	11.3171	1	0.000294654		TPM
Lung adenocarcinoma	Lung adenocarcinoma - Stage IB(140)	Lung adenocarcinoma (adjacent normal)(59)	uc003uvg.1	AGFG2	0.22359	0.10776	1	1.48e-06		TPM
Lung adenocarcinoma	Lung adenocarcinoma - Stage IB(140)	Lung adenocarcinoma (adjacent normal)(59)	uc003vwi.2	AGK	16.4473	10.5641	1	1.97e-22		TPM
Lung adenocarcinoma	Lung adenocarcinoma - Stage IB(140)	Lung adenocarcinoma (adjacent normal)(59)	uc001awv.1	AGMAT	2.28248	0.256938	1	5.69e-33		TPM
Lung adenocarcinoma	Lung adenocarcinoma - Stage IB(140)	Lung adenocarcinoma (adjacent normal)(59)	uc003stb.1	AGMO	0.540758	0.0599967	1	0.0033485		TPM
Lung adenocarcinoma	Lung adenocarcinoma - Stage IB(140)	Lung adenocarcinoma (adjacent normal)(59)	uc003yvn.2	AGO2	6.52508	3.67839	1	1.25e-05		TPM
Lung adenocarcinoma	Lung adenocarcinoma - Stage IB(140)	Lung adenocarcinoma (adjacent normal)(59)	uc001bzp.2	AGO3	2.75861	1.71641	1	1.48e-06		TPM
Lung adenocarcinoma	Lung adenocarcinoma - Stage IB(140)	Lung adenocarcinoma (adjacent normal)(59)	uc011dpk.1	AGPAT1	1.14315	0.296806	1	0.0013605		TPM
Lung adenocarcinoma	Lung adenocarcinoma - Stage IB(140)	Lung adenocarcinoma (adjacent normal)(59)	uc011dpl.1	AGPAT1	0.0993693	0.00939641	1	8.08e-06		TPM
Lung adenocarcinoma	Lung adenocarcinoma - Stage IB(140)	Lung adenocarcinoma (adjacent normal)(59)	uc004cij.1	AGPAT2	13.4605	7.09475	1	2.99e-06		TPM
Lung adenocarcinoma	Lung adenocarcinoma - Stage IB(140)	Lung adenocarcinoma (adjacent normal)(59)	uc003wqo.2	AGPAT5	9.19027	5.40951	1	4.89e-10		TPM
Lung adenocarcinoma	Lung adenocarcinoma - Stage IB(140)	Lung adenocarcinoma (adjacent normal)(59)	uc003xnz.2	AGPAT6	28.75	18.1691	1	2.74e-08		TPM
Lung adenocarcinoma	Lung adenocarcinoma - Stage IB(140)	Lung adenocarcinoma (adjacent normal)(59)	uc002bdt.2	AGPHD1	0.120063	0.0585467	1	9.97e-05		TPM
Lung adenocarcinoma	Lung adenocarcinoma - Stage IB(140)	Lung adenocarcinoma (adjacent normal)(59)	uc010ble.2	AGPHD1	3.51325	2.12066	1	4.1e-06		TPM
Lung adenocarcinoma	Lung adenocarcinoma - Stage IB(140)	Lung adenocarcinoma (adjacent normal)(59)	uc003str.2	AGR2	1088.84	178.12	1	4.93e-16		TPM
Lung adenocarcinoma	Lung adenocarcinoma - Stage IB(140)	Lung adenocarcinoma (adjacent normal)(59)	uc011jxy.1	AGR2	5.92039	0.959104	1	4.51e-21		TPM
Lung adenocarcinoma	Lung adenocarcinoma - Stage IB(140)	Lung adenocarcinoma (adjacent normal)(59)	uc001ack.1	AGRN	106.826	66.0078	1	0.000340792		TPM
Lung adenocarcinoma	Lung adenocarcinoma - Stage IB(140)	Lung adenocarcinoma (adjacent normal)(59)	uc001hty.3	AGT	10.303	1.69959	1	1.51e-08		TPM
Lung adenocarcinoma	Lung adenocarcinoma - Stage IB(140)	Lung adenocarcinoma (adjacent normal)(59)	uc001asw.2	AGTRAP	15.8789	10.6605	1	0.000304483		TPM
Lung adenocarcinoma	Lung adenocarcinoma - Stage IB(140)	Lung adenocarcinoma (adjacent normal)(59)	uc011con.1	AGXT2	0.00310697	0	1	0.00766019		TPM
Lung adenocarcinoma	Lung adenocarcinoma - Stage IB(140)	Lung adenocarcinoma (adjacent normal)(59)	uc003hzc.2	AGXT2L1	0.574454	2.12e-28	1	0.00019392		TPM
Lung adenocarcinoma	Lung adenocarcinoma - Stage IB(140)	Lung adenocarcinoma (adjacent normal)(59)	uc011cfn.1	AGXT2L1	0.127181	0.00620678	1	0.000263108		TPM
Lung adenocarcinoma	Lung adenocarcinoma - Stage IB(140)	Lung adenocarcinoma (adjacent normal)(59)	uc003miy.2	AGXT2L2	3.00294	1.80817	1	0.000302066		TPM
Lung adenocarcinoma	Lung adenocarcinoma - Stage IB(140)	Lung adenocarcinoma (adjacent normal)(59)	uc003mjd.1	AGXT2L2	1.66165	1.07893	1	0.0004232		TPM
Lung adenocarcinoma	Lung adenocarcinoma - Stage IB(140)	Lung adenocarcinoma (adjacent normal)(59)	uc001ibw.1	AHCTF1	3.40453	1.57125	1	9.74e-06		TPM
Lung adenocarcinoma	Lung adenocarcinoma - Stage IB(140)	Lung adenocarcinoma (adjacent normal)(59)	uc002xai.2	AHCY	140.638	66.0738	1	1.15e-33		TPM
Lung adenocarcinoma	Lung adenocarcinoma - Stage IB(140)	Lung adenocarcinoma (adjacent normal)(59)	uc010get.2	AHCY	0.628421	0.220481	1	4.76e-17		TPM
Lung adenocarcinoma	Lung adenocarcinoma - Stage IB(140)	Lung adenocarcinoma (adjacent normal)(59)	uc001dyy.2	AHCYL1	4.82611	0.802121	1	6.64e-13		TPM
Lung adenocarcinoma	Lung adenocarcinoma - Stage IB(140)	Lung adenocarcinoma (adjacent normal)(59)	uc011kox.1	AHCYL2	3.17147	0.220494	1	3.12e-09		TPM
Lung adenocarcinoma	Lung adenocarcinoma - Stage IB(140)	Lung adenocarcinoma (adjacent normal)(59)	uc009vsy.2	AHDC1	12.131	6.89315	1	2.97e-08		TPM
Lung adenocarcinoma	Lung adenocarcinoma - Stage IB(140)	Lung adenocarcinoma (adjacent normal)(59)	uc001ypx.2	AHNAK2	12.3475	2.69699	1	4.89e-12		TPM
Lung adenocarcinoma	Lung adenocarcinoma - Stage IB(140)	Lung adenocarcinoma (adjacent normal)(59)	uc010axc.1	AHNAK2	0.158806	0.00934442	1	0.000424542		TPM
Lung adenocarcinoma	Lung adenocarcinoma - Stage IB(140)	Lung adenocarcinoma (adjacent normal)(59)	uc001xtw.2	AHSA1	118.347	79.5798	1	1.69e-17		TPM
Lung adenocarcinoma	Lung adenocarcinoma - Stage IB(140)	Lung adenocarcinoma (adjacent normal)(59)	uc002sbb.1	AHSA2	2.32782	1.46226	1	0.000730965		TPM
Lung adenocarcinoma	Lung adenocarcinoma - Stage IB(140)	Lung adenocarcinoma (adjacent normal)(59)	uc002sbc.1	AHSA2	18.6412	10.8934	1	0.000586879		TPM
Lung adenocarcinoma	Lung adenocarcinoma - Stage IB(140)	Lung adenocarcinoma (adjacent normal)(59)	uc010pus.1	AIDA	0.58978	0.298598	1	0.000273452		TPM
Lung adenocarcinoma	Lung adenocarcinoma - Stage IB(140)	Lung adenocarcinoma (adjacent normal)(59)	uc004evg.2	AIFM1	35.3131	20.1923	1	2.51e-22		TPM
Lung adenocarcinoma	Lung adenocarcinoma - Stage IB(140)	Lung adenocarcinoma (adjacent normal)(59)	uc004evi.2	AIFM1	2.57992	0.570565	1	8.29e-06		TPM
Lung adenocarcinoma	Lung adenocarcinoma - Stage IB(140)	Lung adenocarcinoma (adjacent normal)(59)	uc004evk.2	AIFM1	0.0565891	0.0172584	1	0.00124693		TPM
Lung adenocarcinoma	Lung adenocarcinoma - Stage IB(140)	Lung adenocarcinoma (adjacent normal)(59)	uc011mur.1	AIFM1	0.323348	0.130774	1	2.2e-07		TPM
Lung adenocarcinoma	Lung adenocarcinoma - Stage IB(140)	Lung adenocarcinoma (adjacent normal)(59)	uc001jqp.1	AIFM2	14.9248	8.8871	1	1.45e-11		TPM
Lung adenocarcinoma	Lung adenocarcinoma - Stage IB(140)	Lung adenocarcinoma (adjacent normal)(59)	uc002ztk.2	AIFM3	0.675022	0.212517	1	0.00276528		TPM
Lung adenocarcinoma	Lung adenocarcinoma - Stage IB(140)	Lung adenocarcinoma (adjacent normal)(59)	uc001ftj.1	AIM2	11.2077	1.3988	1	4.53e-17		TPM
Lung adenocarcinoma	Lung adenocarcinoma - Stage IB(140)	Lung adenocarcinoma (adjacent normal)(59)	uc003hyg.2	AIMP1	0.298405	0.161133	1	0.00805667		TPM
Lung adenocarcinoma	Lung adenocarcinoma - Stage IB(140)	Lung adenocarcinoma (adjacent normal)(59)	uc003hyh.2	AIMP1	29.4	21.201	1	1.71e-06		TPM
Lung adenocarcinoma	Lung adenocarcinoma - Stage IB(140)	Lung adenocarcinoma (adjacent normal)(59)	uc003spo.2	AIMP2	41.3791	18.7241	1	7.92e-34		TPM
Lung adenocarcinoma	Lung adenocarcinoma - Stage IB(140)	Lung adenocarcinoma (adjacent normal)(59)	uc002zei.2	AIRE	0.00549635	0.00103464	1	0.00663497		TPM
Lung adenocarcinoma	Lung adenocarcinoma - Stage IB(140)	Lung adenocarcinoma (adjacent normal)(59)	uc003ten.1	AJ011981	0.334355	0.196799	1	0.00135293		TPM
Lung adenocarcinoma	Lung adenocarcinoma - Stage IB(140)	Lung adenocarcinoma (adjacent normal)(59)	uc002vvv.2	AK000798	0.201394	0.0673805	1	1.97e-10		TPM
Lung adenocarcinoma	Lung adenocarcinoma - Stage IB(140)	Lung adenocarcinoma (adjacent normal)(59)	uc001uhw.2	AK001057	0.423405	0.290603	1	0.00482221		TPM
Lung adenocarcinoma	Lung adenocarcinoma - Stage IB(140)	Lung adenocarcinoma (adjacent normal)(59)	uc002twn.1	AK001975	1.90835	1.32477	1	1.02e-06		TPM
Lung adenocarcinoma	Lung adenocarcinoma - Stage IB(140)	Lung adenocarcinoma (adjacent normal)(59)	uc001vvl.3	AK022914	6.01282	0.664359	1	1.88e-18		TPM
Lung adenocarcinoma	Lung adenocarcinoma - Stage IB(140)	Lung adenocarcinoma (adjacent normal)(59)	uc001vvr.1	AK022914	0.70609	0.0213703	1	4.48e-07		TPM
Lung adenocarcinoma	Lung adenocarcinoma - Stage IB(140)	Lung adenocarcinoma (adjacent normal)(59)	uc003qxf.2	AK023627	1.6448	0.803083	1	2.27e-13		TPM
Lung adenocarcinoma	Lung adenocarcinoma - Stage IB(140)	Lung adenocarcinoma (adjacent normal)(59)	uc001eqi.1	AK023809	0.214475	0.0137311	1	2.46e-06		TPM
Lung adenocarcinoma	Lung adenocarcinoma - Stage IB(140)	Lung adenocarcinoma (adjacent normal)(59)	uc001srm.2	AK024134	0.164883	0.0406574	1	3.72e-05		TPM
Lung adenocarcinoma	Lung adenocarcinoma - Stage IB(140)	Lung adenocarcinoma (adjacent normal)(59)	uc002uvb.1	AK025127	0.0509606	0.0148693	1	4.59e-07		TPM
Lung adenocarcinoma	Lung adenocarcinoma - Stage IB(140)	Lung adenocarcinoma (adjacent normal)(59)	uc001hns.1	AK025140	41.8986	27.2891	1	9.56e-16		TPM
Lung adenocarcinoma	Lung adenocarcinoma - Stage IB(140)	Lung adenocarcinoma (adjacent normal)(59)	uc010wia.1	AK027091	4.51096	3.15572	1	0.00763737		TPM
Lung adenocarcinoma	Lung adenocarcinoma - Stage IB(140)	Lung adenocarcinoma (adjacent normal)(59)	uc001uoi.2	AK054845	0.490287	0.0794638	1	0.000104112		TPM
Lung adenocarcinoma	Lung adenocarcinoma - Stage IB(140)	Lung adenocarcinoma (adjacent normal)(59)	uc010tdg.1	AK054988	0.0493478	0.0202359	1	0.000667929		TPM
Lung adenocarcinoma	Lung adenocarcinoma - Stage IB(140)	Lung adenocarcinoma (adjacent normal)(59)	uc002twl.1	AK055257	1.73677	0.652164	1	1.17e-19		TPM
Lung adenocarcinoma	Lung adenocarcinoma - Stage IB(140)	Lung adenocarcinoma (adjacent normal)(59)	uc003uwa.1	AK055267	0.0157255	0.001404	1	0.000765485		TPM
Lung adenocarcinoma	Lung adenocarcinoma - Stage IB(140)	Lung adenocarcinoma (adjacent normal)(59)	uc003wjz.1	AK055458	0.527545	0.20718	1	1.39e-09		TPM
Lung adenocarcinoma	Lung adenocarcinoma - Stage IB(140)	Lung adenocarcinoma (adjacent normal)(59)	uc002wbj.2	AK055601	5.78807	3.93962	1	0.00122781		TPM
Lung adenocarcinoma	Lung adenocarcinoma - Stage IB(140)	Lung adenocarcinoma (adjacent normal)(59)	uc004fai.1	AK055694	0.994007	0.553127	1	7.7e-07		TPM
Lung adenocarcinoma	Lung adenocarcinoma - Stage IB(140)	Lung adenocarcinoma (adjacent normal)(59)	uc002cwy.2	AK055785	1.36364	0.926557	1	0.00850763		TPM
Lung adenocarcinoma	Lung adenocarcinoma - Stage IB(140)	Lung adenocarcinoma (adjacent normal)(59)	uc001hqe.1	AK055856	3.98773	0.0271259	1	1.05e-07		TPM
Lung adenocarcinoma	Lung adenocarcinoma - Stage IB(140)	Lung adenocarcinoma (adjacent normal)(59)	uc002suu.2	AK055967	2.16933	0.812256	1	1.81e-10		TPM
Lung adenocarcinoma	Lung adenocarcinoma - Stage IB(140)	Lung adenocarcinoma (adjacent normal)(59)	uc002mej.1	AK056073	0.72245	0.347044	1	2.52e-14		TPM
Lung adenocarcinoma	Lung adenocarcinoma - Stage IB(140)	Lung adenocarcinoma (adjacent normal)(59)	uc002xyu.1	AK056098	3.11305	1.26235	1	8.93e-11		TPM
Lung adenocarcinoma	Lung adenocarcinoma - Stage IB(140)	Lung adenocarcinoma (adjacent normal)(59)	uc001vvv.1	AK056135	0.856072	0.0242458	1	1.38e-06		TPM
Lung adenocarcinoma	Lung adenocarcinoma - Stage IB(140)	Lung adenocarcinoma (adjacent normal)(59)	uc002cra.1	AK056253	0.0905778	0.059618	1	0.00640203		TPM
Lung adenocarcinoma	Lung adenocarcinoma - Stage IB(140)	Lung adenocarcinoma (adjacent normal)(59)	uc002yew.1	AK056267	0.00216055	0	1	0.00798474		TPM
Lung adenocarcinoma	Lung adenocarcinoma - Stage IB(140)	Lung adenocarcinoma (adjacent normal)(59)	uc004bav.1	AK056351	1.06866	0.53393	1	1.38e-08		TPM
Lung adenocarcinoma	Lung adenocarcinoma - Stage IB(140)	Lung adenocarcinoma (adjacent normal)(59)	uc001wpo.1	AK056368	2.57263	1.46589	1	7.45e-12		TPM
Lung adenocarcinoma	Lung adenocarcinoma - Stage IB(140)	Lung adenocarcinoma (adjacent normal)(59)	uc003jnb.1	AK056817	12.8398	4.74837	1	1.51e-08		TPM
Lung adenocarcinoma	Lung adenocarcinoma - Stage IB(140)	Lung adenocarcinoma (adjacent normal)(59)	uc003uxm.1	AK057259	0.107883	0.0100842	1	1.21e-05		TPM
Lung adenocarcinoma	Lung adenocarcinoma - Stage IB(140)	Lung adenocarcinoma (adjacent normal)(59)	uc001frl.1	AK057438	0.0130094	0	1	0.000192509		TPM
Lung adenocarcinoma	Lung adenocarcinoma - Stage IB(140)	Lung adenocarcinoma (adjacent normal)(59)	uc001okf.1	AK057681	1.38974	0.490872	1	3.25e-15		TPM
Lung adenocarcinoma	Lung adenocarcinoma - Stage IB(140)	Lung adenocarcinoma (adjacent normal)(59)	uc002riw.2	AK074615	0.0431411	0.0232268	1	0.00433238		TPM
Lung adenocarcinoma	Lung adenocarcinoma - Stage IB(140)	Lung adenocarcinoma (adjacent normal)(59)	uc002hxc.1	AK090604	1.35545	0.177301	1	4.53e-12		TPM
Lung adenocarcinoma	Lung adenocarcinoma - Stage IB(140)	Lung adenocarcinoma (adjacent normal)(59)	uc003qup.1	AK090688	0.225295	0.00368328	1	1.15e-05		TPM
Lung adenocarcinoma	Lung adenocarcinoma - Stage IB(140)	Lung adenocarcinoma (adjacent normal)(59)	uc003qul.1	AK090788	1.39615	0.0177339	1	7.7e-15		TPM
Lung adenocarcinoma	Lung adenocarcinoma - Stage IB(140)	Lung adenocarcinoma (adjacent normal)(59)	uc004eln.1	AK090973	0.0597156	0.0308836	1	0.00155018		TPM
Lung adenocarcinoma	Lung adenocarcinoma - Stage IB(140)	Lung adenocarcinoma (adjacent normal)(59)	uc001eqh.1	AK091688	0.0190455	0	1	0.000538191		TPM
Lung adenocarcinoma	Lung adenocarcinoma - Stage IB(140)	Lung adenocarcinoma (adjacent normal)(59)	uc010lhv.1	AK091729	1.02959	0.381902	1	8.53e-17		TPM
Lung adenocarcinoma	Lung adenocarcinoma - Stage IB(140)	Lung adenocarcinoma (adjacent normal)(59)	uc001nxu.1	AK092098	1.05366	0.614873	1	7.77e-06		TPM
Lung adenocarcinoma	Lung adenocarcinoma - Stage IB(140)	Lung adenocarcinoma (adjacent normal)(59)	uc003iua.1	AK093264	0.0254037	0.000645716	1	0.000101597		TPM
Lung adenocarcinoma	Lung adenocarcinoma - Stage IB(140)	Lung adenocarcinoma (adjacent normal)(59)	uc002yac.1	AK093534	5.50209	2.85323	1	9.83e-06		TPM
Lung adenocarcinoma	Lung adenocarcinoma - Stage IB(140)	Lung adenocarcinoma (adjacent normal)(59)	uc002idi.1	AK093551	2.29572	1.60545	1	4.61e-05		TPM
Lung adenocarcinoma	Lung adenocarcinoma - Stage IB(140)	Lung adenocarcinoma (adjacent normal)(59)	uc001pdl.1	AK093898	3.74832	2.58312	1	0.00362284		TPM
Lung adenocarcinoma	Lung adenocarcinoma - Stage IB(140)	Lung adenocarcinoma (adjacent normal)(59)	uc003jka.1	AK094621	9.54178	6.49342	1	3.23e-06		TPM
Lung adenocarcinoma	Lung adenocarcinoma - Stage IB(140)	Lung adenocarcinoma (adjacent normal)(59)	uc001gic.1	AK094818	2.49466	0.475257	1	7.17e-33		TPM
Lung adenocarcinoma	Lung adenocarcinoma - Stage IB(140)	Lung adenocarcinoma (adjacent normal)(59)	uc001hnr.1	AK094916	0.273228	0.172165	1	0.00099319		TPM
Lung adenocarcinoma	Lung adenocarcinoma - Stage IB(140)	Lung adenocarcinoma (adjacent normal)(59)	uc003mwn.1	AK094934	0.0852517	0.0401465	1	9.93e-09		TPM
Lung adenocarcinoma	Lung adenocarcinoma - Stage IB(140)	Lung adenocarcinoma (adjacent normal)(59)	uc003eda.1	AK095366	1.28391	0.751969	1	1.67e-05		TPM
Lung adenocarcinoma	Lung adenocarcinoma - Stage IB(140)	Lung adenocarcinoma (adjacent normal)(59)	uc003edb.1	AK095366	0.733805	0.477068	1	0.000382007		TPM
Lung adenocarcinoma	Lung adenocarcinoma - Stage IB(140)	Lung adenocarcinoma (adjacent normal)(59)	uc002krf.1	AK095621	0.57605	0.382083	1	0.000764212		TPM
Lung adenocarcinoma	Lung adenocarcinoma - Stage IB(140)	Lung adenocarcinoma (adjacent normal)(59)	uc001ubf.2	AK095700	5.26774	3.2574	1	0.000705705		TPM
Lung adenocarcinoma	Lung adenocarcinoma - Stage IB(140)	Lung adenocarcinoma (adjacent normal)(59)	uc001ukg.1	AK096230	1.00868	0.339526	1	1.77e-14		TPM
Lung adenocarcinoma	Lung adenocarcinoma - Stage IB(140)	Lung adenocarcinoma (adjacent normal)(59)	uc002pdz.1	AK096622	0.118961	0.00489472	1	0.000184052		TPM
Lung adenocarcinoma	Lung adenocarcinoma - Stage IB(140)	Lung adenocarcinoma (adjacent normal)(59)	uc003uxn.1	AK096803	0.0750965	0.0054865	1	2.85e-06		TPM
Lung adenocarcinoma	Lung adenocarcinoma - Stage IB(140)	Lung adenocarcinoma (adjacent normal)(59)	uc003qit.1	AK097143	0.0331413	0.00111334	1	2.48e-05		TPM
Lung adenocarcinoma	Lung adenocarcinoma - Stage IB(140)	Lung adenocarcinoma (adjacent normal)(59)	uc003uzi.1	AK097289	0.351871	0.214961	1	0.00028056		TPM
Lung adenocarcinoma	Lung adenocarcinoma - Stage IB(140)	Lung adenocarcinoma (adjacent normal)(59)	uc002opk.1	AK097370	3.72169	1.45154	1	0.00039144		TPM
Lung adenocarcinoma	Lung adenocarcinoma - Stage IB(140)	Lung adenocarcinoma (adjacent normal)(59)	uc002dvv.1	AK097527	0.0170791	0.000686708	1	5.75e-10		TPM
Lung adenocarcinoma	Lung adenocarcinoma - Stage IB(140)	Lung adenocarcinoma (adjacent normal)(59)	uc003icx.1	AK097701	0.51461	0.168552	1	3.39e-09		TPM
Lung adenocarcinoma	Lung adenocarcinoma - Stage IB(140)	Lung adenocarcinoma (adjacent normal)(59)	uc001ahx.1	AK097814	1.36751	0.810988	1	2.02e-05		TPM
Lung adenocarcinoma	Lung adenocarcinoma - Stage IB(140)	Lung adenocarcinoma (adjacent normal)(59)	uc003vpv.1	AK097910	0.0950031	0.0301616	1	3.1e-05		TPM
Lung adenocarcinoma	Lung adenocarcinoma - Stage IB(140)	Lung adenocarcinoma (adjacent normal)(59)	uc001qrf.1	AK097957	1.07577	0.123724	1	1.78e-24		TPM
Lung adenocarcinoma	Lung adenocarcinoma - Stage IB(140)	Lung adenocarcinoma (adjacent normal)(59)	uc001bep.1	AK098438	4.80992	3.43179	1	1e-05		TPM
Lung adenocarcinoma	Lung adenocarcinoma - Stage IB(140)	Lung adenocarcinoma (adjacent normal)(59)	uc002gbx.1	AK098491	2.63184	1.65614	1	0.000765553		TPM
Lung adenocarcinoma	Lung adenocarcinoma - Stage IB(140)	Lung adenocarcinoma (adjacent normal)(59)	uc004dgk.1	AK098783	0.0515294	0.0214101	1	0.000316513		TPM
Lung adenocarcinoma	Lung adenocarcinoma - Stage IB(140)	Lung adenocarcinoma (adjacent normal)(59)	uc002qiq.1	AK122764	1.049	0.590767	1	0.00214433		TPM
Lung adenocarcinoma	Lung adenocarcinoma - Stage IB(140)	Lung adenocarcinoma (adjacent normal)(59)	uc003tsz.2	AK123141	3.01938	2.02959	1	5.85e-06		TPM
Lung adenocarcinoma	Lung adenocarcinoma - Stage IB(140)	Lung adenocarcinoma (adjacent normal)(59)	uc001dcb.1	AK123450	0.462271	0.124864	1	1.84e-07		TPM
Lung adenocarcinoma	Lung adenocarcinoma - Stage IB(140)	Lung adenocarcinoma (adjacent normal)(59)	uc001voi.1	AK123584	1.79385	0.645155	1	1.11e-14		TPM
Lung adenocarcinoma	Lung adenocarcinoma - Stage IB(140)	Lung adenocarcinoma (adjacent normal)(59)	uc002xhn.1	AK123872	1.13538	0.639037	1	2.11e-06		TPM
Lung adenocarcinoma	Lung adenocarcinoma - Stage IB(140)	Lung adenocarcinoma (adjacent normal)(59)	uc001vrq.2	AK124233	5.74831	3.71591	1	0.00633663		TPM
Lung adenocarcinoma	Lung adenocarcinoma - Stage IB(140)	Lung adenocarcinoma (adjacent normal)(59)	uc001zbe.1	AK124673	0.0281494	0.00093828	1	0.00456143		TPM
Lung adenocarcinoma	Lung adenocarcinoma - Stage IB(140)	Lung adenocarcinoma (adjacent normal)(59)	uc001hog.1	AK124970	1.10935	0.735762	1	6.94e-05		TPM
Lung adenocarcinoma	Lung adenocarcinoma - Stage IB(140)	Lung adenocarcinoma (adjacent normal)(59)	uc002sjc.1	AK125051	0.0354718	0.00741144	1	8.25e-13		TPM
Lung adenocarcinoma	Lung adenocarcinoma - Stage IB(140)	Lung adenocarcinoma (adjacent normal)(59)	uc001ass.1	AK125437	0.19424	0.115489	1	0.000575005		TPM
Lung adenocarcinoma	Lung adenocarcinoma - Stage IB(140)	Lung adenocarcinoma (adjacent normal)(59)	uc003bup.1	AK125558	0.568672	0.118045	1	5.76e-11		TPM
Lung adenocarcinoma	Lung adenocarcinoma - Stage IB(140)	Lung adenocarcinoma (adjacent normal)(59)	uc003whs.1	AK125599	0.167021	0.0598081	1	1.9e-08		TPM
Lung adenocarcinoma	Lung adenocarcinoma - Stage IB(140)	Lung adenocarcinoma (adjacent normal)(59)	uc001lku.1	AK125699	3.54368	1.48189	1	1.51e-14		TPM
Lung adenocarcinoma	Lung adenocarcinoma - Stage IB(140)	Lung adenocarcinoma (adjacent normal)(59)	uc002wcb.1	AK126180	1.1186	0.307866	1	8.28e-20		TPM
Lung adenocarcinoma	Lung adenocarcinoma - Stage IB(140)	Lung adenocarcinoma (adjacent normal)(59)	uc003jll.1	AK126213	0.793926	0.371457	1	1.98e-07		TPM
Lung adenocarcinoma	Lung adenocarcinoma - Stage IB(140)	Lung adenocarcinoma (adjacent normal)(59)	uc003iwe.1	AK126253	0.88909	0.118628	1	6.46e-18		TPM
Lung adenocarcinoma	Lung adenocarcinoma - Stage IB(140)	Lung adenocarcinoma (adjacent normal)(59)	uc002ycj.1	AK126744	0.0594811	0.00794366	1	3.43e-07		TPM
Lung adenocarcinoma	Lung adenocarcinoma - Stage IB(140)	Lung adenocarcinoma (adjacent normal)(59)	uc004arr.1	AK127087	0.395367	0.147	1	3.5e-19		TPM
Lung adenocarcinoma	Lung adenocarcinoma - Stage IB(140)	Lung adenocarcinoma (adjacent normal)(59)	uc002try.1	AK127124	1.00943	0.0175545	1	3.23e-19		TPM
Lung adenocarcinoma	Lung adenocarcinoma - Stage IB(140)	Lung adenocarcinoma (adjacent normal)(59)	uc003skl.1	AK127339	0.941227	0.339582	1	8.95e-14		TPM
Lung adenocarcinoma	Lung adenocarcinoma - Stage IB(140)	Lung adenocarcinoma (adjacent normal)(59)	uc002fqm.1	AK127378	1.11688	0.486407	1	2.15e-06		TPM
Lung adenocarcinoma	Lung adenocarcinoma - Stage IB(140)	Lung adenocarcinoma (adjacent normal)(59)	uc003zln.1	AK127963	0.043448	0.0203812	1	0.00536931		TPM
Lung adenocarcinoma	Lung adenocarcinoma - Stage IB(140)	Lung adenocarcinoma (adjacent normal)(59)	uc004cma.1	AK128153	0.445378	0.273097	1	0.00588158		TPM
Lung adenocarcinoma	Lung adenocarcinoma - Stage IB(140)	Lung adenocarcinoma (adjacent normal)(59)	uc002sti.1	AK128525	123.614	17.3729	1	9.22e-17		TPM
Lung adenocarcinoma	Lung adenocarcinoma - Stage IB(140)	Lung adenocarcinoma (adjacent normal)(59)	uc009zdo.1	AK128619	0.696236	0.447094	1	0.000400781		TPM
Lung adenocarcinoma	Lung adenocarcinoma - Stage IB(140)	Lung adenocarcinoma (adjacent normal)(59)	uc003qxa.1	AK128656	0.43668	0.24352	1	0.000186293		TPM
Lung adenocarcinoma	Lung adenocarcinoma - Stage IB(140)	Lung adenocarcinoma (adjacent normal)(59)	uc002tzb.1	AK128708	1.26147	0.77625	1	1.45e-05		TPM
Lung adenocarcinoma	Lung adenocarcinoma - Stage IB(140)	Lung adenocarcinoma (adjacent normal)(59)	uc001dbv.2	AK128734	0.357528	0.28294	1	0.0071421		TPM
Lung adenocarcinoma	Lung adenocarcinoma - Stage IB(140)	Lung adenocarcinoma (adjacent normal)(59)	uc001iio.1	AK129672	0.451897	0.294291	1	0.00260652		TPM
Lung adenocarcinoma	Lung adenocarcinoma - Stage IB(140)	Lung adenocarcinoma (adjacent normal)(59)	uc001omm.1	AK129926	0.666131	0.20283	1	1.39e-07		TPM
Lung adenocarcinoma	Lung adenocarcinoma - Stage IB(140)	Lung adenocarcinoma (adjacent normal)(59)	uc003fap.1	AK130481	0.211036	0.134404	1	0.000261233		TPM
Lung adenocarcinoma	Lung adenocarcinoma - Stage IB(140)	Lung adenocarcinoma (adjacent normal)(59)	uc002zvu.2	AK131325	0.0812015	0.0208019	1	2.97e-07		TPM
Lung adenocarcinoma	Lung adenocarcinoma - Stage IB(140)	Lung adenocarcinoma (adjacent normal)(59)	uc003vvq.1	AK131347	0.046542	0.00967139	1	8.61e-14		TPM
Lung adenocarcinoma	Lung adenocarcinoma - Stage IB(140)	Lung adenocarcinoma (adjacent normal)(59)	uc001bwp.1	AK2	95.8969	32.0383	1	8.63e-61		TPM
Lung adenocarcinoma	Lung adenocarcinoma - Stage IB(140)	Lung adenocarcinoma (adjacent normal)(59)	uc001bwq.1	AK2	2.86435	0.678798	1	8.89e-09		TPM
Lung adenocarcinoma	Lung adenocarcinoma - Stage IB(140)	Lung adenocarcinoma (adjacent normal)(59)	uc009vud.1	AK2	5.90398	1.47128	1	9.24e-13		TPM
Lung adenocarcinoma	Lung adenocarcinoma - Stage IB(140)	Lung adenocarcinoma (adjacent normal)(59)	uc009yzx.1	AK289390	20.4744	15.3987	1	0.00378059		TPM
Lung adenocarcinoma	Lung adenocarcinoma - Stage IB(140)	Lung adenocarcinoma (adjacent normal)(59)	uc010mbs.1	AK291701	1.67289	1.2363	1	0.000322022		TPM
Lung adenocarcinoma	Lung adenocarcinoma - Stage IB(140)	Lung adenocarcinoma (adjacent normal)(59)	uc010vxz.1	AK296148	0.146275	0.0187437	1	0.000739061		TPM
Lung adenocarcinoma	Lung adenocarcinoma - Stage IB(140)	Lung adenocarcinoma (adjacent normal)(59)	uc010xko.1	AK297919	16.0478	9.04955	1	2.88e-13		TPM
Lung adenocarcinoma	Lung adenocarcinoma - Stage IB(140)	Lung adenocarcinoma (adjacent normal)(59)	uc011dok.1	AK298056	12.1947	4.47238	1	0.000298872		TPM
Lung adenocarcinoma	Lung adenocarcinoma - Stage IB(140)	Lung adenocarcinoma (adjacent normal)(59)	uc011llh.1	AK298596	0.312487	0.168451	1	7.07e-06		TPM
Lung adenocarcinoma	Lung adenocarcinoma - Stage IB(140)	Lung adenocarcinoma (adjacent normal)(59)	uc010vfx.1	AK300387	0.0229935	0.00462021	1	0.000717508		TPM
Lung adenocarcinoma	Lung adenocarcinoma - Stage IB(140)	Lung adenocarcinoma (adjacent normal)(59)	uc010qdx.1	AK302694	0.0495306	0.0274312	1	0.00115709		TPM
Lung adenocarcinoma	Lung adenocarcinoma - Stage IB(140)	Lung adenocarcinoma (adjacent normal)(59)	uc011bmr.1	AK304483	0.00888783	6.73e-05	1	0.000699309		TPM
Lung adenocarcinoma	Lung adenocarcinoma - Stage IB(140)	Lung adenocarcinoma (adjacent normal)(59)	uc010oja.1	AK304759	0.587562	0.232837	1	0.000511301		TPM
Lung adenocarcinoma	Lung adenocarcinoma - Stage IB(140)	Lung adenocarcinoma (adjacent normal)(59)	uc010nuv.1	AK307233	1.55773	0.94379	1	6.08e-09		TPM
Lung adenocarcinoma	Lung adenocarcinoma - Stage IB(140)	Lung adenocarcinoma (adjacent normal)(59)	uc010cfp.1	AK308867	0.248354	0.122629	1	7.14e-05		TPM
Lung adenocarcinoma	Lung adenocarcinoma - Stage IB(140)	Lung adenocarcinoma (adjacent normal)(59)	uc009wpd.1	AK308965	11.6773	5.30374	1	4.77e-05		TPM
Lung adenocarcinoma	Lung adenocarcinoma - Stage IB(140)	Lung adenocarcinoma (adjacent normal)(59)	uc001jek.2	AK309109	0.152389	0.0196187	1	3.56e-09		TPM
Lung adenocarcinoma	Lung adenocarcinoma - Stage IB(140)	Lung adenocarcinoma (adjacent normal)(59)	uc009vwn.1	AK309744	0.576224	0.129059	1	1.72e-08		TPM
Lung adenocarcinoma	Lung adenocarcinoma - Stage IB(140)	Lung adenocarcinoma (adjacent normal)(59)	uc004cni.2	AK310226	1.69277	1.08011	1	7.13e-05		TPM
Lung adenocarcinoma	Lung adenocarcinoma - Stage IB(140)	Lung adenocarcinoma (adjacent normal)(59)	uc009vjs.1	AK310350	0.235563	0.0149502	1	1.23e-14		TPM
Lung adenocarcinoma	Lung adenocarcinoma - Stage IB(140)	Lung adenocarcinoma (adjacent normal)(59)	uc010cqz.2	AK310665	0.391686	0.144291	1	0.000164687		TPM
Lung adenocarcinoma	Lung adenocarcinoma - Stage IB(140)	Lung adenocarcinoma (adjacent normal)(59)	uc010mmw.2	AK310876	0.024636	0.00702868	1	0.000177769		TPM
Lung adenocarcinoma	Lung adenocarcinoma - Stage IB(140)	Lung adenocarcinoma (adjacent normal)(59)	uc010mes.2	AK311257	41.7821	22.4892	1	0.000156465		TPM
Lung adenocarcinoma	Lung adenocarcinoma - Stage IB(140)	Lung adenocarcinoma (adjacent normal)(59)	uc010iiy.2	AK311578	0.372609	0.170772	1	1.59e-11		TPM
Lung adenocarcinoma	Lung adenocarcinoma - Stage IB(140)	Lung adenocarcinoma (adjacent normal)(59)	uc001dby.2	AK4	0.899846	0.0742523	1	9.49e-12		TPM
Lung adenocarcinoma	Lung adenocarcinoma - Stage IB(140)	Lung adenocarcinoma (adjacent normal)(59)	uc001dbz.2	AK4	0.332772	0.0682549	1	9.45e-08		TPM
Lung adenocarcinoma	Lung adenocarcinoma - Stage IB(140)	Lung adenocarcinoma (adjacent normal)(59)	uc001dca.2	AK4	4.55336	0.499237	1	1.46e-24		TPM
Lung adenocarcinoma	Lung adenocarcinoma - Stage IB(140)	Lung adenocarcinoma (adjacent normal)(59)	uc009wan.2	AK4	5.58175	0.509569	1	1.43e-27		TPM
Lung adenocarcinoma	Lung adenocarcinoma - Stage IB(140)	Lung adenocarcinoma (adjacent normal)(59)	uc003ptr.3	AK9	2.91196	1.94947	1	0.00244549		TPM
Lung adenocarcinoma	Lung adenocarcinoma - Stage IB(140)	Lung adenocarcinoma (adjacent normal)(59)	uc002iuy.2	AKAP1	0.224229	0.0847876	1	1.73e-07		TPM
Lung adenocarcinoma	Lung adenocarcinoma - Stage IB(140)	Lung adenocarcinoma (adjacent normal)(59)	uc004cqa.2	AKAP17A	16.7872	11.8688	1	5.23e-05		TPM
Lung adenocarcinoma	Lung adenocarcinoma - Stage IB(140)	Lung adenocarcinoma (adjacent normal)(59)	uc010ncx.1	AKAP17A	5.25144	2.74486	1	9.42e-06		TPM
Lung adenocarcinoma	Lung adenocarcinoma - Stage IB(140)	Lung adenocarcinoma (adjacent normal)(59)	uc010mtw.1	AKAP2	0.0942326	0.00532906	1	0.000392476		TPM
Lung adenocarcinoma	Lung adenocarcinoma - Stage IB(140)	Lung adenocarcinoma (adjacent normal)(59)	uc002naw.1	AKAP8L	22.6997	18.8883	1	0.00353664		TPM
Lung adenocarcinoma	Lung adenocarcinoma - Stage IB(140)	Lung adenocarcinoma (adjacent normal)(59)	uc002nay.1	AKAP8L	3.82609	1.88017	1	1.71e-05		TPM
Lung adenocarcinoma	Lung adenocarcinoma - Stage IB(140)	Lung adenocarcinoma (adjacent normal)(59)	uc002naz.2	AKAP8L	0.343576	0.243079	1	0.00455292		TPM
Lung adenocarcinoma	Lung adenocarcinoma - Stage IB(140)	Lung adenocarcinoma (adjacent normal)(59)	uc010xoh.1	AKAP8L	0.277849	0.0322431	1	0.00335874		TPM
Lung adenocarcinoma	Lung adenocarcinoma - Stage IB(140)	Lung adenocarcinoma (adjacent normal)(59)	uc001mgx.2	AKIP1	9.62519	5.55544	1	1.06e-05		TPM
Lung adenocarcinoma	Lung adenocarcinoma - Stage IB(140)	Lung adenocarcinoma (adjacent normal)(59)	uc001mgz.2	AKIP1	0.469374	0.141491	1	4.52e-05		TPM
Lung adenocarcinoma	Lung adenocarcinoma - Stage IB(140)	Lung adenocarcinoma (adjacent normal)(59)	uc001cod.2	AKR1A1	40.5529	29.3757	1	6.67e-08		TPM
Lung adenocarcinoma	Lung adenocarcinoma - Stage IB(140)	Lung adenocarcinoma (adjacent normal)(59)	uc001coe.2	AKR1A1	109.371	79.7229	1	2.12e-10		TPM
Lung adenocarcinoma	Lung adenocarcinoma - Stage IB(140)	Lung adenocarcinoma (adjacent normal)(59)	uc001cof.2	AKR1A1	12.614	3.14192	1	3.63e-33		TPM
Lung adenocarcinoma	Lung adenocarcinoma - Stage IB(140)	Lung adenocarcinoma (adjacent normal)(59)	uc003vrp.1	AKR1B1	108.534	95.1686	1	0.00912584		TPM
Lung adenocarcinoma	Lung adenocarcinoma - Stage IB(140)	Lung adenocarcinoma (adjacent normal)(59)	uc003vrr.2	AKR1B10	71.066	0.431515	1	9.25e-13		TPM
Lung adenocarcinoma	Lung adenocarcinoma - Stage IB(140)	Lung adenocarcinoma (adjacent normal)(59)	uc011kpr.1	AKR1B15	0.3859	0	1	0.000103892		TPM
Lung adenocarcinoma	Lung adenocarcinoma - Stage IB(140)	Lung adenocarcinoma (adjacent normal)(59)	uc009xhx.2	AKR1C1	4.05804	0.2937	1	4.38e-06		TPM
Lung adenocarcinoma	Lung adenocarcinoma - Stage IB(140)	Lung adenocarcinoma (adjacent normal)(59)	uc001ihs.2	AKR1C2	44.6814	0.500139	1	3.17e-05		TPM
Lung adenocarcinoma	Lung adenocarcinoma - Stage IB(140)	Lung adenocarcinoma (adjacent normal)(59)	uc010qao.1	AKR1C2	7.91422	0.250591	1	3.96e-07		TPM
Lung adenocarcinoma	Lung adenocarcinoma - Stage IB(140)	Lung adenocarcinoma (adjacent normal)(59)	uc010qap.1	AKR1C3	25.0559	0.123165	1	2.41e-07		TPM
Lung adenocarcinoma	Lung adenocarcinoma - Stage IB(140)	Lung adenocarcinoma (adjacent normal)(59)	uc010qaq.1	AKR1C3	0.586623	0.158398	1	0.000467729		TPM
Lung adenocarcinoma	Lung adenocarcinoma - Stage IB(140)	Lung adenocarcinoma (adjacent normal)(59)	uc001ihw.2	AKR1C4	5.88251	0.0190774	1	5.89e-05		TPM
Lung adenocarcinoma	Lung adenocarcinoma - Stage IB(140)	Lung adenocarcinoma (adjacent normal)(59)	uc011kqd.1	AKR1D1	0.0545484	0.013172	1	0.000843999		TPM
Lung adenocarcinoma	Lung adenocarcinoma - Stage IB(140)	Lung adenocarcinoma (adjacent normal)(59)	uc001ihh.1	AKR1E2	0.482026	0.213949	1	0.00479662		TPM
Lung adenocarcinoma	Lung adenocarcinoma - Stage IB(140)	Lung adenocarcinoma (adjacent normal)(59)	uc001ihi.2	AKR1E2	0.803361	0.262916	1	8.5e-07		TPM
Lung adenocarcinoma	Lung adenocarcinoma - Stage IB(140)	Lung adenocarcinoma (adjacent normal)(59)	uc001ihj.2	AKR1E2	0.601983	0.149337	1	4.35e-09		TPM
Lung adenocarcinoma	Lung adenocarcinoma - Stage IB(140)	Lung adenocarcinoma (adjacent normal)(59)	uc010qam.1	AKR1E2	0.349924	0.153355	1	3.32e-06		TPM
Lung adenocarcinoma	Lung adenocarcinoma - Stage IB(140)	Lung adenocarcinoma (adjacent normal)(59)	uc001bbw.2	AKR7A2	63.1947	50.5157	1	5.7e-05		TPM
Lung adenocarcinoma	Lung adenocarcinoma - Stage IB(140)	Lung adenocarcinoma (adjacent normal)(59)	uc009vpi.1	AKR7A2	0.273891	0.0854364	1	1.1e-15		TPM
Lung adenocarcinoma	Lung adenocarcinoma - Stage IB(140)	Lung adenocarcinoma (adjacent normal)(59)	uc001bbv.1	AKR7A3	22.0495	0.348239	1	4.77e-22		TPM
Lung adenocarcinoma	Lung adenocarcinoma - Stage IB(140)	Lung adenocarcinoma (adjacent normal)(59)	uc001ypj.2	AKT1	3.68385	1.94897	1	1.05e-06		TPM
Lung adenocarcinoma	Lung adenocarcinoma - Stage IB(140)	Lung adenocarcinoma (adjacent normal)(59)	uc001ypl.2	AKT1	0.822885	0.49621	1	0.000591766		TPM
Lung adenocarcinoma	Lung adenocarcinoma - Stage IB(140)	Lung adenocarcinoma (adjacent normal)(59)	uc010tyk.1	AKT1	26.5103	11.3884	1	1.14e-07		TPM
Lung adenocarcinoma	Lung adenocarcinoma - Stage IB(140)	Lung adenocarcinoma (adjacent normal)(59)	uc002pqm.3	AKT1S1	6.32864	4.88986	1	0.00958113		TPM
Lung adenocarcinoma	Lung adenocarcinoma - Stage IB(140)	Lung adenocarcinoma (adjacent normal)(59)	uc002pqn.3	AKT1S1	30.8151	21.1861	1	8.99e-11		TPM
Lung adenocarcinoma	Lung adenocarcinoma - Stage IB(140)	Lung adenocarcinoma (adjacent normal)(59)	uc002onf.2	AKT2	28.9723	23.2548	1	0.00336028		TPM
Lung adenocarcinoma	Lung adenocarcinoma - Stage IB(140)	Lung adenocarcinoma (adjacent normal)(59)	uc002zoe.2	AL117485	0.565321	0.106867	1	7.5e-14		TPM
Lung adenocarcinoma	Lung adenocarcinoma - Stage IB(140)	Lung adenocarcinoma (adjacent normal)(59)	uc001lnz.2	AL137655	0.932272	0.515264	1	3.52e-05		TPM
Lung adenocarcinoma	Lung adenocarcinoma - Stage IB(140)	Lung adenocarcinoma (adjacent normal)(59)	uc003mvl.1	AL389983	1.26078	0.527091	1	1.33e-13		TPM
Lung adenocarcinoma	Lung adenocarcinoma - Stage IB(140)	Lung adenocarcinoma (adjacent normal)(59)	uc003vpe.2	AL832212	86.8287	64.6137	1	0.000319569		TPM
Lung adenocarcinoma	Lung adenocarcinoma - Stage IB(140)	Lung adenocarcinoma (adjacent normal)(59)	uc003hvd.2	AL832378	0.233559	0.0182815	1	6.82e-07		TPM
Lung adenocarcinoma	Lung adenocarcinoma - Stage IB(140)	Lung adenocarcinoma (adjacent normal)(59)	uc009ygt.2	AL833346	5.63244	3.2669	1	1.23e-07		TPM
Lung adenocarcinoma	Lung adenocarcinoma - Stage IB(140)	Lung adenocarcinoma (adjacent normal)(59)	uc011lxe.1	ALAD	0.0846756	0.0148195	1	1.98e-05		TPM
Lung adenocarcinoma	Lung adenocarcinoma - Stage IB(140)	Lung adenocarcinoma (adjacent normal)(59)	uc003hgs.3	ALB	38.4477	1.04e-75	1	0.00203155		TPM
Lung adenocarcinoma	Lung adenocarcinoma - Stage IB(140)	Lung adenocarcinoma (adjacent normal)(59)	uc003dvw.1	ALCAM	1.18506	0.739449	1	0.000532747		TPM
Lung adenocarcinoma	Lung adenocarcinoma - Stage IB(140)	Lung adenocarcinoma (adjacent normal)(59)	uc010yar.1	ALDH16A1	2.25391	1.18289	1	0.00102521		TPM
Lung adenocarcinoma	Lung adenocarcinoma - Stage IB(140)	Lung adenocarcinoma (adjacent normal)(59)	uc001kky.2	ALDH18A1	8.65802	1.37063	1	1.18e-20		TPM
Lung adenocarcinoma	Lung adenocarcinoma - Stage IB(140)	Lung adenocarcinoma (adjacent normal)(59)	uc001kkz.2	ALDH18A1	37.2314	12.96	1	4.25e-20		TPM
Lung adenocarcinoma	Lung adenocarcinoma - Stage IB(140)	Lung adenocarcinoma (adjacent normal)(59)	uc010qog.1	ALDH18A1	1.10148	0.46292	1	9.65e-06		TPM
Lung adenocarcinoma	Lung adenocarcinoma - Stage IB(140)	Lung adenocarcinoma (adjacent normal)(59)	uc010qoh.1	ALDH18A1	11.6061	2.07075	1	1.57e-14		TPM
Lung adenocarcinoma	Lung adenocarcinoma - Stage IB(140)	Lung adenocarcinoma (adjacent normal)(59)	uc010bpb.2	ALDH1A3	2.4146	0.943003	1	6.48e-05		TPM
Lung adenocarcinoma	Lung adenocarcinoma - Stage IB(140)	Lung adenocarcinoma (adjacent normal)(59)	uc004aay.2	ALDH1B1	24.9526	10.6	1	1.64e-26		TPM
Lung adenocarcinoma	Lung adenocarcinoma - Stage IB(140)	Lung adenocarcinoma (adjacent normal)(59)	uc003eim.1	ALDH1L1	1.58371	0.474426	1	0.00192269		TPM
Lung adenocarcinoma	Lung adenocarcinoma - Stage IB(140)	Lung adenocarcinoma (adjacent normal)(59)	uc003ein.1	ALDH1L1	0.116339	0.0471665	1	0.00111218		TPM
Lung adenocarcinoma	Lung adenocarcinoma - Stage IB(140)	Lung adenocarcinoma (adjacent normal)(59)	uc003eio.2	ALDH1L1	0.0498982	0.00930069	1	1.3e-07		TPM
Lung adenocarcinoma	Lung adenocarcinoma - Stage IB(140)	Lung adenocarcinoma (adjacent normal)(59)	uc003eip.1	ALDH1L1	0.0182547	0.00362575	1	3.13e-06		TPM
Lung adenocarcinoma	Lung adenocarcinoma - Stage IB(140)	Lung adenocarcinoma (adjacent normal)(59)	uc010hsf.1	ALDH1L1	0.0120595	0.00281604	1	0.00298568		TPM
Lung adenocarcinoma	Lung adenocarcinoma - Stage IB(140)	Lung adenocarcinoma (adjacent normal)(59)	uc011bkj.1	ALDH1L1	0.0106449	0.000424771	1	0.00904865		TPM
Lung adenocarcinoma	Lung adenocarcinoma - Stage IB(140)	Lung adenocarcinoma (adjacent normal)(59)	uc001tlc.2	ALDH1L2	2.40368	0.791082	1	1.07e-05		TPM
Lung adenocarcinoma	Lung adenocarcinoma - Stage IB(140)	Lung adenocarcinoma (adjacent normal)(59)	uc009zuo.2	ALDH1L2	0.461844	0.136661	1	2.9e-09		TPM
Lung adenocarcinoma	Lung adenocarcinoma - Stage IB(140)	Lung adenocarcinoma (adjacent normal)(59)	uc002gwj.2	ALDH3A1	54.5103	18.5641	1	0.00432715		TPM
Lung adenocarcinoma	Lung adenocarcinoma - Stage IB(140)	Lung adenocarcinoma (adjacent normal)(59)	uc002gwl.1	ALDH3A1	0.766017	0.079128	1	0.00104143		TPM
Lung adenocarcinoma	Lung adenocarcinoma - Stage IB(140)	Lung adenocarcinoma (adjacent normal)(59)	uc001omr.2	ALDH3B2	3.60871	0.46679	1	1.52e-14		TPM
Lung adenocarcinoma	Lung adenocarcinoma - Stage IB(140)	Lung adenocarcinoma (adjacent normal)(59)	uc001oms.2	ALDH3B2	4.89221	0.774197	1	8.32e-14		TPM
Lung adenocarcinoma	Lung adenocarcinoma - Stage IB(140)	Lung adenocarcinoma (adjacent normal)(59)	uc003ktx.2	ALDH7A1	20.4719	16.2128	1	0.00802885		TPM
Lung adenocarcinoma	Lung adenocarcinoma - Stage IB(140)	Lung adenocarcinoma (adjacent normal)(59)	uc002dvw.2	ALDOA	0.844086	0.418256	1	8.32e-05		TPM
Lung adenocarcinoma	Lung adenocarcinoma - Stage IB(140)	Lung adenocarcinoma (adjacent normal)(59)	uc002dvx.2	ALDOA	43.1665	12.6272	1	5.11e-26		TPM
Lung adenocarcinoma	Lung adenocarcinoma - Stage IB(140)	Lung adenocarcinoma (adjacent normal)(59)	uc002dvz.2	ALDOA	329.4	72.7657	1	4.69e-50		TPM
Lung adenocarcinoma	Lung adenocarcinoma - Stage IB(140)	Lung adenocarcinoma (adjacent normal)(59)	uc002dwa.3	ALDOA	1.93775	0.358578	1	2.49e-08		TPM
Lung adenocarcinoma	Lung adenocarcinoma - Stage IB(140)	Lung adenocarcinoma (adjacent normal)(59)	uc002dwc.2	ALDOA	1216.14	556.451	1	1.31e-23		TPM
Lung adenocarcinoma	Lung adenocarcinoma - Stage IB(140)	Lung adenocarcinoma (adjacent normal)(59)	uc010bzo.1	ALDOA	4.01347	0.603861	1	0.00348087		TPM
Lung adenocarcinoma	Lung adenocarcinoma - Stage IB(140)	Lung adenocarcinoma (adjacent normal)(59)	uc010veg.1	ALDOA	3.35738	1.17797	1	1.37e-12		TPM
Lung adenocarcinoma	Lung adenocarcinoma - Stage IB(140)	Lung adenocarcinoma (adjacent normal)(59)	uc002hbp.2	ALDOC	37.7474	18.1064	1	8.62e-05		TPM
Lung adenocarcinoma	Lung adenocarcinoma - Stage IB(140)	Lung adenocarcinoma (adjacent normal)(59)	uc002cym.2	ALG1	15.3686	8.82518	1	2.77e-22		TPM
Lung adenocarcinoma	Lung adenocarcinoma - Stage IB(140)	Lung adenocarcinoma (adjacent normal)(59)	uc010bue.2	ALG1	0.0468323	0.00676988	1	1.31e-06		TPM
Lung adenocarcinoma	Lung adenocarcinoma - Stage IB(140)	Lung adenocarcinoma (adjacent normal)(59)	uc001rlm.2	ALG10	3.05543	1.80001	1	1.61e-14		TPM
Lung adenocarcinoma	Lung adenocarcinoma - Stage IB(140)	Lung adenocarcinoma (adjacent normal)(59)	uc001rln.3	ALG10B	1.91924	1.21874	1	7.39e-06		TPM
Lung adenocarcinoma	Lung adenocarcinoma - Stage IB(140)	Lung adenocarcinoma (adjacent normal)(59)	uc001vfz.1	ALG11	0.979978	0.680091	1	1.05e-05		TPM
Lung adenocarcinoma	Lung adenocarcinoma - Stage IB(140)	Lung adenocarcinoma (adjacent normal)(59)	uc003biy.2	ALG12	23.9103	19.0556	1	4.66e-05		TPM
Lung adenocarcinoma	Lung adenocarcinoma - Stage IB(140)	Lung adenocarcinoma (adjacent normal)(59)	uc011msz.1	ALG13	1.27509	0.817676	1	0.000622687		TPM
Lung adenocarcinoma	Lung adenocarcinoma - Stage IB(140)	Lung adenocarcinoma (adjacent normal)(59)	uc001dra.2	ALG14	16.975	13.5033	1	6.28e-08		TPM
Lung adenocarcinoma	Lung adenocarcinoma - Stage IB(140)	Lung adenocarcinoma (adjacent normal)(59)	uc003eig.1	ALG1L	19.1608	1.52197	1	6.34e-33		TPM
Lung adenocarcinoma	Lung adenocarcinoma - Stage IB(140)	Lung adenocarcinoma (adjacent normal)(59)	uc010hth.2	ALG1L2	0.0370064	0.0114744	1	0.00118933		TPM
Lung adenocarcinoma	Lung adenocarcinoma - Stage IB(140)	Lung adenocarcinoma (adjacent normal)(59)	uc011bld.1	ALG1L2	0.12267	0.00607575	1	3.02e-08		TPM
Lung adenocarcinoma	Lung adenocarcinoma - Stage IB(140)	Lung adenocarcinoma (adjacent normal)(59)	uc004azg.2	ALG2	6.25249	2.8682	1	8.5e-21		TPM
Lung adenocarcinoma	Lung adenocarcinoma - Stage IB(140)	Lung adenocarcinoma (adjacent normal)(59)	uc003fne.2	ALG3	42.5667	21.6789	1	1.49e-25		TPM
Lung adenocarcinoma	Lung adenocarcinoma - Stage IB(140)	Lung adenocarcinoma (adjacent normal)(59)	uc011brc.1	ALG3	17.5696	5.01287	1	5.89e-13		TPM
Lung adenocarcinoma	Lung adenocarcinoma - Stage IB(140)	Lung adenocarcinoma (adjacent normal)(59)	uc011brd.1	ALG3	0.582085	0.198061	1	0.00989107		TPM
Lung adenocarcinoma	Lung adenocarcinoma - Stage IB(140)	Lung adenocarcinoma (adjacent normal)(59)	uc011bre.1	ALG3	3.80051	0.771562	1	8.35e-28		TPM
Lung adenocarcinoma	Lung adenocarcinoma - Stage IB(140)	Lung adenocarcinoma (adjacent normal)(59)	uc011brf.1	ALG3	1.61156	0.572598	1	3.47e-19		TPM
Lung adenocarcinoma	Lung adenocarcinoma - Stage IB(140)	Lung adenocarcinoma (adjacent normal)(59)	uc010ter.1	ALG5	0.624437	0.354687	1	0.0021339		TPM
Lung adenocarcinoma	Lung adenocarcinoma - Stage IB(140)	Lung adenocarcinoma (adjacent normal)(59)	uc001oyz.1	ALG8	7.79243	3.50031	1	6.14e-16		TPM
Lung adenocarcinoma	Lung adenocarcinoma - Stage IB(140)	Lung adenocarcinoma (adjacent normal)(59)	uc001oza.1	ALG8	35.0174	16.7782	1	3.18e-33		TPM
Lung adenocarcinoma	Lung adenocarcinoma - Stage IB(140)	Lung adenocarcinoma (adjacent normal)(59)	uc009yuy.1	ALG8	0.0729296	0.0235095	1	0.00141056		TPM
Lung adenocarcinoma	Lung adenocarcinoma - Stage IB(140)	Lung adenocarcinoma (adjacent normal)(59)	uc002rmy.2	ALK	0.0343899	0.00321814	1	0.00232173		TPM
Lung adenocarcinoma	Lung adenocarcinoma - Stage IB(140)	Lung adenocarcinoma (adjacent normal)(59)	uc001xuc.1	ALKBH1	7.18886	5.92796	1	0.000187429		TPM
Lung adenocarcinoma	Lung adenocarcinoma - Stage IB(140)	Lung adenocarcinoma (adjacent normal)(59)	uc001tnx.2	ALKBH2	11.7317	6.4065	1	6.56e-20		TPM
Lung adenocarcinoma	Lung adenocarcinoma - Stage IB(140)	Lung adenocarcinoma (adjacent normal)(59)	uc001tny.2	ALKBH2	4.36564	1.92367	1	2.61e-09		TPM
Lung adenocarcinoma	Lung adenocarcinoma - Stage IB(140)	Lung adenocarcinoma (adjacent normal)(59)	uc010sxk.1	ALKBH2	3.24719	1.62814	1	8.86e-07		TPM
Lung adenocarcinoma	Lung adenocarcinoma - Stage IB(140)	Lung adenocarcinoma (adjacent normal)(59)	uc001mxt.2	ALKBH3	0.0458713	0.0134444	1	0.00407364		TPM
Lung adenocarcinoma	Lung adenocarcinoma - Stage IB(140)	Lung adenocarcinoma (adjacent normal)(59)	uc003uzl.2	ALKBH4	10.845	6.86975	1	2.97e-12		TPM
Lung adenocarcinoma	Lung adenocarcinoma - Stage IB(140)	Lung adenocarcinoma (adjacent normal)(59)	uc002ocv.1	ALKBH6	3.98255	1.37328	1	8.44e-05		TPM
Lung adenocarcinoma	Lung adenocarcinoma - Stage IB(140)	Lung adenocarcinoma (adjacent normal)(59)	uc002ocx.1	ALKBH6	1.82749	0.660161	1	1.32e-12		TPM
Lung adenocarcinoma	Lung adenocarcinoma - Stage IB(140)	Lung adenocarcinoma (adjacent normal)(59)	uc010eep.1	ALKBH6	3.24487	1.42151	1	8.04e-12		TPM
Lung adenocarcinoma	Lung adenocarcinoma - Stage IB(140)	Lung adenocarcinoma (adjacent normal)(59)	uc002gjy.1	ALOX12B	0.309326	0.0319789	1	1.71e-05		TPM
Lung adenocarcinoma	Lung adenocarcinoma - Stage IB(140)	Lung adenocarcinoma (adjacent normal)(59)	uc002gdu.1	ALOX12P2	0.303293	0.0398222	1	1.14e-08		TPM
Lung adenocarcinoma	Lung adenocarcinoma - Stage IB(140)	Lung adenocarcinoma (adjacent normal)(59)	uc002gdv.2	ALOX12P2	0.158243	0.0650273	1	0.000514302		TPM
Lung adenocarcinoma	Lung adenocarcinoma - Stage IB(140)	Lung adenocarcinoma (adjacent normal)(59)	uc002gdw.2	ALOX12P2	1.08754	0.143636	1	1.24e-13		TPM
Lung adenocarcinoma	Lung adenocarcinoma - Stage IB(140)	Lung adenocarcinoma (adjacent normal)(59)	uc010cnr.2	ALOXE3	0.24503	0.0332632	1	1.62e-10		TPM
Lung adenocarcinoma	Lung adenocarcinoma - Stage IB(140)	Lung adenocarcinoma (adjacent normal)(59)	uc002lhj.3	ALPK2	0.477136	0.0835475	1	1.06e-09		TPM
Lung adenocarcinoma	Lung adenocarcinoma - Stage IB(140)	Lung adenocarcinoma (adjacent normal)(59)	uc002lhk.1	ALPK2	0.125797	0.0305574	1	1.9e-06		TPM
Lung adenocarcinoma	Lung adenocarcinoma - Stage IB(140)	Lung adenocarcinoma (adjacent normal)(59)	uc002uyp.3	ALS2	0.272459	0.150017	1	2.81e-07		TPM
Lung adenocarcinoma	Lung adenocarcinoma - Stage IB(140)	Lung adenocarcinoma (adjacent normal)(59)	uc002uyq.2	ALS2	0.526504	0.260616	1	1.47e-10		TPM
Lung adenocarcinoma	Lung adenocarcinoma - Stage IB(140)	Lung adenocarcinoma (adjacent normal)(59)	uc003cqc.1	ALS2CL	1.14109	0.483102	1	0.00907096		TPM
Lung adenocarcinoma	Lung adenocarcinoma - Stage IB(140)	Lung adenocarcinoma (adjacent normal)(59)	uc002uye.2	ALS2CR11	0.907345	0.0328947	1	1.06e-17		TPM
Lung adenocarcinoma	Lung adenocarcinoma - Stage IB(140)	Lung adenocarcinoma (adjacent normal)(59)	uc002uyf.2	ALS2CR11	0.162127	0.0686594	1	5.27e-06		TPM
Lung adenocarcinoma	Lung adenocarcinoma - Stage IB(140)	Lung adenocarcinoma (adjacent normal)(59)	uc010zic.1	ALS2CR8	0.337334	0.171596	1	0.0015315		TPM
Lung adenocarcinoma	Lung adenocarcinoma - Stage IB(140)	Lung adenocarcinoma (adjacent normal)(59)	uc001tae.3	ALX1	0.489313	0.036527	1	3.71e-06		TPM
Lung adenocarcinoma	Lung adenocarcinoma - Stage IB(140)	Lung adenocarcinoma (adjacent normal)(59)	uc001dzb.2	ALX3	1.80885	1.03552	1	0.00568391		TPM
Lung adenocarcinoma	Lung adenocarcinoma - Stage IB(140)	Lung adenocarcinoma (adjacent normal)(59)	uc002kbu.2	ALYREF	102.937	54.1719	1	2.77e-21		TPM
Lung adenocarcinoma	Lung adenocarcinoma - Stage IB(140)	Lung adenocarcinoma (adjacent normal)(59)	uc003jig.2	AMACR	17.8525	9.23694	1	5.19e-12		TPM
Lung adenocarcinoma	Lung adenocarcinoma - Stage IB(140)	Lung adenocarcinoma (adjacent normal)(59)	uc003jih.2	AMACR	2.83409	1.63194	1	0.00943383		TPM
Lung adenocarcinoma	Lung adenocarcinoma - Stage IB(140)	Lung adenocarcinoma (adjacent normal)(59)	uc003jij.2	AMACR	0.65938	0.262129	1	0.00011131		TPM
Lung adenocarcinoma	Lung adenocarcinoma - Stage IB(140)	Lung adenocarcinoma (adjacent normal)(59)	uc003jil.1	AMACR	0.0855121	0.0224652	1	0.000240024		TPM
Lung adenocarcinoma	Lung adenocarcinoma - Stage IB(140)	Lung adenocarcinoma (adjacent normal)(59)	uc004bie.3	AMBP	10.4263	0.923808	1	0.000196404		TPM
Lung adenocarcinoma	Lung adenocarcinoma - Stage IB(140)	Lung adenocarcinoma (adjacent normal)(59)	uc010mvc.1	AMBP	0.162176	0.00717547	1	0.000227255		TPM
Lung adenocarcinoma	Lung adenocarcinoma - Stage IB(140)	Lung adenocarcinoma (adjacent normal)(59)	uc011lxk.1	AMBP	0.171517	0.0531197	1	0.00119027		TPM
Lung adenocarcinoma	Lung adenocarcinoma - Stage IB(140)	Lung adenocarcinoma (adjacent normal)(59)	uc001ncv.2	AMBRA1	0.0942459	0.0434471	1	0.00167476		TPM
Lung adenocarcinoma	Lung adenocarcinoma - Stage IB(140)	Lung adenocarcinoma (adjacent normal)(59)	uc010rgt.1	AMBRA1	5.68821	4.61384	1	0.000851329		TPM
Lung adenocarcinoma	Lung adenocarcinoma - Stage IB(140)	Lung adenocarcinoma (adjacent normal)(59)	uc011eba.1	AMD1	2.26517	1.00093	1	0.00220292		TPM
Lung adenocarcinoma	Lung adenocarcinoma - Stage IB(140)	Lung adenocarcinoma (adjacent normal)(59)	uc002cqq.2	AMDHD2	9.15236	7.00024	1	0.00324309		TPM
Lung adenocarcinoma	Lung adenocarcinoma - Stage IB(140)	Lung adenocarcinoma (adjacent normal)(59)	uc002lvh.2	AMH	0.465308	0.147811	1	0.000281159		TPM
Lung adenocarcinoma	Lung adenocarcinoma - Stage IB(140)	Lung adenocarcinoma (adjacent normal)(59)	uc003cxj.2	AMIGO3	3.07373	2.05446	1	4.77e-05		TPM
Lung adenocarcinoma	Lung adenocarcinoma - Stage IB(140)	Lung adenocarcinoma (adjacent normal)(59)	uc004eoo.2	AMMECR1	3.79743	1.96007	1	1.33e-05		TPM
Lung adenocarcinoma	Lung adenocarcinoma - Stage IB(140)	Lung adenocarcinoma (adjacent normal)(59)	uc004eop.2	AMMECR1	3.1565	2.0824	1	0.0029144		TPM
Lung adenocarcinoma	Lung adenocarcinoma - Stage IB(140)	Lung adenocarcinoma (adjacent normal)(59)	uc001ymg.3	AMN	7.05455	1.10121	1	2.13e-09		TPM
Lung adenocarcinoma	Lung adenocarcinoma - Stage IB(140)	Lung adenocarcinoma (adjacent normal)(59)	uc001ymh.3	AMN	0.727461	0.0439953	1	1.49e-15		TPM
Lung adenocarcinoma	Lung adenocarcinoma - Stage IB(140)	Lung adenocarcinoma (adjacent normal)(59)	uc001dyb.1	AMPD2	11.9449	7.39114	1	1.53e-06		TPM
Lung adenocarcinoma	Lung adenocarcinoma - Stage IB(140)	Lung adenocarcinoma (adjacent normal)(59)	uc001dyd.1	AMPD2	1.18102	0.645641	1	0.00103952		TPM
Lung adenocarcinoma	Lung adenocarcinoma - Stage IB(140)	Lung adenocarcinoma (adjacent normal)(59)	uc001dye.1	AMPD2	14.3662	8.76375	1	3.61e-14		TPM
Lung adenocarcinoma	Lung adenocarcinoma - Stage IB(140)	Lung adenocarcinoma (adjacent normal)(59)	uc009wfh.1	AMPD2	0.521116	0.245825	1	0.00353921		TPM
Lung adenocarcinoma	Lung adenocarcinoma - Stage IB(140)	Lung adenocarcinoma (adjacent normal)(59)	uc001mio.1	AMPD3	1.64646	0.456599	1	3.15e-08		TPM
Lung adenocarcinoma	Lung adenocarcinoma - Stage IB(140)	Lung adenocarcinoma (adjacent normal)(59)	uc001mip.1	AMPD3	2.96681	1.84615	1	0.00344543		TPM
Lung adenocarcinoma	Lung adenocarcinoma - Stage IB(140)	Lung adenocarcinoma (adjacent normal)(59)	uc009yfz.2	AMPD3	1.10848	0.605134	1	0.00365046		TPM
Lung adenocarcinoma	Lung adenocarcinoma - Stage IB(140)	Lung adenocarcinoma (adjacent normal)(59)	uc010rbz.1	AMPD3	1.94429	1.1051	1	6.94e-05		TPM
Lung adenocarcinoma	Lung adenocarcinoma - Stage IB(140)	Lung adenocarcinoma (adjacent normal)(59)	uc003tgt.2	AMPH	0.299986	0.0785426	1	0.000131687		TPM
Lung adenocarcinoma	Lung adenocarcinoma - Stage IB(140)	Lung adenocarcinoma (adjacent normal)(59)	uc003tgw.1	AMPH	0.107573	0.00507099	1	0.00019396		TPM
Lung adenocarcinoma	Lung adenocarcinoma - Stage IB(140)	Lung adenocarcinoma (adjacent normal)(59)	uc011bcq.1	AMT	0.613486	0.238996	1	0.000231624		TPM
Lung adenocarcinoma	Lung adenocarcinoma - Stage IB(140)	Lung adenocarcinoma (adjacent normal)(59)	uc002jgu.1	AMZ2	16.9664	1.02749	1	3.84e-09		TPM
Lung adenocarcinoma	Lung adenocarcinoma - Stage IB(140)	Lung adenocarcinoma (adjacent normal)(59)	uc002jgv.1	AMZ2	23.221	16.5702	1	4.04e-07		TPM
Lung adenocarcinoma	Lung adenocarcinoma - Stage IB(140)	Lung adenocarcinoma (adjacent normal)(59)	uc002jgw.1	AMZ2	1.1108	0.35624	1	3.36e-09		TPM
Lung adenocarcinoma	Lung adenocarcinoma - Stage IB(140)	Lung adenocarcinoma (adjacent normal)(59)	uc002ssh.2	ANAPC1	8.4538	4.3816	1	2.81e-17		TPM
Lung adenocarcinoma	Lung adenocarcinoma - Stage IB(140)	Lung adenocarcinoma (adjacent normal)(59)	uc002thi.2	ANAPC1	8.44362	5.01404	1	1.37e-08		TPM
Lung adenocarcinoma	Lung adenocarcinoma - Stage IB(140)	Lung adenocarcinoma (adjacent normal)(59)	uc002kbv.1	ANAPC11	11.9618	5.01108	1	2.94e-20		TPM
Lung adenocarcinoma	Lung adenocarcinoma - Stage IB(140)	Lung adenocarcinoma (adjacent normal)(59)	uc002kbw.1	ANAPC11	46.2381	26.3988	1	3.83e-14		TPM
Lung adenocarcinoma	Lung adenocarcinoma - Stage IB(140)	Lung adenocarcinoma (adjacent normal)(59)	uc002kbx.1	ANAPC11	47.5808	24.4506	1	1.81e-24		TPM
Lung adenocarcinoma	Lung adenocarcinoma - Stage IB(140)	Lung adenocarcinoma (adjacent normal)(59)	uc002kby.1	ANAPC11	1.22266	0.356095	1	5.67e-25		TPM
Lung adenocarcinoma	Lung adenocarcinoma - Stage IB(140)	Lung adenocarcinoma (adjacent normal)(59)	uc002kbz.1	ANAPC11	39.2669	19.9296	1	8.52e-18		TPM
Lung adenocarcinoma	Lung adenocarcinoma - Stage IB(140)	Lung adenocarcinoma (adjacent normal)(59)	uc002kca.1	ANAPC11	30.1775	17.5305	1	1.59e-11		TPM
Lung adenocarcinoma	Lung adenocarcinoma - Stage IB(140)	Lung adenocarcinoma (adjacent normal)(59)	uc002kcb.1	ANAPC11	8.34605	3.92547	1	1.45e-15		TPM
Lung adenocarcinoma	Lung adenocarcinoma - Stage IB(140)	Lung adenocarcinoma (adjacent normal)(59)	uc002kcc.1	ANAPC11	1.08696	0.0676415	1	1.18e-16		TPM
Lung adenocarcinoma	Lung adenocarcinoma - Stage IB(140)	Lung adenocarcinoma (adjacent normal)(59)	uc010dih.1	ANAPC11	1.90137	1.10467	1	7.71e-07		TPM
Lung adenocarcinoma	Lung adenocarcinoma - Stage IB(140)	Lung adenocarcinoma (adjacent normal)(59)	uc003eqj.2	ANAPC13	1.20155	0.636495	1	2.08e-06		TPM
Lung adenocarcinoma	Lung adenocarcinoma - Stage IB(140)	Lung adenocarcinoma (adjacent normal)(59)	uc003eqk.3	ANAPC13	11.4893	9.54008	1	0.00433797		TPM
Lung adenocarcinoma	Lung adenocarcinoma - Stage IB(140)	Lung adenocarcinoma (adjacent normal)(59)	uc010fgu.1	ANAPC1P1	0.271608	0.166553	1	6.65e-05		TPM
Lung adenocarcinoma	Lung adenocarcinoma - Stage IB(140)	Lung adenocarcinoma (adjacent normal)(59)	uc003grp.2	ANAPC4	4.75898	3.0849	1	0.000724824		TPM
Lung adenocarcinoma	Lung adenocarcinoma - Stage IB(140)	Lung adenocarcinoma (adjacent normal)(59)	uc003grq.2	ANAPC4	2.0503	1.35778	1	0.00254769		TPM
Lung adenocarcinoma	Lung adenocarcinoma - Stage IB(140)	Lung adenocarcinoma (adjacent normal)(59)	uc001uae.2	ANAPC5	3.31773	2.26583	1	0.0042344		TPM
Lung adenocarcinoma	Lung adenocarcinoma - Stage IB(140)	Lung adenocarcinoma (adjacent normal)(59)	uc001uaf.2	ANAPC5	0.747886	0.0958017	1	4.75e-05		TPM
Lung adenocarcinoma	Lung adenocarcinoma - Stage IB(140)	Lung adenocarcinoma (adjacent normal)(59)	uc001uag.2	ANAPC5	44.4932	33.1708	1	3.06e-05		TPM
Lung adenocarcinoma	Lung adenocarcinoma - Stage IB(140)	Lung adenocarcinoma (adjacent normal)(59)	uc010szu.1	ANAPC5	3.27451	2.13551	1	0.0042246		TPM
Lung adenocarcinoma	Lung adenocarcinoma - Stage IB(140)	Lung adenocarcinoma (adjacent normal)(59)	uc010szv.1	ANAPC5	8.4844	2.43184	1	1.57e-09		TPM
Lung adenocarcinoma	Lung adenocarcinoma - Stage IB(140)	Lung adenocarcinoma (adjacent normal)(59)	uc001tqo.2	ANAPC7	22.3774	14.4088	1	1.04e-16		TPM
Lung adenocarcinoma	Lung adenocarcinoma - Stage IB(140)	Lung adenocarcinoma (adjacent normal)(59)	uc001tqp.3	ANAPC7	7.95412	5.96083	1	0.000137613		TPM
Lung adenocarcinoma	Lung adenocarcinoma - Stage IB(140)	Lung adenocarcinoma (adjacent normal)(59)	uc001hkb.2	ANGEL2	2.52436	1.73532	1	3.72e-07		TPM
Lung adenocarcinoma	Lung adenocarcinoma - Stage IB(140)	Lung adenocarcinoma (adjacent normal)(59)	uc001das.1	ANGPTL3	0.101791	0.00503993	1	0.00226142		TPM
Lung adenocarcinoma	Lung adenocarcinoma - Stage IB(140)	Lung adenocarcinoma (adjacent normal)(59)	uc002mjq.1	ANGPTL4	40.9558	14.0662	1	1.57e-05		TPM
Lung adenocarcinoma	Lung adenocarcinoma - Stage IB(140)	Lung adenocarcinoma (adjacent normal)(59)	uc003xoh.2	ANK1	0.0971886	0.0315724	1	0.00783047		TPM
Lung adenocarcinoma	Lung adenocarcinoma - Stage IB(140)	Lung adenocarcinoma (adjacent normal)(59)	uc003xok.2	ANK1	0.211111	0.0347453	1	0.000703532		TPM
Lung adenocarcinoma	Lung adenocarcinoma - Stage IB(140)	Lung adenocarcinoma (adjacent normal)(59)	uc001jkw.2	ANK3	1.24426	0.183615	1	3.92e-13		TPM
Lung adenocarcinoma	Lung adenocarcinoma - Stage IB(140)	Lung adenocarcinoma (adjacent normal)(59)	uc001jky.2	ANK3	0.138618	0.0383217	1	0.0074136		TPM
Lung adenocarcinoma	Lung adenocarcinoma - Stage IB(140)	Lung adenocarcinoma (adjacent normal)(59)	uc009xpa.2	ANK3	0.51734	0.0958583	1	2.14e-05		TPM
Lung adenocarcinoma	Lung adenocarcinoma - Stage IB(140)	Lung adenocarcinoma (adjacent normal)(59)	uc002anz.2	ANKDD1A	0.390442	0.18126	1	0.00239707		TPM
Lung adenocarcinoma	Lung adenocarcinoma - Stage IB(140)	Lung adenocarcinoma (adjacent normal)(59)	uc002wno.2	ANKEF1	0.642921	0.362267	1	0.00241328		TPM
Lung adenocarcinoma	Lung adenocarcinoma - Stage IB(140)	Lung adenocarcinoma (adjacent normal)(59)	uc002wnp.2	ANKEF1	4.66611	2.77913	1	4.71e-11		TPM
Lung adenocarcinoma	Lung adenocarcinoma - Stage IB(140)	Lung adenocarcinoma (adjacent normal)(59)	uc003lfr.2	ANKHD1	2.03208	0.519356	1	4.34e-06		TPM
Lung adenocarcinoma	Lung adenocarcinoma - Stage IB(140)	Lung adenocarcinoma (adjacent normal)(59)	uc010lew.1	ANKIB1	11.3543	6.5241	1	2.61e-22		TPM
Lung adenocarcinoma	Lung adenocarcinoma - Stage IB(140)	Lung adenocarcinoma (adjacent normal)(59)	uc002nfy.2	ANKLE1	0.185434	0.0734394	1	0.00476401		TPM
Lung adenocarcinoma	Lung adenocarcinoma - Stage IB(140)	Lung adenocarcinoma (adjacent normal)(59)	uc002nfz.2	ANKLE1	0.462025	0.0783572	1	1.26e-07		TPM
Lung adenocarcinoma	Lung adenocarcinoma - Stage IB(140)	Lung adenocarcinoma (adjacent normal)(59)	uc002nga.2	ANKLE1	0.0725408	0.0220137	1	0.00590323		TPM
Lung adenocarcinoma	Lung adenocarcinoma - Stage IB(140)	Lung adenocarcinoma (adjacent normal)(59)	uc001uky.3	ANKLE2	9.22597	6.3919	1	0.00286621		TPM
Lung adenocarcinoma	Lung adenocarcinoma - Stage IB(140)	Lung adenocarcinoma (adjacent normal)(59)	uc009zyw.1	ANKLE2	15.4134	9.05727	1	1.38e-09		TPM
Lung adenocarcinoma	Lung adenocarcinoma - Stage IB(140)	Lung adenocarcinoma (adjacent normal)(59)	uc002vza.1	ANKMY1	1.83627	1.18685	1	0.000577216		TPM
Lung adenocarcinoma	Lung adenocarcinoma - Stage IB(140)	Lung adenocarcinoma (adjacent normal)(59)	uc010ktz.2	ANKMY2	0.0714924	0.0115428	1	7.46e-06		TPM
Lung adenocarcinoma	Lung adenocarcinoma - Stage IB(140)	Lung adenocarcinoma (adjacent normal)(59)	uc003kcu.1	ANKRA2	12.0509	8.02839	1	6.9e-11		TPM
Lung adenocarcinoma	Lung adenocarcinoma - Stage IB(140)	Lung adenocarcinoma (adjacent normal)(59)	uc001vrm.2	ANKRD10	11.8657	6.88019	1	3.8e-05		TPM
Lung adenocarcinoma	Lung adenocarcinoma - Stage IB(140)	Lung adenocarcinoma (adjacent normal)(59)	uc001vro.1	ANKRD10	9.20645	5.98776	1	0.00015995		TPM
Lung adenocarcinoma	Lung adenocarcinoma - Stage IB(140)	Lung adenocarcinoma (adjacent normal)(59)	uc009zvl.1	ANKRD13A	0.604389	0.353331	1	0.000290107		TPM
Lung adenocarcinoma	Lung adenocarcinoma - Stage IB(140)	Lung adenocarcinoma (adjacent normal)(59)	uc002heh.2	ANKRD13B	0.277454	0.115581	1	0.00153281		TPM
Lung adenocarcinoma	Lung adenocarcinoma - Stage IB(140)	Lung adenocarcinoma (adjacent normal)(59)	uc002hei.2	ANKRD13B	3.0593	0.966367	1	5.54e-13		TPM
Lung adenocarcinoma	Lung adenocarcinoma - Stage IB(140)	Lung adenocarcinoma (adjacent normal)(59)	uc001okc.1	ANKRD13D	2.63284	1.26273	1	3.17e-07		TPM
Lung adenocarcinoma	Lung adenocarcinoma - Stage IB(140)	Lung adenocarcinoma (adjacent normal)(59)	uc001okd.1	ANKRD13D	17.4636	12.6758	1	1.35e-05		TPM
Lung adenocarcinoma	Lung adenocarcinoma - Stage IB(140)	Lung adenocarcinoma (adjacent normal)(59)	uc001oke.1	ANKRD13D	1.22355	0.83551	1	0.00288071		TPM
Lung adenocarcinoma	Lung adenocarcinoma - Stage IB(140)	Lung adenocarcinoma (adjacent normal)(59)	uc001okg.1	ANKRD13D	2.50661	0.761877	1	3.22e-15		TPM
Lung adenocarcinoma	Lung adenocarcinoma - Stage IB(140)	Lung adenocarcinoma (adjacent normal)(59)	uc001okh.1	ANKRD13D	2.2501	0.916946	1	1.46e-09		TPM
Lung adenocarcinoma	Lung adenocarcinoma - Stage IB(140)	Lung adenocarcinoma (adjacent normal)(59)	uc001oki.1	ANKRD13D	4.01099	1.72119	1	1.15e-09		TPM
Lung adenocarcinoma	Lung adenocarcinoma - Stage IB(140)	Lung adenocarcinoma (adjacent normal)(59)	uc001iiq.2	ANKRD16	0.433271	0.249794	1	0.00799978		TPM
Lung adenocarcinoma	Lung adenocarcinoma - Stage IB(140)	Lung adenocarcinoma (adjacent normal)(59)	uc009xif.2	ANKRD16	3.44812	1.78774	1	7.28e-11		TPM
Lung adenocarcinoma	Lung adenocarcinoma - Stage IB(140)	Lung adenocarcinoma (adjacent normal)(59)	uc003hgq.2	ANKRD17	9.12644	7.56601	1	0.0044325		TPM
Lung adenocarcinoma	Lung adenocarcinoma - Stage IB(140)	Lung adenocarcinoma (adjacent normal)(59)	uc011cbd.1	ANKRD17	0.451527	0.291798	1	0.00255199		TPM
Lung adenocarcinoma	Lung adenocarcinoma - Stage IB(140)	Lung adenocarcinoma (adjacent normal)(59)	uc004abg.3	ANKRD18A	0.107858	0.056877	1	0.00424077		TPM
Lung adenocarcinoma	Lung adenocarcinoma - Stage IB(140)	Lung adenocarcinoma (adjacent normal)(59)	uc010mme.2	ANKRD18A	1.12252	0.186998	1	7.92e-24		TPM
Lung adenocarcinoma	Lung adenocarcinoma - Stage IB(140)	Lung adenocarcinoma (adjacent normal)(59)	uc010mjw.1	ANKRD18B	0.658772	0.11166	1	6.21e-08		TPM
Lung adenocarcinoma	Lung adenocarcinoma - Stage IB(140)	Lung adenocarcinoma (adjacent normal)(59)	uc002yjj.3	ANKRD20A11P	0.0632473	0.0355566	1	0.00448549		TPM
Lung adenocarcinoma	Lung adenocarcinoma - Stage IB(140)	Lung adenocarcinoma (adjacent normal)(59)	uc001kfj.3	ANKRD22	12.0525	1.60743	1	5.8e-28		TPM
Lung adenocarcinoma	Lung adenocarcinoma - Stage IB(140)	Lung adenocarcinoma (adjacent normal)(59)	uc002sxa.2	ANKRD23	1.44771	0.415927	1	5.75e-15		TPM
Lung adenocarcinoma	Lung adenocarcinoma - Stage IB(140)	Lung adenocarcinoma (adjacent normal)(59)	uc010tck.1	ANKRD26P3	0.00358267	0.00108658	1	0.00427181		TPM
Lung adenocarcinoma	Lung adenocarcinoma - Stage IB(140)	Lung adenocarcinoma (adjacent normal)(59)	uc002ttj.3	ANKRD30BL	0.0236528	0.00838183	1	0.00645989		TPM
Lung adenocarcinoma	Lung adenocarcinoma - Stage IB(140)	Lung adenocarcinoma (adjacent normal)(59)	uc002yja.3	ANKRD30BP2	0.0334473	0.000463435	1	0.000834851		TPM
Lung adenocarcinoma	Lung adenocarcinoma - Stage IB(140)	Lung adenocarcinoma (adjacent normal)(59)	uc003kdo.1	ANKRD31	0.051223	0.0263561	1	0.000386034		TPM
Lung adenocarcinoma	Lung adenocarcinoma - Stage IB(140)	Lung adenocarcinoma (adjacent normal)(59)	uc003kkr.3	ANKRD32	3.4431	1.61679	1	2.19e-05		TPM
Lung adenocarcinoma	Lung adenocarcinoma - Stage IB(140)	Lung adenocarcinoma (adjacent normal)(59)	uc003kks.2	ANKRD32	1.77926	0.826196	1	1.6e-06		TPM
Lung adenocarcinoma	Lung adenocarcinoma - Stage IB(140)	Lung adenocarcinoma (adjacent normal)(59)	uc001rzd.2	ANKRD33	0.0408867	0.00342863	1	0.00555007		TPM
Lung adenocarcinoma	Lung adenocarcinoma - Stage IB(140)	Lung adenocarcinoma (adjacent normal)(59)	uc001enq.1	ANKRD34A	1.07967	0.296132	1	3.99e-12		TPM
Lung adenocarcinoma	Lung adenocarcinoma - Stage IB(140)	Lung adenocarcinoma (adjacent normal)(59)	uc003kgw.2	ANKRD34B	0.619514	1.17e-05	1	4.98e-07		TPM
Lung adenocarcinoma	Lung adenocarcinoma - Stage IB(140)	Lung adenocarcinoma (adjacent normal)(59)	uc010jam.2	ANKRD34B	0.675988	0.02591	1	4.19e-08		TPM
Lung adenocarcinoma	Lung adenocarcinoma - Stage IB(140)	Lung adenocarcinoma (adjacent normal)(59)	uc010jan.2	ANKRD34B	0.429672	0.00354083	1	8.49e-06		TPM
Lung adenocarcinoma	Lung adenocarcinoma - Stage IB(140)	Lung adenocarcinoma (adjacent normal)(59)	uc010oyx.1	ANKRD35	0.0230437	0	1	0.000645089		TPM
Lung adenocarcinoma	Lung adenocarcinoma - Stage IB(140)	Lung adenocarcinoma (adjacent normal)(59)	uc002sxn.2	ANKRD36	0.918144	0.421238	1	2.98e-14		TPM
Lung adenocarcinoma	Lung adenocarcinoma - Stage IB(140)	Lung adenocarcinoma (adjacent normal)(59)	uc002sxr.1	ANKRD36	1.42145	0.852611	1	4.42e-05		TPM
Lung adenocarcinoma	Lung adenocarcinoma - Stage IB(140)	Lung adenocarcinoma (adjacent normal)(59)	uc010yuz.1	ANKRD36	0.0678079	0.0163689	1	0.00267779		TPM
Lung adenocarcinoma	Lung adenocarcinoma - Stage IB(140)	Lung adenocarcinoma (adjacent normal)(59)	uc010fif.2	ANKRD36B	0.450831	0.195773	1	1.43e-07		TPM
Lung adenocarcinoma	Lung adenocarcinoma - Stage IB(140)	Lung adenocarcinoma (adjacent normal)(59)	uc010yvc.1	ANKRD36B	0.0881744	0.0486796	1	0.00892171		TPM
Lung adenocarcinoma	Lung adenocarcinoma - Stage IB(140)	Lung adenocarcinoma (adjacent normal)(59)	uc010yvd.1	ANKRD36B	0.191654	0.0965879	1	0.00361582		TPM
Lung adenocarcinoma	Lung adenocarcinoma - Stage IB(140)	Lung adenocarcinoma (adjacent normal)(59)	uc010yve.1	ANKRD36B	0.2679	0.159653	1	0.00583147		TPM
Lung adenocarcinoma	Lung adenocarcinoma - Stage IB(140)	Lung adenocarcinoma (adjacent normal)(59)	uc010fhg.2	ANKRD36BP2	1.66816	0.199012	1	2.8e-15		TPM
Lung adenocarcinoma	Lung adenocarcinoma - Stage IB(140)	Lung adenocarcinoma (adjacent normal)(59)	uc002suz.1	ANKRD36C	0.767226	0.160303	1	8.45e-09		TPM
Lung adenocarcinoma	Lung adenocarcinoma - Stage IB(140)	Lung adenocarcinoma (adjacent normal)(59)	uc002sxd.3	ANKRD39	24.6715	12.9484	1	2.48e-30		TPM
Lung adenocarcinoma	Lung adenocarcinoma - Stage IB(140)	Lung adenocarcinoma (adjacent normal)(59)	uc001gjb.3	ANKRD45	0.0863152	0.0389028	1	0.00759848		TPM
Lung adenocarcinoma	Lung adenocarcinoma - Stage IB(140)	Lung adenocarcinoma (adjacent normal)(59)	uc003yjn.1	ANKRD46	0.379353	0.233005	1	0.00553075		TPM
Lung adenocarcinoma	Lung adenocarcinoma - Stage IB(140)	Lung adenocarcinoma (adjacent normal)(59)	uc003yjq.3	ANKRD46	1.61712	0.496442	1	8.33e-24		TPM
Lung adenocarcinoma	Lung adenocarcinoma - Stage IB(140)	Lung adenocarcinoma (adjacent normal)(59)	uc001pew.2	ANKRD49	8.59325	6.00317	1	4.19e-11		TPM
Lung adenocarcinoma	Lung adenocarcinoma - Stage IB(140)	Lung adenocarcinoma (adjacent normal)(59)	uc001pex.2	ANKRD49	2.27325	1.32552	1	8.11e-08		TPM
Lung adenocarcinoma	Lung adenocarcinoma - Stage IB(140)	Lung adenocarcinoma (adjacent normal)(59)	uc001pey.2	ANKRD49	1.15828	0.780475	1	0.00898617		TPM
Lung adenocarcinoma	Lung adenocarcinoma - Stage IB(140)	Lung adenocarcinoma (adjacent normal)(59)	uc001skm.3	ANKRD52	11.9745	8.31475	1	0.000227796		TPM
Lung adenocarcinoma	Lung adenocarcinoma - Stage IB(140)	Lung adenocarcinoma (adjacent normal)(59)	uc011dzy.1	ANKRD6	0.180324	0.021659	1	0.000272019		TPM
Lung adenocarcinoma	Lung adenocarcinoma - Stage IB(140)	Lung adenocarcinoma (adjacent normal)(59)	uc003vji.2	ANKRD7	0.267368	0.0425285	1	1.04e-10		TPM
Lung adenocarcinoma	Lung adenocarcinoma - Stage IB(140)	Lung adenocarcinoma (adjacent normal)(59)	uc001ylx.1	ANKRD9	0.757873	0.443118	1	0.00905843		TPM
Lung adenocarcinoma	Lung adenocarcinoma - Stage IB(140)	Lung adenocarcinoma (adjacent normal)(59)	uc010jvq.1	ANKS1A	2.09761	0.463097	1	1e-10		TPM
Lung adenocarcinoma	Lung adenocarcinoma - Stage IB(140)	Lung adenocarcinoma (adjacent normal)(59)	uc010jvr.1	ANKS1A	1.08107	0.352792	1	1.51e-07		TPM
Lung adenocarcinoma	Lung adenocarcinoma - Stage IB(140)	Lung adenocarcinoma (adjacent normal)(59)	uc002cxh.1	ANKS3	1.04633	0.44109	1	2.86e-09		TPM
Lung adenocarcinoma	Lung adenocarcinoma - Stage IB(140)	Lung adenocarcinoma (adjacent normal)(59)	uc002cxi.1	ANKS3	0.967212	0.405481	1	5.16e-10		TPM
Lung adenocarcinoma	Lung adenocarcinoma - Stage IB(140)	Lung adenocarcinoma (adjacent normal)(59)	uc002cxm.2	ANKS3	0.669867	0.237859	1	7.91e-15		TPM
Lung adenocarcinoma	Lung adenocarcinoma - Stage IB(140)	Lung adenocarcinoma (adjacent normal)(59)	uc010uxs.1	ANKS3	2.28721	1.16308	1	6.08e-07		TPM
Lung adenocarcinoma	Lung adenocarcinoma - Stage IB(140)	Lung adenocarcinoma (adjacent normal)(59)	uc010bwp.1	ANKS4B	2.20864	0.0166951	1	3.47e-09		TPM
Lung adenocarcinoma	Lung adenocarcinoma - Stage IB(140)	Lung adenocarcinoma (adjacent normal)(59)	uc004ayt.2	ANKS6	1.33329	0.457706	1	1.22e-09		TPM
Lung adenocarcinoma	Lung adenocarcinoma - Stage IB(140)	Lung adenocarcinoma (adjacent normal)(59)	uc004ayy.1	ANKS6	1.46673	0.637307	1	2.24e-11		TPM
Lung adenocarcinoma	Lung adenocarcinoma - Stage IB(140)	Lung adenocarcinoma (adjacent normal)(59)	uc002vkg.2	ANKZF1	14.48	6.89397	1	3.32e-07		TPM
Lung adenocarcinoma	Lung adenocarcinoma - Stage IB(140)	Lung adenocarcinoma (adjacent normal)(59)	uc002vkj.1	ANKZF1	1.57413	0.482239	1	3.75e-14		TPM
Lung adenocarcinoma	Lung adenocarcinoma - Stage IB(140)	Lung adenocarcinoma (adjacent normal)(59)	uc010zkw.1	ANKZF1	3.48745	1.54295	1	1.75e-07		TPM
Lung adenocarcinoma	Lung adenocarcinoma - Stage IB(140)	Lung adenocarcinoma (adjacent normal)(59)	uc003tff.2	ANLN	12.269	0.555062	1	5.25e-40		TPM
Lung adenocarcinoma	Lung adenocarcinoma - Stage IB(140)	Lung adenocarcinoma (adjacent normal)(59)	uc003tfg.2	ANLN	2.86949	0.0745209	1	2.51e-25		TPM
Lung adenocarcinoma	Lung adenocarcinoma - Stage IB(140)	Lung adenocarcinoma (adjacent normal)(59)	uc011kaz.1	ANLN	2.07118	0.209328	1	1.02e-15		TPM
Lung adenocarcinoma	Lung adenocarcinoma - Stage IB(140)	Lung adenocarcinoma (adjacent normal)(59)	uc010hil.2	ANO10	1.34746	0.584807	1	0.00255388		TPM
Lung adenocarcinoma	Lung adenocarcinoma - Stage IB(140)	Lung adenocarcinoma (adjacent normal)(59)	uc002waw.2	ANO7	0.0452467	0.00064137	1	0.000198982		TPM
Lung adenocarcinoma	Lung adenocarcinoma - Stage IB(140)	Lung adenocarcinoma (adjacent normal)(59)	uc002wax.2	ANO7	0.795794	0.198229	1	2.93e-23		TPM
Lung adenocarcinoma	Lung adenocarcinoma - Stage IB(140)	Lung adenocarcinoma (adjacent normal)(59)	uc002ngf.2	ANO8	6.58044	3.7047	1	5.15e-08		TPM
Lung adenocarcinoma	Lung adenocarcinoma - Stage IB(140)	Lung adenocarcinoma (adjacent normal)(59)	uc010eap.2	ANO8	0.507299	0.173119	1	2.63e-11		TPM
Lung adenocarcinoma	Lung adenocarcinoma - Stage IB(140)	Lung adenocarcinoma (adjacent normal)(59)	uc001lph.2	ANO9	7.29854	2.2021	1	5.21e-15		TPM
Lung adenocarcinoma	Lung adenocarcinoma - Stage IB(140)	Lung adenocarcinoma (adjacent normal)(59)	uc001lpi.2	ANO9	10.3517	3.52889	1	1.17e-15		TPM
Lung adenocarcinoma	Lung adenocarcinoma - Stage IB(140)	Lung adenocarcinoma (adjacent normal)(59)	uc010qvv.1	ANO9	1.51059	0.234173	1	1.16e-16		TPM
Lung adenocarcinoma	Lung adenocarcinoma - Stage IB(140)	Lung adenocarcinoma (adjacent normal)(59)	uc004aya.2	ANP32B	145.159	124.415	1	0.000991632		TPM
Lung adenocarcinoma	Lung adenocarcinoma - Stage IB(140)	Lung adenocarcinoma (adjacent normal)(59)	uc001etv.3	ANP32E	4.04828	1.09126	1	3.72e-11		TPM
Lung adenocarcinoma	Lung adenocarcinoma - Stage IB(140)	Lung adenocarcinoma (adjacent normal)(59)	uc001etw.2	ANP32E	55.007	23.0706	1	3.36e-12		TPM
Lung adenocarcinoma	Lung adenocarcinoma - Stage IB(140)	Lung adenocarcinoma (adjacent normal)(59)	uc010pbt.1	ANP32E	5.14985	1.84887	1	0.00100703		TPM
Lung adenocarcinoma	Lung adenocarcinoma - Stage IB(140)	Lung adenocarcinoma (adjacent normal)(59)	uc010pbu.1	ANP32E	2.2143	0.749019	1	0.00160523		TPM
Lung adenocarcinoma	Lung adenocarcinoma - Stage IB(140)	Lung adenocarcinoma (adjacent normal)(59)	uc010pbw.1	ANP32E	1.52396	0.22336	1	4.21e-09		TPM
Lung adenocarcinoma	Lung adenocarcinoma - Stage IB(140)	Lung adenocarcinoma (adjacent normal)(59)	uc002bop.3	ANPEP	35.0242	32.7666	1	3.32e-10		TPM
Lung adenocarcinoma	Lung adenocarcinoma - Stage IB(140)	Lung adenocarcinoma (adjacent normal)(59)	uc002sfd.2	ANTXR1	0.75223	0.276216	1	3.72e-08		TPM
Lung adenocarcinoma	Lung adenocarcinoma - Stage IB(140)	Lung adenocarcinoma (adjacent normal)(59)	uc002sfe.2	ANTXR1	6.9031	2.61885	1	5.02e-11		TPM
Lung adenocarcinoma	Lung adenocarcinoma - Stage IB(140)	Lung adenocarcinoma (adjacent normal)(59)	uc003irm.2	ANXA10	18.3048	0.00704047	1	5.8e-05		TPM
Lung adenocarcinoma	Lung adenocarcinoma - Stage IB(140)	Lung adenocarcinoma (adjacent normal)(59)	uc003irn.2	ANXA10	0.226696	0.0214659	1	4.98e-06		TPM
Lung adenocarcinoma	Lung adenocarcinoma - Stage IB(140)	Lung adenocarcinoma (adjacent normal)(59)	uc003jnf.2	ANXA2R	4.81383	2.93415	1	0.000304917		TPM
Lung adenocarcinoma	Lung adenocarcinoma - Stage IB(140)	Lung adenocarcinoma (adjacent normal)(59)	uc011dcp.1	ANXA6	0.648199	0.0388173	1	4.43e-06		TPM
Lung adenocarcinoma	Lung adenocarcinoma - Stage IB(140)	Lung adenocarcinoma (adjacent normal)(59)	uc009xre.2	ANXA7	1.55881	0.868032	1	1.22e-05		TPM
Lung adenocarcinoma	Lung adenocarcinoma - Stage IB(140)	Lung adenocarcinoma (adjacent normal)(59)	uc001ewa.2	ANXA9	4.03401	1.98677	1	1.05e-07		TPM
Lung adenocarcinoma	Lung adenocarcinoma - Stage IB(140)	Lung adenocarcinoma (adjacent normal)(59)	uc003iaj.3	AP1AR	11.924	9.40386	1	0.00753061		TPM
Lung adenocarcinoma	Lung adenocarcinoma - Stage IB(140)	Lung adenocarcinoma (adjacent normal)(59)	uc010imm.1	AP1AR	0.204291	0.132504	1	0.0076026		TPM
Lung adenocarcinoma	Lung adenocarcinoma - Stage IB(140)	Lung adenocarcinoma (adjacent normal)(59)	uc003afh.2	AP1B1	1.43009	0.808644	1	5.47e-08		TPM
Lung adenocarcinoma	Lung adenocarcinoma - Stage IB(140)	Lung adenocarcinoma (adjacent normal)(59)	uc003afl.2	AP1B1	13.7473	8.8025	1	0.000170723		TPM
Lung adenocarcinoma	Lung adenocarcinoma - Stage IB(140)	Lung adenocarcinoma (adjacent normal)(59)	uc001wkk.3	AP1G2	7.34681	4.03033	1	4.84e-09		TPM
Lung adenocarcinoma	Lung adenocarcinoma - Stage IB(140)	Lung adenocarcinoma (adjacent normal)(59)	uc001wkl.2	AP1G2	21.1828	10.186	1	1.61e-18		TPM
Lung adenocarcinoma	Lung adenocarcinoma - Stage IB(140)	Lung adenocarcinoma (adjacent normal)(59)	uc001wkn.2	AP1G2	0.484222	0.176786	1	2.99e-07		TPM
Lung adenocarcinoma	Lung adenocarcinoma - Stage IB(140)	Lung adenocarcinoma (adjacent normal)(59)	uc001wkp.1	AP1G2	3.90972	1.69622	1	9.04e-09		TPM
Lung adenocarcinoma	Lung adenocarcinoma - Stage IB(140)	Lung adenocarcinoma (adjacent normal)(59)	uc010aks.2	AP1G2	4.1827	1.18686	1	3.41e-15		TPM
Lung adenocarcinoma	Lung adenocarcinoma - Stage IB(140)	Lung adenocarcinoma (adjacent normal)(59)	uc010tnp.1	AP1G2	3.18185	1.92025	1	0.00182595		TPM
Lung adenocarcinoma	Lung adenocarcinoma - Stage IB(140)	Lung adenocarcinoma (adjacent normal)(59)	uc002mpc.2	AP1M2	64.6101	35.0794	1	9.87e-20		TPM
Lung adenocarcinoma	Lung adenocarcinoma - Stage IB(140)	Lung adenocarcinoma (adjacent normal)(59)	uc002mpd.2	AP1M2	11.9726	7.1322	1	8.3e-08		TPM
Lung adenocarcinoma	Lung adenocarcinoma - Stage IB(140)	Lung adenocarcinoma (adjacent normal)(59)	uc003uxv.3	AP1S1	81.9906	34.977	1	9.16e-44		TPM
Lung adenocarcinoma	Lung adenocarcinoma - Stage IB(140)	Lung adenocarcinoma (adjacent normal)(59)	uc011mis.1	AP1S2	0.930415	0.547253	1	0.00725075		TPM
Lung adenocarcinoma	Lung adenocarcinoma - Stage IB(140)	Lung adenocarcinoma (adjacent normal)(59)	uc002ppn.2	AP2A1	1.2484	0.0619515	1	0.00195668		TPM
Lung adenocarcinoma	Lung adenocarcinoma - Stage IB(140)	Lung adenocarcinoma (adjacent normal)(59)	uc002ppp.1	AP2A1	0.925502	0.56232	1	1.11e-05		TPM
Lung adenocarcinoma	Lung adenocarcinoma - Stage IB(140)	Lung adenocarcinoma (adjacent normal)(59)	uc010enk.2	AP2A1	20.471	10.1891	1	3.4e-13		TPM
Lung adenocarcinoma	Lung adenocarcinoma - Stage IB(140)	Lung adenocarcinoma (adjacent normal)(59)	uc001lsu.1	AP2A2	0.471866	0.221115	1	1.96e-05		TPM
Lung adenocarcinoma	Lung adenocarcinoma - Stage IB(140)	Lung adenocarcinoma (adjacent normal)(59)	uc011bqy.1	AP2M1	3.31358	1.48031	1	3.23e-06		TPM
Lung adenocarcinoma	Lung adenocarcinoma - Stage IB(140)	Lung adenocarcinoma (adjacent normal)(59)	uc011bqz.1	AP2M1	7.45752	4.5814	1	6.31e-08		TPM
Lung adenocarcinoma	Lung adenocarcinoma - Stage IB(140)	Lung adenocarcinoma (adjacent normal)(59)	uc002pft.1	AP2S1	141.72	113.002	1	6.35e-06		TPM
Lung adenocarcinoma	Lung adenocarcinoma - Stage IB(140)	Lung adenocarcinoma (adjacent normal)(59)	uc002pfu.1	AP2S1	2.04073	1.34357	1	0.00572488		TPM
Lung adenocarcinoma	Lung adenocarcinoma - Stage IB(140)	Lung adenocarcinoma (adjacent normal)(59)	uc010uog.1	AP3B2	0.690633	0.166996	1	0.00270297		TPM
Lung adenocarcinoma	Lung adenocarcinoma - Stage IB(140)	Lung adenocarcinoma (adjacent normal)(59)	uc010dsv.2	AP3D1	36.7187	23.1065	1	3.41e-10		TPM
Lung adenocarcinoma	Lung adenocarcinoma - Stage IB(140)	Lung adenocarcinoma (adjacent normal)(59)	uc003krl.2	AP3S1	69.5072	48.9542	1	1.54e-15		TPM
Lung adenocarcinoma	Lung adenocarcinoma - Stage IB(140)	Lung adenocarcinoma (adjacent normal)(59)	uc001eea.1	AP4B1	0.981481	0.550442	1	6.31e-06		TPM
Lung adenocarcinoma	Lung adenocarcinoma - Stage IB(140)	Lung adenocarcinoma (adjacent normal)(59)	uc001eeb.2	AP4B1	7.9268	5.36809	1	2.13e-05		TPM
Lung adenocarcinoma	Lung adenocarcinoma - Stage IB(140)	Lung adenocarcinoma (adjacent normal)(59)	uc001eec.2	AP4B1	2.48627	1.46354	1	0.00153481		TPM
Lung adenocarcinoma	Lung adenocarcinoma - Stage IB(140)	Lung adenocarcinoma (adjacent normal)(59)	uc001eee.1	AP4B1	0.86891	0.510031	1	5.8e-05		TPM
Lung adenocarcinoma	Lung adenocarcinoma - Stage IB(140)	Lung adenocarcinoma (adjacent normal)(59)	uc010owq.1	AP4B1	0.53771	0.247591	1	1.04e-08		TPM
Lung adenocarcinoma	Lung adenocarcinoma - Stage IB(140)	Lung adenocarcinoma (adjacent normal)(59)	uc003utd.2	AP4M1	0.674247	0.384559	1	0.00150684		TPM
Lung adenocarcinoma	Lung adenocarcinoma - Stage IB(140)	Lung adenocarcinoma (adjacent normal)(59)	uc003utf.3	AP4M1	1.35202	0.893946	1	0.00257346		TPM
Lung adenocarcinoma	Lung adenocarcinoma - Stage IB(140)	Lung adenocarcinoma (adjacent normal)(59)	uc011kjg.1	AP4M1	1.40349	0.773794	1	2.32e-06		TPM
Lung adenocarcinoma	Lung adenocarcinoma - Stage IB(140)	Lung adenocarcinoma (adjacent normal)(59)	uc011kjh.1	AP4M1	9.29316	6.12707	1	2.15e-06		TPM
Lung adenocarcinoma	Lung adenocarcinoma - Stage IB(140)	Lung adenocarcinoma (adjacent normal)(59)	uc001wqy.3	AP4S1	4.59989	1.81438	1	2.5e-05		TPM
Lung adenocarcinoma	Lung adenocarcinoma - Stage IB(140)	Lung adenocarcinoma (adjacent normal)(59)	uc001xcu.3	AP5M1	1.81147	1.31191	1	0.000788358		TPM
Lung adenocarcinoma	Lung adenocarcinoma - Stage IB(140)	Lung adenocarcinoma (adjacent normal)(59)	uc003sne.2	AP5Z1	20.1918	13.3019	1	1.2e-07		TPM
Lung adenocarcinoma	Lung adenocarcinoma - Stage IB(140)	Lung adenocarcinoma (adjacent normal)(59)	uc003snf.2	AP5Z1	2.4648	1.10867	1	1.78e-08		TPM
Lung adenocarcinoma	Lung adenocarcinoma - Stage IB(140)	Lung adenocarcinoma (adjacent normal)(59)	uc010ksp.2	AP5Z1	0.820614	0.458469	1	0.000724549		TPM
Lung adenocarcinoma	Lung adenocarcinoma - Stage IB(140)	Lung adenocarcinoma (adjacent normal)(59)	uc004ahh.2	APBA1	2.10109	1.38786	1	0.00047477		TPM
Lung adenocarcinoma	Lung adenocarcinoma - Stage IB(140)	Lung adenocarcinoma (adjacent normal)(59)	uc001zcl.2	APBA2	8.96563	1.78321	1	5.06e-15		TPM
Lung adenocarcinoma	Lung adenocarcinoma - Stage IB(140)	Lung adenocarcinoma (adjacent normal)(59)	uc001zcm.1	APBA2	0.419603	0.0781581	1	6.02e-12		TPM
Lung adenocarcinoma	Lung adenocarcinoma - Stage IB(140)	Lung adenocarcinoma (adjacent normal)(59)	uc010azj.2	APBA2	0.967007	0.104894	1	2.02e-13		TPM
Lung adenocarcinoma	Lung adenocarcinoma - Stage IB(140)	Lung adenocarcinoma (adjacent normal)(59)	uc002lyo.1	APBA3	0.684767	0.36891	1	1.39e-05		TPM
Lung adenocarcinoma	Lung adenocarcinoma - Stage IB(140)	Lung adenocarcinoma (adjacent normal)(59)	uc002lyp.1	APBA3	9.77888	7.28434	1	2.04e-06		TPM
Lung adenocarcinoma	Lung adenocarcinoma - Stage IB(140)	Lung adenocarcinoma (adjacent normal)(59)	uc003lgb.1	APBB3	3.90651	2.24388	1	1.73e-05		TPM
Lung adenocarcinoma	Lung adenocarcinoma - Stage IB(140)	Lung adenocarcinoma (adjacent normal)(59)	uc003lgc.1	APBB3	1.90421	0.973644	1	4.69e-06		TPM
Lung adenocarcinoma	Lung adenocarcinoma - Stage IB(140)	Lung adenocarcinoma (adjacent normal)(59)	uc003lgf.1	APBB3	0.146449	0.0417971	1	0.0066209		TPM
Lung adenocarcinoma	Lung adenocarcinoma - Stage IB(140)	Lung adenocarcinoma (adjacent normal)(59)	uc010jfp.1	APBB3	0.552771	0.120343	1	4.28e-10		TPM
Lung adenocarcinoma	Lung adenocarcinoma - Stage IB(140)	Lung adenocarcinoma (adjacent normal)(59)	uc010jfr.1	APBB3	1.60136	0.801116	1	2.51e-06		TPM
Lung adenocarcinoma	Lung adenocarcinoma - Stage IB(140)	Lung adenocarcinoma (adjacent normal)(59)	uc002lsr.1	APC2	0.0233626	0.00383149	1	0.000665684		TPM
Lung adenocarcinoma	Lung adenocarcinoma - Stage IB(140)	Lung adenocarcinoma (adjacent normal)(59)	uc002lss.1	APC2	0.0683255	0.0311246	1	3.34e-05		TPM
Lung adenocarcinoma	Lung adenocarcinoma - Stage IB(140)	Lung adenocarcinoma (adjacent normal)(59)	uc002xze.1	APCDD1L	1.04251	0.0571723	1	7.47e-17		TPM
Lung adenocarcinoma	Lung adenocarcinoma - Stage IB(140)	Lung adenocarcinoma (adjacent normal)(59)	uc003cxf.2	APEH	53.7633	43.5138	1	2.65e-07		TPM
Lung adenocarcinoma	Lung adenocarcinoma - Stage IB(140)	Lung adenocarcinoma (adjacent normal)(59)	uc001vxg.2	APEX1	122.755	64.3595	1	1.88e-29		TPM
Lung adenocarcinoma	Lung adenocarcinoma - Stage IB(140)	Lung adenocarcinoma (adjacent normal)(59)	uc004dtz.2	APEX2	25.5635	15.038	1	9.68e-20		TPM
Lung adenocarcinoma	Lung adenocarcinoma - Stage IB(140)	Lung adenocarcinoma (adjacent normal)(59)	uc001ety.1	APH1A	75.9588	54.8452	1	8.3e-10		TPM
Lung adenocarcinoma	Lung adenocarcinoma - Stage IB(140)	Lung adenocarcinoma (adjacent normal)(59)	uc001etz.1	APH1A	139.003	99.1843	1	0.000757225		TPM
Lung adenocarcinoma	Lung adenocarcinoma - Stage IB(140)	Lung adenocarcinoma (adjacent normal)(59)	uc010pbx.1	APH1A	0.697686	0.131178	1	0.000362321		TPM
Lung adenocarcinoma	Lung adenocarcinoma - Stage IB(140)	Lung adenocarcinoma (adjacent normal)(59)	uc010pby.1	APH1A	22.2026	3.97368	1	3.67e-31		TPM
Lung adenocarcinoma	Lung adenocarcinoma - Stage IB(140)	Lung adenocarcinoma (adjacent normal)(59)	uc010pbz.1	APH1A	5.09009	1.69526	1	1.47e-07		TPM
Lung adenocarcinoma	Lung adenocarcinoma - Stage IB(140)	Lung adenocarcinoma (adjacent normal)(59)	uc001mxg.2	API5	1.10195	0.816036	1	0.001716		TPM
Lung adenocarcinoma	Lung adenocarcinoma - Stage IB(140)	Lung adenocarcinoma (adjacent normal)(59)	uc010rfi.1	API5	7.13907	3.85933	1	0.00951788		TPM
Lung adenocarcinoma	Lung adenocarcinoma - Stage IB(140)	Lung adenocarcinoma (adjacent normal)(59)	uc001are.2	APITD1	1.58463	0.151857	1	1.86e-27		TPM
Lung adenocarcinoma	Lung adenocarcinoma - Stage IB(140)	Lung adenocarcinoma (adjacent normal)(59)	uc001arf.2	APITD1-CORT	0.267031	0.0914907	1	1.56e-06		TPM
Lung adenocarcinoma	Lung adenocarcinoma - Stage IB(140)	Lung adenocarcinoma (adjacent normal)(59)	uc010fdf.2	APLF	0.409931	0.211373	1	0.000615532		TPM
Lung adenocarcinoma	Lung adenocarcinoma - Stage IB(140)	Lung adenocarcinoma (adjacent normal)(59)	uc002ocg.2	APLP1	0.68739	0.186071	1	0.000704457		TPM
Lung adenocarcinoma	Lung adenocarcinoma - Stage IB(140)	Lung adenocarcinoma (adjacent normal)(59)	uc010xsz.1	APLP1	9.05979	2.7306	1	0.000474203		TPM
Lung adenocarcinoma	Lung adenocarcinoma - Stage IB(140)	Lung adenocarcinoma (adjacent normal)(59)	uc001qfq.2	APLP2	79.8804	1.14777	1	2.66e-40		TPM
Lung adenocarcinoma	Lung adenocarcinoma - Stage IB(140)	Lung adenocarcinoma (adjacent normal)(59)	uc001qfr.2	APLP2	0.252834	0.000719968	1	0.000278334		TPM
Lung adenocarcinoma	Lung adenocarcinoma - Stage IB(140)	Lung adenocarcinoma (adjacent normal)(59)	uc002wty.2	APMAP	123.549	79.3294	1	6.55e-12		TPM
Lung adenocarcinoma	Lung adenocarcinoma - Stage IB(140)	Lung adenocarcinoma (adjacent normal)(59)	uc002wtz.2	APMAP	0.935016	0.0397257	1	4.06e-14		TPM
Lung adenocarcinoma	Lung adenocarcinoma - Stage IB(140)	Lung adenocarcinoma (adjacent normal)(59)	uc001fph.2	APOA1BP	186.511	83.9702	1	5.6e-38		TPM
Lung adenocarcinoma	Lung adenocarcinoma - Stage IB(140)	Lung adenocarcinoma (adjacent normal)(59)	uc001fpi.2	APOA1BP	0.147673	0.0184551	1	0.000235551		TPM
Lung adenocarcinoma	Lung adenocarcinoma - Stage IB(140)	Lung adenocarcinoma (adjacent normal)(59)	uc010php.1	APOA1BP	4.6964	2.10333	1	1.77e-21		TPM
Lung adenocarcinoma	Lung adenocarcinoma - Stage IB(140)	Lung adenocarcinoma (adjacent normal)(59)	uc001fzc.1	APOA2	0.995289	0	1	0.00398238		TPM
Lung adenocarcinoma	Lung adenocarcinoma - Stage IB(140)	Lung adenocarcinoma (adjacent normal)(59)	uc001qtc.2	APOBEC1	1.94188	0.00485978	1	9.91e-08		TPM
Lung adenocarcinoma	Lung adenocarcinoma - Stage IB(140)	Lung adenocarcinoma (adjacent normal)(59)	uc003awo.1	APOBEC3B	15.4011	2.20812	1	1.68e-22		TPM
Lung adenocarcinoma	Lung adenocarcinoma - Stage IB(140)	Lung adenocarcinoma (adjacent normal)(59)	uc003awv.2	APOBEC3F	2.74103	2.00926	1	0.0036373		TPM
Lung adenocarcinoma	Lung adenocarcinoma - Stage IB(140)	Lung adenocarcinoma (adjacent normal)(59)	uc003aww.2	APOBEC3F	3.03476	2.04386	1	0.00189584		TPM
Lung adenocarcinoma	Lung adenocarcinoma - Stage IB(140)	Lung adenocarcinoma (adjacent normal)(59)	uc003ape.2	APOL1	1.73454	0.578049	1	0.00438574		TPM
Lung adenocarcinoma	Lung adenocarcinoma - Stage IB(140)	Lung adenocarcinoma (adjacent normal)(59)	uc010gwx.2	APOL1	0.975676	0.305236	1	4.58e-05		TPM
Lung adenocarcinoma	Lung adenocarcinoma - Stage IB(140)	Lung adenocarcinoma (adjacent normal)(59)	uc003aod.2	APOL6	1.5844	0.188682	1	2.33e-06		TPM
Lung adenocarcinoma	Lung adenocarcinoma - Stage IB(140)	Lung adenocarcinoma (adjacent normal)(59)	uc001rau.3	APOLD1	0.55659	0.134513	1	1.43e-08		TPM
Lung adenocarcinoma	Lung adenocarcinoma - Stage IB(140)	Lung adenocarcinoma (adjacent normal)(59)	uc003nvl.2	APOM	3.14984	0.0405351	1	0.000958898		TPM
Lung adenocarcinoma	Lung adenocarcinoma - Stage IB(140)	Lung adenocarcinoma (adjacent normal)(59)	uc004dax.2	APOO	13.12	7.47229	1	1.77e-18		TPM
Lung adenocarcinoma	Lung adenocarcinoma - Stage IB(140)	Lung adenocarcinoma (adjacent normal)(59)	uc004day.3	APOO	5.71259	4.00979	1	0.000202216		TPM
Lung adenocarcinoma	Lung adenocarcinoma - Stage IB(140)	Lung adenocarcinoma (adjacent normal)(59)	uc004eem.2	APOOL	4.24661	3.05848	1	0.000979561		TPM
Lung adenocarcinoma	Lung adenocarcinoma - Stage IB(140)	Lung adenocarcinoma (adjacent normal)(59)	uc010tyc.1	APOPT1	32.1297	22.3602	1	1.18e-16		TPM
Lung adenocarcinoma	Lung adenocarcinoma - Stage IB(140)	Lung adenocarcinoma (adjacent normal)(59)	uc011acg.1	APP	64.1363	27.0772	1	9.17e-05		TPM
Lung adenocarcinoma	Lung adenocarcinoma - Stage IB(140)	Lung adenocarcinoma (adjacent normal)(59)	uc002flv.2	APRT	198.519	118.646	1	6.49e-17		TPM
Lung adenocarcinoma	Lung adenocarcinoma - Stage IB(140)	Lung adenocarcinoma (adjacent normal)(59)	uc002flw.2	APRT	52.7212	33.5922	1	3.41e-08		TPM
Lung adenocarcinoma	Lung adenocarcinoma - Stage IB(140)	Lung adenocarcinoma (adjacent normal)(59)	uc003zrl.2	APTX	0.873652	0.29811	1	3.24e-05		TPM
Lung adenocarcinoma	Lung adenocarcinoma - Stage IB(140)	Lung adenocarcinoma (adjacent normal)(59)	uc003zrn.2	APTX	3.3044	1.92852	1	0.00123432		TPM
Lung adenocarcinoma	Lung adenocarcinoma - Stage IB(140)	Lung adenocarcinoma (adjacent normal)(59)	uc003zro.2	APTX	0.306884	0.112729	1	0.00108962		TPM
Lung adenocarcinoma	Lung adenocarcinoma - Stage IB(140)	Lung adenocarcinoma (adjacent normal)(59)	uc003zrv.2	APTX	0.986724	0.608485	1	0.00298773		TPM
Lung adenocarcinoma	Lung adenocarcinoma - Stage IB(140)	Lung adenocarcinoma (adjacent normal)(59)	uc011lns.1	APTX	0.350044	0.131062	1	0.00686962		TPM
Lung adenocarcinoma	Lung adenocarcinoma - Stage IB(140)	Lung adenocarcinoma (adjacent normal)(59)	uc010kwf.1	AQP1	14.4015	3.0287	1	0.0003429		TPM
Lung adenocarcinoma	Lung adenocarcinoma - Stage IB(140)	Lung adenocarcinoma (adjacent normal)(59)	uc001oyj.2	AQP11	1.8547	0.428022	1	1.66e-36		TPM
Lung adenocarcinoma	Lung adenocarcinoma - Stage IB(140)	Lung adenocarcinoma (adjacent normal)(59)	uc002vzt.2	AQP12B	0.0418047	0.00111865	1	0.00856606		TPM
Lung adenocarcinoma	Lung adenocarcinoma - Stage IB(140)	Lung adenocarcinoma (adjacent normal)(59)	uc010fzj.2	AQP12B	0.0591197	0.000902117	1	0.00907945		TPM
Lung adenocarcinoma	Lung adenocarcinoma - Stage IB(140)	Lung adenocarcinoma (adjacent normal)(59)	uc001rvp.1	AQP6	0.293179	0.0428747	1	7.41e-07		TPM
Lung adenocarcinoma	Lung adenocarcinoma - Stage IB(140)	Lung adenocarcinoma (adjacent normal)(59)	uc001rvq.1	AQP6	0.10419	0.00954954	1	1.33e-05		TPM
Lung adenocarcinoma	Lung adenocarcinoma - Stage IB(140)	Lung adenocarcinoma (adjacent normal)(59)	uc001rvr.1	AQP6	0.188162	0.0122743	1	6.59e-06		TPM
Lung adenocarcinoma	Lung adenocarcinoma - Stage IB(140)	Lung adenocarcinoma (adjacent normal)(59)	uc003zss.3	AQP7	0.56409	0.220896	1	0.00769228		TPM
Lung adenocarcinoma	Lung adenocarcinoma - Stage IB(140)	Lung adenocarcinoma (adjacent normal)(59)	uc011loa.1	AQP7	0.0455292	0.00999428	1	0.00805792		TPM
Lung adenocarcinoma	Lung adenocarcinoma - Stage IB(140)	Lung adenocarcinoma (adjacent normal)(59)	uc003krr.2	AQPEP	0.0195044	0.00250041	1	0.00409458		TPM
Lung adenocarcinoma	Lung adenocarcinoma - Stage IB(140)	Lung adenocarcinoma (adjacent normal)(59)	uc001osr.2	ARAP1	3.37376	1.84277	1	3.35e-05		TPM
Lung adenocarcinoma	Lung adenocarcinoma - Stage IB(140)	Lung adenocarcinoma (adjacent normal)(59)	uc001oss.2	ARAP1	0.608595	5.99e-16	1	8.6e-05		TPM
Lung adenocarcinoma	Lung adenocarcinoma - Stage IB(140)	Lung adenocarcinoma (adjacent normal)(59)	uc001ptq.2	ARCN1	75.1545	53.3859	1	0.00320526		TPM
Lung adenocarcinoma	Lung adenocarcinoma - Stage IB(140)	Lung adenocarcinoma (adjacent normal)(59)	uc010ryg.1	ARCN1	3.76739	2.4541	1	0.00513157		TPM
Lung adenocarcinoma	Lung adenocarcinoma - Stage IB(140)	Lung adenocarcinoma (adjacent normal)(59)	uc001xqb.2	AREL1	16.4287	12.3322	1	0.000358407		TPM
Lung adenocarcinoma	Lung adenocarcinoma - Stage IB(140)	Lung adenocarcinoma (adjacent normal)(59)	uc001hrr.2	ARF1	17.8671	9.60195	1	1.42e-14		TPM
Lung adenocarcinoma	Lung adenocarcinoma - Stage IB(140)	Lung adenocarcinoma (adjacent normal)(59)	uc001hrs.2	ARF1	578.114	409.078	1	5.4e-21		TPM
Lung adenocarcinoma	Lung adenocarcinoma - Stage IB(140)	Lung adenocarcinoma (adjacent normal)(59)	uc003dix.3	ARF4	283.499	187.609	1	1.31e-23		TPM
Lung adenocarcinoma	Lung adenocarcinoma - Stage IB(140)	Lung adenocarcinoma (adjacent normal)(59)	uc003vmb.1	ARF5	265.507	187.11	1	1.24e-14		TPM
Lung adenocarcinoma	Lung adenocarcinoma - Stage IB(140)	Lung adenocarcinoma (adjacent normal)(59)	uc010llb.1	ARF5	9.4468	6.07148	1	1.85e-12		TPM
Lung adenocarcinoma	Lung adenocarcinoma - Stage IB(140)	Lung adenocarcinoma (adjacent normal)(59)	uc002yel.2	ARFGAP1	0.434583	0.00313622	1	0.000831122		TPM
Lung adenocarcinoma	Lung adenocarcinoma - Stage IB(140)	Lung adenocarcinoma (adjacent normal)(59)	uc002yem.2	ARFGAP1	40.408	22.4695	1	1.17e-17		TPM
Lung adenocarcinoma	Lung adenocarcinoma - Stage IB(140)	Lung adenocarcinoma (adjacent normal)(59)	uc002yen.2	ARFGAP1	1.54491	0.413778	1	4.13e-16		TPM
Lung adenocarcinoma	Lung adenocarcinoma - Stage IB(140)	Lung adenocarcinoma (adjacent normal)(59)	uc002yeo.1	ARFGAP1	10.8604	4.15139	1	4.86e-12		TPM
Lung adenocarcinoma	Lung adenocarcinoma - Stage IB(140)	Lung adenocarcinoma (adjacent normal)(59)	uc003bdd.2	ARFGAP3	43.5153	32.2096	1	4.42e-05		TPM
Lung adenocarcinoma	Lung adenocarcinoma - Stage IB(140)	Lung adenocarcinoma (adjacent normal)(59)	uc003xxm.1	ARFGEF1	18.8375	9.80042	1	1.81e-15		TPM
Lung adenocarcinoma	Lung adenocarcinoma - Stage IB(140)	Lung adenocarcinoma (adjacent normal)(59)	uc003xxn.1	ARFGEF1	6.68487	3.41321	1	4.18e-15		TPM
Lung adenocarcinoma	Lung adenocarcinoma - Stage IB(140)	Lung adenocarcinoma (adjacent normal)(59)	uc003xxp.1	ARFGEF1	2.19619	1.00739	1	8.16e-13		TPM
Lung adenocarcinoma	Lung adenocarcinoma - Stage IB(140)	Lung adenocarcinoma (adjacent normal)(59)	uc010zyf.1	ARFGEF2	9.3933	7.1264	1	3.41e-06		TPM
Lung adenocarcinoma	Lung adenocarcinoma - Stage IB(140)	Lung adenocarcinoma (adjacent normal)(59)	uc009yfe.1	ARFIP2	3.28855	1.83742	1	3.1e-06		TPM
Lung adenocarcinoma	Lung adenocarcinoma - Stage IB(140)	Lung adenocarcinoma (adjacent normal)(59)	uc010ral.1	ARFIP2	1.57879	0.670539	1	0.00134261		TPM
Lung adenocarcinoma	Lung adenocarcinoma - Stage IB(140)	Lung adenocarcinoma (adjacent normal)(59)	uc010ran.1	ARFIP2	0.704938	0.384378	1	6.11e-05		TPM
Lung adenocarcinoma	Lung adenocarcinoma - Stage IB(140)	Lung adenocarcinoma (adjacent normal)(59)	uc002yga.2	ARFRP1	1.42028	0.648432	1	2.11e-08		TPM
Lung adenocarcinoma	Lung adenocarcinoma - Stage IB(140)	Lung adenocarcinoma (adjacent normal)(59)	uc002ygc.2	ARFRP1	7.03314	4.11874	1	0.00849463		TPM
Lung adenocarcinoma	Lung adenocarcinoma - Stage IB(140)	Lung adenocarcinoma (adjacent normal)(59)	uc011abg.1	ARFRP1	0.932636	0.322506	1	0.00622143		TPM
Lung adenocarcinoma	Lung adenocarcinoma - Stage IB(140)	Lung adenocarcinoma (adjacent normal)(59)	uc011abh.1	ARFRP1	0.328583	0.134604	1	0.00508005		TPM
Lung adenocarcinoma	Lung adenocarcinoma - Stage IB(140)	Lung adenocarcinoma (adjacent normal)(59)	uc001xjs.2	ARG2	14.1717	8.06791	1	8.96e-06		TPM
Lung adenocarcinoma	Lung adenocarcinoma - Stage IB(140)	Lung adenocarcinoma (adjacent normal)(59)	uc002hhc.2	ARGFXP2	0.145349	0.075294	1	0.000201918		TPM
Lung adenocarcinoma	Lung adenocarcinoma - Stage IB(140)	Lung adenocarcinoma (adjacent normal)(59)	uc001ndd.2	ARHGAP1	77.8521	59.161	1	4.44e-05		TPM
Lung adenocarcinoma	Lung adenocarcinoma - Stage IB(140)	Lung adenocarcinoma (adjacent normal)(59)	uc009yle.1	ARHGAP1	0.871495	0.521306	1	2.64e-05		TPM
Lung adenocarcinoma	Lung adenocarcinoma - Stage IB(140)	Lung adenocarcinoma (adjacent normal)(59)	uc009ylf.1	ARHGAP1	0.262359	0.122545	1	3e-07		TPM
Lung adenocarcinoma	Lung adenocarcinoma - Stage IB(140)	Lung adenocarcinoma (adjacent normal)(59)	uc001zgw.2	ARHGAP11A	0.398966	0.0569584	1	3e-11		TPM
Lung adenocarcinoma	Lung adenocarcinoma - Stage IB(140)	Lung adenocarcinoma (adjacent normal)(59)	uc001zgy.1	ARHGAP11A	3.57975	0.690762	1	8.07e-20		TPM
Lung adenocarcinoma	Lung adenocarcinoma - Stage IB(140)	Lung adenocarcinoma (adjacent normal)(59)	uc010ubw.1	ARHGAP11A	1.89802	0.471623	1	6.35e-14		TPM
Lung adenocarcinoma	Lung adenocarcinoma - Stage IB(140)	Lung adenocarcinoma (adjacent normal)(59)	uc010ubx.1	ARHGAP11A	0.181869	0.0360938	1	0.00562647		TPM
Lung adenocarcinoma	Lung adenocarcinoma - Stage IB(140)	Lung adenocarcinoma (adjacent normal)(59)	uc001zet.1	ARHGAP11B	1.76942	0.378249	1	3.06e-18		TPM
Lung adenocarcinoma	Lung adenocarcinoma - Stage IB(140)	Lung adenocarcinoma (adjacent normal)(59)	uc001zeu.2	ARHGAP11B	0.35093	0.0521293	1	8.7e-14		TPM
Lung adenocarcinoma	Lung adenocarcinoma - Stage IB(140)	Lung adenocarcinoma (adjacent normal)(59)	uc010azv.1	ARHGAP11B	0.158404	0.0269841	1	5.75e-09		TPM
Lung adenocarcinoma	Lung adenocarcinoma - Stage IB(140)	Lung adenocarcinoma (adjacent normal)(59)	uc001ivw.1	ARHGAP12	10.0446	6.25399	1	3.6e-06		TPM
Lung adenocarcinoma	Lung adenocarcinoma - Stage IB(140)	Lung adenocarcinoma (adjacent normal)(59)	uc001ivx.1	ARHGAP12	5.65832	2.67355	1	2.09e-09		TPM
Lung adenocarcinoma	Lung adenocarcinoma - Stage IB(140)	Lung adenocarcinoma (adjacent normal)(59)	uc001ivy.1	ARHGAP12	6.19933	3.98593	1	6.57e-05		TPM
Lung adenocarcinoma	Lung adenocarcinoma - Stage IB(140)	Lung adenocarcinoma (adjacent normal)(59)	uc001iwc.1	ARHGAP12	1.92952	1.01093	1	0.00235659		TPM
Lung adenocarcinoma	Lung adenocarcinoma - Stage IB(140)	Lung adenocarcinoma (adjacent normal)(59)	uc009xlq.1	ARHGAP12	0.55067	0.0186606	1	2.4e-11		TPM
Lung adenocarcinoma	Lung adenocarcinoma - Stage IB(140)	Lung adenocarcinoma (adjacent normal)(59)	uc009xls.2	ARHGAP12	0.537532	0.159493	1	0.00245743		TPM
Lung adenocarcinoma	Lung adenocarcinoma - Stage IB(140)	Lung adenocarcinoma (adjacent normal)(59)	uc001jgt.2	ARHGAP22	0.32556	0.0877176	1	0.000405871		TPM
Lung adenocarcinoma	Lung adenocarcinoma - Stage IB(140)	Lung adenocarcinoma (adjacent normal)(59)	uc001jgv.2	ARHGAP22	0.262483	0.0929022	1	1.13e-10		TPM
Lung adenocarcinoma	Lung adenocarcinoma - Stage IB(140)	Lung adenocarcinoma (adjacent normal)(59)	uc010qgl.1	ARHGAP22	0.414324	0.181708	1	0.000319842		TPM
Lung adenocarcinoma	Lung adenocarcinoma - Stage IB(140)	Lung adenocarcinoma (adjacent normal)(59)	uc011dbj.1	ARHGAP26	1.3851	0.453305	1	6.83e-10		TPM
Lung adenocarcinoma	Lung adenocarcinoma - Stage IB(140)	Lung adenocarcinoma (adjacent normal)(59)	uc001qez.2	ARHGAP32	6.06138	3.5865	1	3.85e-07		TPM
Lung adenocarcinoma	Lung adenocarcinoma - Stage IB(140)	Lung adenocarcinoma (adjacent normal)(59)	uc009zcq.1	ARHGAP32	0.859585	0.337592	1	1.6e-11		TPM
Lung adenocarcinoma	Lung adenocarcinoma - Stage IB(140)	Lung adenocarcinoma (adjacent normal)(59)	uc002obr.1	ARHGAP33	0.0815032	0.0214366	1	0.00755486		TPM
Lung adenocarcinoma	Lung adenocarcinoma - Stage IB(140)	Lung adenocarcinoma (adjacent normal)(59)	uc002obs.1	ARHGAP33	1.0478	0.191773	1	2.51e-13		TPM
Lung adenocarcinoma	Lung adenocarcinoma - Stage IB(140)	Lung adenocarcinoma (adjacent normal)(59)	uc002obt.1	ARHGAP33	1.64198	0.594371	1	1.33e-07		TPM
Lung adenocarcinoma	Lung adenocarcinoma - Stage IB(140)	Lung adenocarcinoma (adjacent normal)(59)	uc002obv.1	ARHGAP33	1.80605	0.749274	1	1.23e-10		TPM
Lung adenocarcinoma	Lung adenocarcinoma - Stage IB(140)	Lung adenocarcinoma (adjacent normal)(59)	uc003zds.1	ARHGAP39	4.76248	2.11422	1	1.16e-10		TPM
Lung adenocarcinoma	Lung adenocarcinoma - Stage IB(140)	Lung adenocarcinoma (adjacent normal)(59)	uc011llk.1	ARHGAP39	1.56608	0.742011	1	8.82e-06		TPM
Lung adenocarcinoma	Lung adenocarcinoma - Stage IB(140)	Lung adenocarcinoma (adjacent normal)(59)	uc003bfi.2	ARHGAP8	1.21447	0.788604	1	0.00209538		TPM
Lung adenocarcinoma	Lung adenocarcinoma - Stage IB(140)	Lung adenocarcinoma (adjacent normal)(59)	uc003bfj.2	ARHGAP8	1.79654	0.190886	1	7.73e-29		TPM
Lung adenocarcinoma	Lung adenocarcinoma - Stage IB(140)	Lung adenocarcinoma (adjacent normal)(59)	uc003bfk.2	ARHGAP8	12.5687	7.1298	1	3.14e-06		TPM
Lung adenocarcinoma	Lung adenocarcinoma - Stage IB(140)	Lung adenocarcinoma (adjacent normal)(59)	uc001soa.2	ARHGAP9	2.00801	1.26524	1	0.00686329		TPM
Lung adenocarcinoma	Lung adenocarcinoma - Stage IB(140)	Lung adenocarcinoma (adjacent normal)(59)	uc001soc.2	ARHGAP9	0.832128	0.274172	1	3.89e-06		TPM
Lung adenocarcinoma	Lung adenocarcinoma - Stage IB(140)	Lung adenocarcinoma (adjacent normal)(59)	uc001sod.2	ARHGAP9	0.109757	0.0199116	1	7.51e-05		TPM
Lung adenocarcinoma	Lung adenocarcinoma - Stage IB(140)	Lung adenocarcinoma (adjacent normal)(59)	uc001soe.1	ARHGAP9	0.0565733	0.00668536	1	0.000166552		TPM
Lung adenocarcinoma	Lung adenocarcinoma - Stage IB(140)	Lung adenocarcinoma (adjacent normal)(59)	uc010sro.1	ARHGAP9	0.217181	0.103942	1	0.000668928		TPM
Lung adenocarcinoma	Lung adenocarcinoma - Stage IB(140)	Lung adenocarcinoma (adjacent normal)(59)	uc002ory.2	ARHGEF1	0.0682904	2.61e-16	1	0.00990158		TPM
Lung adenocarcinoma	Lung adenocarcinoma - Stage IB(140)	Lung adenocarcinoma (adjacent normal)(59)	uc002orz.2	ARHGEF1	3.19597	1.85911	1	3.7e-05		TPM
Lung adenocarcinoma	Lung adenocarcinoma - Stage IB(140)	Lung adenocarcinoma (adjacent normal)(59)	uc002osa.2	ARHGEF1	11.5664	3.53304	1	2.68e-11		TPM
Lung adenocarcinoma	Lung adenocarcinoma - Stage IB(140)	Lung adenocarcinoma (adjacent normal)(59)	uc001ban.2	ARHGEF10L	0.103096	0.0198987	1	0.00654657		TPM
Lung adenocarcinoma	Lung adenocarcinoma - Stage IB(140)	Lung adenocarcinoma (adjacent normal)(59)	uc001bao.2	ARHGEF10L	8.3384	3.55646	1	6.8e-07		TPM
Lung adenocarcinoma	Lung adenocarcinoma - Stage IB(140)	Lung adenocarcinoma (adjacent normal)(59)	uc001baq.2	ARHGEF10L	0.0662344	0.0344332	1	0.00036642		TPM
Lung adenocarcinoma	Lung adenocarcinoma - Stage IB(140)	Lung adenocarcinoma (adjacent normal)(59)	uc001bas.2	ARHGEF10L	2.32421	1.16936	1	1.96e-06		TPM
Lung adenocarcinoma	Lung adenocarcinoma - Stage IB(140)	Lung adenocarcinoma (adjacent normal)(59)	uc001akg.3	ARHGEF16	16.0721	4.4854	1	1.08e-37		TPM
Lung adenocarcinoma	Lung adenocarcinoma - Stage IB(140)	Lung adenocarcinoma (adjacent normal)(59)	uc001aki.2	ARHGEF16	4.28284	1.26562	1	6.48e-16		TPM
Lung adenocarcinoma	Lung adenocarcinoma - Stage IB(140)	Lung adenocarcinoma (adjacent normal)(59)	uc001akj.2	ARHGEF16	2.22976	0.322049	1	3.56e-17		TPM
Lung adenocarcinoma	Lung adenocarcinoma - Stage IB(140)	Lung adenocarcinoma (adjacent normal)(59)	uc009vli.1	ARHGEF16	0.130972	0.0404719	1	2.79e-11		TPM
Lung adenocarcinoma	Lung adenocarcinoma - Stage IB(140)	Lung adenocarcinoma (adjacent normal)(59)	uc010nzh.1	ARHGEF16	1.53569	0.291769	1	3.65e-07		TPM
Lung adenocarcinoma	Lung adenocarcinoma - Stage IB(140)	Lung adenocarcinoma (adjacent normal)(59)	uc001ayc.1	ARHGEF19	13.2316	3.24014	1	1.39e-18		TPM
Lung adenocarcinoma	Lung adenocarcinoma - Stage IB(140)	Lung adenocarcinoma (adjacent normal)(59)	uc009voo.1	ARHGEF19	1.70798	0.745673	1	3.85e-05		TPM
Lung adenocarcinoma	Lung adenocarcinoma - Stage IB(140)	Lung adenocarcinoma (adjacent normal)(59)	uc001fms.2	ARHGEF2	6.6419	3.90588	1	0.0001549		TPM
Lung adenocarcinoma	Lung adenocarcinoma - Stage IB(140)	Lung adenocarcinoma (adjacent normal)(59)	uc010izf.2	ARHGEF28	0.422641	0.110207	1	0.000520317		TPM
Lung adenocarcinoma	Lung adenocarcinoma - Stage IB(140)	Lung adenocarcinoma (adjacent normal)(59)	uc011csq.1	ARHGEF28	0.390157	1.43e-13	1	1.87e-07		TPM
Lung adenocarcinoma	Lung adenocarcinoma - Stage IB(140)	Lung adenocarcinoma (adjacent normal)(59)	uc003dih.2	ARHGEF3	1.08438	0.129547	1	9.8e-13		TPM
Lung adenocarcinoma	Lung adenocarcinoma - Stage IB(140)	Lung adenocarcinoma (adjacent normal)(59)	uc003wdz.1	ARHGEF35	26.3618	18.2817	1	0.000452203		TPM
Lung adenocarcinoma	Lung adenocarcinoma - Stage IB(140)	Lung adenocarcinoma (adjacent normal)(59)	uc003hxu.2	ARHGEF38	3.03108	1.89129	1	4.38e-05		TPM
Lung adenocarcinoma	Lung adenocarcinoma - Stage IB(140)	Lung adenocarcinoma (adjacent normal)(59)	uc003hxv.1	ARHGEF38	6.18899	4.07653	1	0.00813305		TPM
Lung adenocarcinoma	Lung adenocarcinoma - Stage IB(140)	Lung adenocarcinoma (adjacent normal)(59)	uc003zxl.2	ARHGEF39	0.38305	0.0263317	1	2.93e-21		TPM
Lung adenocarcinoma	Lung adenocarcinoma - Stage IB(140)	Lung adenocarcinoma (adjacent normal)(59)	uc003zxm.1	ARHGEF39	3.25092	0.545601	1	2.46e-42		TPM
Lung adenocarcinoma	Lung adenocarcinoma - Stage IB(140)	Lung adenocarcinoma (adjacent normal)(59)	uc011loz.1	ARHGEF39	0.98815	0.0224567	1	9.81e-25		TPM
Lung adenocarcinoma	Lung adenocarcinoma - Stage IB(140)	Lung adenocarcinoma (adjacent normal)(59)	uc002trz.1	ARHGEF4	0.0550915	5.55e-240	1	1.54e-06		TPM
Lung adenocarcinoma	Lung adenocarcinoma - Stage IB(140)	Lung adenocarcinoma (adjacent normal)(59)	uc010fmw.1	ARHGEF4	0.95802	0.00805836	1	4.56e-21		TPM
Lung adenocarcinoma	Lung adenocarcinoma - Stage IB(140)	Lung adenocarcinoma (adjacent normal)(59)	uc004dvk.1	ARHGEF9	0.312108	0.132711	1	3.04e-06		TPM
Lung adenocarcinoma	Lung adenocarcinoma - Stage IB(140)	Lung adenocarcinoma (adjacent normal)(59)	uc004dvn.2	ARHGEF9	0.552912	0.0275778	1	1.27e-14		TPM
Lung adenocarcinoma	Lung adenocarcinoma - Stage IB(140)	Lung adenocarcinoma (adjacent normal)(59)	uc001bmt.1	ARID1A	0.123221	0.0325102	1	0.00113546		TPM
Lung adenocarcinoma	Lung adenocarcinoma - Stage IB(140)	Lung adenocarcinoma (adjacent normal)(59)	uc001bmu.1	ARID1A	0.542936	0.183714	1	0.00244454		TPM
Lung adenocarcinoma	Lung adenocarcinoma - Stage IB(140)	Lung adenocarcinoma (adjacent normal)(59)	uc009vsm.1	ARID1A	25.4215	19.05	1	0.000110363		TPM
Lung adenocarcinoma	Lung adenocarcinoma - Stage IB(140)	Lung adenocarcinoma (adjacent normal)(59)	uc002lql.2	ARID3A	4.78182	2.55764	1	2.06e-05		TPM
Lung adenocarcinoma	Lung adenocarcinoma - Stage IB(140)	Lung adenocarcinoma (adjacent normal)(59)	uc011lon.1	ARID3C	0.0464132	0.0109912	1	0.00138551		TPM
Lung adenocarcinoma	Lung adenocarcinoma - Stage IB(140)	Lung adenocarcinoma (adjacent normal)(59)	uc001hwr.2	ARID4B	5.79968	4.17971	1	2.62e-05		TPM
Lung adenocarcinoma	Lung adenocarcinoma - Stage IB(140)	Lung adenocarcinoma (adjacent normal)(59)	uc001tib.2	ARL1	44.4758	37.5197	1	0.00474851		TPM
Lung adenocarcinoma	Lung adenocarcinoma - Stage IB(140)	Lung adenocarcinoma (adjacent normal)(59)	uc003fdq.2	ARL14	6.38788	0.159745	1	6.73e-07		TPM
Lung adenocarcinoma	Lung adenocarcinoma - Stage IB(140)	Lung adenocarcinoma (adjacent normal)(59)	uc002kbf.2	ARL16	27.182	16.3864	1	2.76e-14		TPM
Lung adenocarcinoma	Lung adenocarcinoma - Stage IB(140)	Lung adenocarcinoma (adjacent normal)(59)	uc002ikk.3	ARL17A	6.25406	3.86746	1	1.64e-07		TPM
Lung adenocarcinoma	Lung adenocarcinoma - Stage IB(140)	Lung adenocarcinoma (adjacent normal)(59)	uc002iks.2	ARL17A	0.634492	0.354289	1	6.38e-08		TPM
Lung adenocarcinoma	Lung adenocarcinoma - Stage IB(140)	Lung adenocarcinoma (adjacent normal)(59)	uc010wkd.1	ARL17A	0.415362	0.0482427	1	7.62e-09		TPM
Lung adenocarcinoma	Lung adenocarcinoma - Stage IB(140)	Lung adenocarcinoma (adjacent normal)(59)	uc010rnu.1	ARL2	1.31323	0.64473	1	1.75e-18		TPM
Lung adenocarcinoma	Lung adenocarcinoma - Stage IB(140)	Lung adenocarcinoma (adjacent normal)(59)	uc002vvm.3	ARL4C	14.72	7.66948	1	2.16e-09		TPM
Lung adenocarcinoma	Lung adenocarcinoma - Stage IB(140)	Lung adenocarcinoma (adjacent normal)(59)	uc002vvn.2	ARL4C	29.6724	16.0901	1	4.2e-06		TPM
Lung adenocarcinoma	Lung adenocarcinoma - Stage IB(140)	Lung adenocarcinoma (adjacent normal)(59)	uc010zcc.1	ARL5A	0.268651	0.165789	1	0.00877575		TPM
Lung adenocarcinoma	Lung adenocarcinoma - Stage IB(140)	Lung adenocarcinoma (adjacent normal)(59)	uc002dfl.1	ARL6IP1	229.76	129.346	1	1.13e-21		TPM
Lung adenocarcinoma	Lung adenocarcinoma - Stage IB(140)	Lung adenocarcinoma (adjacent normal)(59)	uc010bvz.1	ARL6IP1	1.79835	0.0591658	1	0.00763754		TPM
Lung adenocarcinoma	Lung adenocarcinoma - Stage IB(140)	Lung adenocarcinoma (adjacent normal)(59)	uc001ueg.2	ARL6IP4	0.135077	0.0460972	1	7.23e-05		TPM
Lung adenocarcinoma	Lung adenocarcinoma - Stage IB(140)	Lung adenocarcinoma (adjacent normal)(59)	uc002tym.2	ARL6IP6	3.17131	1.36691	1	0.000559694		TPM
Lung adenocarcinoma	Lung adenocarcinoma - Stage IB(140)	Lung adenocarcinoma (adjacent normal)(59)	uc003hby.1	ARL9	1.56365	0.140463	1	3.64e-21		TPM
Lung adenocarcinoma	Lung adenocarcinoma - Stage IB(140)	Lung adenocarcinoma (adjacent normal)(59)	uc003xvl.2	ARMC1	25.6929	15.7981	1	9.11e-12		TPM
Lung adenocarcinoma	Lung adenocarcinoma - Stage IB(140)	Lung adenocarcinoma (adjacent normal)(59)	uc003vaw.1	ARMC10	9.35224	5.92926	1	0.000177621		TPM
Lung adenocarcinoma	Lung adenocarcinoma - Stage IB(140)	Lung adenocarcinoma (adjacent normal)(59)	uc003vax.1	ARMC10	8.14968	5.935	1	0.00320559		TPM
Lung adenocarcinoma	Lung adenocarcinoma - Stage IB(140)	Lung adenocarcinoma (adjacent normal)(59)	uc003vbb.1	ARMC10	4.09472	2.24671	1	9.76e-05		TPM
Lung adenocarcinoma	Lung adenocarcinoma - Stage IB(140)	Lung adenocarcinoma (adjacent normal)(59)	uc010lis.1	ARMC10	0.291412	0.065273	1	2.83e-12		TPM
Lung adenocarcinoma	Lung adenocarcinoma - Stage IB(140)	Lung adenocarcinoma (adjacent normal)(59)	uc011kli.1	ARMC10	0.139682	0.0693917	1	0.00318127		TPM
Lung adenocarcinoma	Lung adenocarcinoma - Stage IB(140)	Lung adenocarcinoma (adjacent normal)(59)	uc003ola.2	ARMC12	0.335181	0.0699888	1	1.97e-09		TPM
Lung adenocarcinoma	Lung adenocarcinoma - Stage IB(140)	Lung adenocarcinoma (adjacent normal)(59)	uc001irn.1	ARMC3	0.22364	0.071196	1	2.59e-07		TPM
Lung adenocarcinoma	Lung adenocarcinoma - Stage IB(140)	Lung adenocarcinoma (adjacent normal)(59)	uc002eca.3	ARMC5	0.631951	0.415675	1	0.00520403		TPM
Lung adenocarcinoma	Lung adenocarcinoma - Stage IB(140)	Lung adenocarcinoma (adjacent normal)(59)	uc002vrq.3	ARMC9	7.66481	1.27517	1	7.73e-08		TPM
Lung adenocarcinoma	Lung adenocarcinoma - Stage IB(140)	Lung adenocarcinoma (adjacent normal)(59)	uc004eig.3	ARMCX2	0.170272	3.44e-12	1	0.0075484		TPM
Lung adenocarcinoma	Lung adenocarcinoma - Stage IB(140)	Lung adenocarcinoma (adjacent normal)(59)	uc004ejg.2	ARMCX5	4.03185	1.64304	1	1.84e-21		TPM
Lung adenocarcinoma	Lung adenocarcinoma - Stage IB(140)	Lung adenocarcinoma (adjacent normal)(59)	uc004ehx.2	ARMCX6	9.67771	7.81099	1	0.00334556		TPM
Lung adenocarcinoma	Lung adenocarcinoma - Stage IB(140)	Lung adenocarcinoma (adjacent normal)(59)	uc001evs.1	ARNT	4.72415	2.47242	1	1.84e-05		TPM
Lung adenocarcinoma	Lung adenocarcinoma - Stage IB(140)	Lung adenocarcinoma (adjacent normal)(59)	uc001rht.1	ARNTL2	0.509683	1.49e-55	1	1.92e-07		TPM
Lung adenocarcinoma	Lung adenocarcinoma - Stage IB(140)	Lung adenocarcinoma (adjacent normal)(59)	uc001rhu.1	ARNTL2	1.68642	0.225817	1	1.04e-13		TPM
Lung adenocarcinoma	Lung adenocarcinoma - Stage IB(140)	Lung adenocarcinoma (adjacent normal)(59)	uc001rhv.1	ARNTL2	6.65922	0.903592	1	4.19e-21		TPM
Lung adenocarcinoma	Lung adenocarcinoma - Stage IB(140)	Lung adenocarcinoma (adjacent normal)(59)	uc001rhw.2	ARNTL2	1.61564	0.328575	1	1.34e-09		TPM
Lung adenocarcinoma	Lung adenocarcinoma - Stage IB(140)	Lung adenocarcinoma (adjacent normal)(59)	uc009zji.1	ARNTL2	0.361331	0.0041357	1	4.86e-05		TPM
Lung adenocarcinoma	Lung adenocarcinoma - Stage IB(140)	Lung adenocarcinoma (adjacent normal)(59)	uc003upx.1	ARPC1A	162.763	103.905	1	1.27e-19		TPM
Lung adenocarcinoma	Lung adenocarcinoma - Stage IB(140)	Lung adenocarcinoma (adjacent normal)(59)	uc001tqq.2	ARPC3	521.557	400.075	1	8.07e-11		TPM
Lung adenocarcinoma	Lung adenocarcinoma - Stage IB(140)	Lung adenocarcinoma (adjacent normal)(59)	uc004boz.1	ARPC5L	1.08568	0.568376	1	2.72e-07		TPM
Lung adenocarcinoma	Lung adenocarcinoma - Stage IB(140)	Lung adenocarcinoma (adjacent normal)(59)	uc004bpa.3	ARPC5L	96.3845	63.479	1	1.49e-19		TPM
Lung adenocarcinoma	Lung adenocarcinoma - Stage IB(140)	Lung adenocarcinoma (adjacent normal)(59)	uc011axx.1	ARPP21	0.00103935	1.62e-189	1	0.00826452		TPM
Lung adenocarcinoma	Lung adenocarcinoma - Stage IB(140)	Lung adenocarcinoma (adjacent normal)(59)	uc004cnp.1	ARRDC1	8.33097	5.93933	1	0.000696474		TPM
Lung adenocarcinoma	Lung adenocarcinoma - Stage IB(140)	Lung adenocarcinoma (adjacent normal)(59)	uc004cns.2	ARRDC1	40.2361	32.5038	1	0.00787836		TPM
Lung adenocarcinoma	Lung adenocarcinoma - Stage IB(140)	Lung adenocarcinoma (adjacent normal)(59)	uc004cnx.1	ARRDC1	4.88402	2.87378	1	0.000139366		TPM
Lung adenocarcinoma	Lung adenocarcinoma - Stage IB(140)	Lung adenocarcinoma (adjacent normal)(59)	uc003bna.3	ARSA	6.51152	4.20736	1	0.000814737		TPM
Lung adenocarcinoma	Lung adenocarcinoma - Stage IB(140)	Lung adenocarcinoma (adjacent normal)(59)	uc010hbf.2	ARSA	4.02129	2.17909	1	7.57e-07		TPM
Lung adenocarcinoma	Lung adenocarcinoma - Stage IB(140)	Lung adenocarcinoma (adjacent normal)(59)	uc003kfr.3	ARSB	0.602204	0.304845	1	3.2e-09		TPM
Lung adenocarcinoma	Lung adenocarcinoma - Stage IB(140)	Lung adenocarcinoma (adjacent normal)(59)	uc004crb.3	ARSD	5.37657	1.80893	1	1.49e-17		TPM
Lung adenocarcinoma	Lung adenocarcinoma - Stage IB(140)	Lung adenocarcinoma (adjacent normal)(59)	uc004crc.3	ARSE	17.8512	2.84906	1	5e-11		TPM
Lung adenocarcinoma	Lung adenocarcinoma - Stage IB(140)	Lung adenocarcinoma (adjacent normal)(59)	uc011mhh.1	ARSE	0.701776	0.142633	1	7.89e-07		TPM
Lung adenocarcinoma	Lung adenocarcinoma - Stage IB(140)	Lung adenocarcinoma (adjacent normal)(59)	uc010dex.1	ARSG	0.318724	0.179809	1	0.00162913		TPM
Lung adenocarcinoma	Lung adenocarcinoma - Stage IB(140)	Lung adenocarcinoma (adjacent normal)(59)	uc011mhj.1	ARSH	0.210535	0.00385045	1	4.09e-16		TPM
Lung adenocarcinoma	Lung adenocarcinoma - Stage IB(140)	Lung adenocarcinoma (adjacent normal)(59)	uc001cks.2	ARTN	0.53079	0.0823866	1	1.77e-05		TPM
Lung adenocarcinoma	Lung adenocarcinoma - Stage IB(140)	Lung adenocarcinoma (adjacent normal)(59)	uc001cku.2	ARTN	0.359884	0.0481867	1	1.2e-06		TPM
Lung adenocarcinoma	Lung adenocarcinoma - Stage IB(140)	Lung adenocarcinoma (adjacent normal)(59)	uc001ckv.2	ARTN	0.305659	0.00106061	1	5.34e-06		TPM
Lung adenocarcinoma	Lung adenocarcinoma - Stage IB(140)	Lung adenocarcinoma (adjacent normal)(59)	uc001ckw.2	ARTN	2.04553	0.156386	1	2.15e-20		TPM
Lung adenocarcinoma	Lung adenocarcinoma - Stage IB(140)	Lung adenocarcinoma (adjacent normal)(59)	uc004dbp.3	ARX	2.92072	0.714775	1	0.000263824		TPM
Lung adenocarcinoma	Lung adenocarcinoma - Stage IB(140)	Lung adenocarcinoma (adjacent normal)(59)	uc003wyn.2	ASAH1	13.2972	12.6376	1	0.00450931		TPM
Lung adenocarcinoma	Lung adenocarcinoma - Stage IB(140)	Lung adenocarcinoma (adjacent normal)(59)	uc009xos.2	ASAH2	0.208767	0.0863061	1	7.89e-10		TPM
Lung adenocarcinoma	Lung adenocarcinoma - Stage IB(140)	Lung adenocarcinoma (adjacent normal)(59)	uc001jjg.2	ASAH2B	0.531448	0.234476	1	0.000861608		TPM
Lung adenocarcinoma	Lung adenocarcinoma - Stage IB(140)	Lung adenocarcinoma (adjacent normal)(59)	uc010qhm.1	ASAH2B	1.02837	0.195653	1	3.18e-14		TPM
Lung adenocarcinoma	Lung adenocarcinoma - Stage IB(140)	Lung adenocarcinoma (adjacent normal)(59)	uc003wjn.1	ASB10	0.00496585	0	1	0.00426483		TPM
Lung adenocarcinoma	Lung adenocarcinoma - Stage IB(140)	Lung adenocarcinoma (adjacent normal)(59)	uc001iih.2	ASB13	0.215648	0.0992637	1	0.00259888		TPM
Lung adenocarcinoma	Lung adenocarcinoma - Stage IB(140)	Lung adenocarcinoma (adjacent normal)(59)	uc001iii.2	ASB13	1.5372	0.430399	1	0.000165751		TPM
Lung adenocarcinoma	Lung adenocarcinoma - Stage IB(140)	Lung adenocarcinoma (adjacent normal)(59)	uc002ifl.1	ASB16	0.133316	0.00298988	1	6.29e-05		TPM
Lung adenocarcinoma	Lung adenocarcinoma - Stage IB(140)	Lung adenocarcinoma (adjacent normal)(59)	uc002ifm.1	ASB16	0.943033	0.49766	1	1.66e-07		TPM
Lung adenocarcinoma	Lung adenocarcinoma - Stage IB(140)	Lung adenocarcinoma (adjacent normal)(59)	uc001ycb.1	ASB2	0.396505	0.220592	1	0.00721035		TPM
Lung adenocarcinoma	Lung adenocarcinoma - Stage IB(140)	Lung adenocarcinoma (adjacent normal)(59)	uc001ycc.1	ASB2	0.587543	0.188251	1	9.04e-08		TPM
Lung adenocarcinoma	Lung adenocarcinoma - Stage IB(140)	Lung adenocarcinoma (adjacent normal)(59)	uc001yce.1	ASB2	0.243136	0.0934035	1	3.73e-05		TPM
Lung adenocarcinoma	Lung adenocarcinoma - Stage IB(140)	Lung adenocarcinoma (adjacent normal)(59)	uc002rxh.1	ASB3	1.9929	1.25979	1	0.00087893		TPM
Lung adenocarcinoma	Lung adenocarcinoma - Stage IB(140)	Lung adenocarcinoma (adjacent normal)(59)	uc002rxi.3	ASB3	0.139686	0.016025	1	0.00811641		TPM
Lung adenocarcinoma	Lung adenocarcinoma - Stage IB(140)	Lung adenocarcinoma (adjacent normal)(59)	uc004bye.1	ASB6	0.317382	0.194158	1	0.00122276		TPM
Lung adenocarcinoma	Lung adenocarcinoma - Stage IB(140)	Lung adenocarcinoma (adjacent normal)(59)	uc004byf.1	ASB6	10.7907	8.38791	1	0.00283696		TPM
Lung adenocarcinoma	Lung adenocarcinoma - Stage IB(140)	Lung adenocarcinoma (adjacent normal)(59)	uc011mbt.1	ASB6	0.833352	0.305648	1	0.000219334		TPM
Lung adenocarcinoma	Lung adenocarcinoma - Stage IB(140)	Lung adenocarcinoma (adjacent normal)(59)	uc001jsr.1	ASCC1	2.17647	1.43505	1	1.22e-06		TPM
Lung adenocarcinoma	Lung adenocarcinoma - Stage IB(140)	Lung adenocarcinoma (adjacent normal)(59)	uc001jst.1	ASCC1	0.373448	0.182646	1	3.67e-05		TPM
Lung adenocarcinoma	Lung adenocarcinoma - Stage IB(140)	Lung adenocarcinoma (adjacent normal)(59)	uc010qju.1	ASCC1	0.937318	0.457736	1	8.84e-08		TPM
Lung adenocarcinoma	Lung adenocarcinoma - Stage IB(140)	Lung adenocarcinoma (adjacent normal)(59)	uc003pqk.2	ASCC3	11.3273	6.66521	1	1.23e-10		TPM
Lung adenocarcinoma	Lung adenocarcinoma - Stage IB(140)	Lung adenocarcinoma (adjacent normal)(59)	uc003pqm.2	ASCC3	1.95822	1.50435	1	0.00875336		TPM
Lung adenocarcinoma	Lung adenocarcinoma - Stage IB(140)	Lung adenocarcinoma (adjacent normal)(59)	uc001tjr.3	ASCL1	30.0428	0.751013	1	0.00706392		TPM
Lung adenocarcinoma	Lung adenocarcinoma - Stage IB(140)	Lung adenocarcinoma (adjacent normal)(59)	uc001lvu.2	ASCL2	4.31538	1.23964	1	3.16e-05		TPM
Lung adenocarcinoma	Lung adenocarcinoma - Stage IB(140)	Lung adenocarcinoma (adjacent normal)(59)	uc002mye.2	ASF1B	21.1904	3.53128	1	1.91e-44		TPM
Lung adenocarcinoma	Lung adenocarcinoma - Stage IB(140)	Lung adenocarcinoma (adjacent normal)(59)	uc010lwa.2	ASH2L	1.36716	0.775866	1	0.00332832		TPM
Lung adenocarcinoma	Lung adenocarcinoma - Stage IB(140)	Lung adenocarcinoma (adjacent normal)(59)	uc001rvv.2	ASIC1	0.0789593	0.0105102	1	8.7e-05		TPM
Lung adenocarcinoma	Lung adenocarcinoma - Stage IB(140)	Lung adenocarcinoma (adjacent normal)(59)	uc009zln.2	ASIC1	0.0465517	0.00926349	1	0.00340894		TPM
Lung adenocarcinoma	Lung adenocarcinoma - Stage IB(140)	Lung adenocarcinoma (adjacent normal)(59)	uc009zlo.2	ASIC1	1.73851	0.596325	1	8.69e-12		TPM
Lung adenocarcinoma	Lung adenocarcinoma - Stage IB(140)	Lung adenocarcinoma (adjacent normal)(59)	uc003win.2	ASIC3	0.613102	0.224935	1	0.00364396		TPM
Lung adenocarcinoma	Lung adenocarcinoma - Stage IB(140)	Lung adenocarcinoma (adjacent normal)(59)	uc003ipe.1	ASIC5	0.0146508	0.00219835	1	0.00271246		TPM
Lung adenocarcinoma	Lung adenocarcinoma - Stage IB(140)	Lung adenocarcinoma (adjacent normal)(59)	uc003tuq.2	ASL	0.465956	0.0946852	1	7.81e-09		TPM
Lung adenocarcinoma	Lung adenocarcinoma - Stage IB(140)	Lung adenocarcinoma (adjacent normal)(59)	uc003uot.3	ASNS	1.15903	0.425553	1	5.94e-09		TPM
Lung adenocarcinoma	Lung adenocarcinoma - Stage IB(140)	Lung adenocarcinoma (adjacent normal)(59)	uc003uou.3	ASNS	0.799509	0.276842	1	0.000180427		TPM
Lung adenocarcinoma	Lung adenocarcinoma - Stage IB(140)	Lung adenocarcinoma (adjacent normal)(59)	uc003uov.3	ASNS	23.4016	6.1516	1	1.18e-28		TPM
Lung adenocarcinoma	Lung adenocarcinoma - Stage IB(140)	Lung adenocarcinoma (adjacent normal)(59)	uc003uox.3	ASNS	0.234907	0.0657149	1	0.00027887		TPM
Lung adenocarcinoma	Lung adenocarcinoma - Stage IB(140)	Lung adenocarcinoma (adjacent normal)(59)	uc011kin.1	ASNS	10.0527	2.99976	1	1.74e-22		TPM
Lung adenocarcinoma	Lung adenocarcinoma - Stage IB(140)	Lung adenocarcinoma (adjacent normal)(59)	uc003xum.2	ASPH	90.2353	27.2583	1	1.24e-05		TPM
Lung adenocarcinoma	Lung adenocarcinoma - Stage IB(140)	Lung adenocarcinoma (adjacent normal)(59)	uc003xun.2	ASPH	23.2744	12.0046	1	2.22e-06		TPM
Lung adenocarcinoma	Lung adenocarcinoma - Stage IB(140)	Lung adenocarcinoma (adjacent normal)(59)	uc011lei.1	ASPH	11.8562	3.9756	1	2.86e-06		TPM
Lung adenocarcinoma	Lung adenocarcinoma - Stage IB(140)	Lung adenocarcinoma (adjacent normal)(59)	uc002dut.2	ASPHD1	12.5616	1.35608	1	7.59e-22		TPM
Lung adenocarcinoma	Lung adenocarcinoma - Stage IB(140)	Lung adenocarcinoma (adjacent normal)(59)	uc002duu.3	ASPHD1	0.256903	0.0039989	1	2.27e-06		TPM
Lung adenocarcinoma	Lung adenocarcinoma - Stage IB(140)	Lung adenocarcinoma (adjacent normal)(59)	uc010bzi.2	ASPHD1	0.434458	0.0809509	1	1.94e-06		TPM
Lung adenocarcinoma	Lung adenocarcinoma - Stage IB(140)	Lung adenocarcinoma (adjacent normal)(59)	uc003acg.2	ASPHD2	3.98754	1.32138	1	1.62e-16		TPM
Lung adenocarcinoma	Lung adenocarcinoma - Stage IB(140)	Lung adenocarcinoma (adjacent normal)(59)	uc001gtu.2	ASPM	1.55173	0.0967492	1	8.59e-26		TPM
Lung adenocarcinoma	Lung adenocarcinoma - Stage IB(140)	Lung adenocarcinoma (adjacent normal)(59)	uc001gtv.2	ASPM	1.66554	0.0841373	1	4.3e-35		TPM
Lung adenocarcinoma	Lung adenocarcinoma - Stage IB(140)	Lung adenocarcinoma (adjacent normal)(59)	uc001gtw.3	ASPM	2.64502	0.170993	1	9.47e-37		TPM
Lung adenocarcinoma	Lung adenocarcinoma - Stage IB(140)	Lung adenocarcinoma (adjacent normal)(59)	uc010mqy.1	ASPN	2.18377	0.79221	1	3.77e-05		TPM
Lung adenocarcinoma	Lung adenocarcinoma - Stage IB(140)	Lung adenocarcinoma (adjacent normal)(59)	uc002kcx.2	ASPSCR1	27.2915	18.1178	1	0.00469328		TPM
Lung adenocarcinoma	Lung adenocarcinoma - Stage IB(140)	Lung adenocarcinoma (adjacent normal)(59)	uc002kcy.2	ASPSCR1	0.554139	0.356029	1	0.00261455		TPM
Lung adenocarcinoma	Lung adenocarcinoma - Stage IB(140)	Lung adenocarcinoma (adjacent normal)(59)	uc002kdb.1	ASPSCR1	0.181505	0.0334823	1	2.32e-06		TPM
Lung adenocarcinoma	Lung adenocarcinoma - Stage IB(140)	Lung adenocarcinoma (adjacent normal)(59)	uc004bzm.2	ASS1	1.011	0.147331	1	0.00146927		TPM
Lung adenocarcinoma	Lung adenocarcinoma - Stage IB(140)	Lung adenocarcinoma (adjacent normal)(59)	uc010mza.2	ASS1	0.168635	0.071413	1	0.000100529		TPM
Lung adenocarcinoma	Lung adenocarcinoma - Stage IB(140)	Lung adenocarcinoma (adjacent normal)(59)	uc011blj.1	ASTE1	0.554846	0.318433	1	0.00242519		TPM
Lung adenocarcinoma	Lung adenocarcinoma - Stage IB(140)	Lung adenocarcinoma (adjacent normal)(59)	uc010yui.1	ASTL	0.135565	0.0498835	1	0.00359504		TPM
Lung adenocarcinoma	Lung adenocarcinoma - Stage IB(140)	Lung adenocarcinoma (adjacent normal)(59)	uc009wwx.1	ASTN1	0.0032139	0.000208136	1	0.00630571		TPM
Lung adenocarcinoma	Lung adenocarcinoma - Stage IB(140)	Lung adenocarcinoma (adjacent normal)(59)	uc011lxr.1	ASTN2	0.305351	0.098713	1	0.0044231		TPM
Lung adenocarcinoma	Lung adenocarcinoma - Stage IB(140)	Lung adenocarcinoma (adjacent normal)(59)	uc001rhj.3	ASUN	9.05821	4.24664	1	1.22e-25		TPM
Lung adenocarcinoma	Lung adenocarcinoma - Stage IB(140)	Lung adenocarcinoma (adjacent normal)(59)	uc001rhk.3	ASUN	10.6606	5.0303	1	8.07e-17		TPM
Lung adenocarcinoma	Lung adenocarcinoma - Stage IB(140)	Lung adenocarcinoma (adjacent normal)(59)	uc002wxt.2	ASXL1	1.85958	1.09107	1	2.7e-06		TPM
Lung adenocarcinoma	Lung adenocarcinoma - Stage IB(140)	Lung adenocarcinoma (adjacent normal)(59)	uc003yqh.3	ATAD2	15.9653	3.39169	1	2.91e-20		TPM
Lung adenocarcinoma	Lung adenocarcinoma - Stage IB(140)	Lung adenocarcinoma (adjacent normal)(59)	uc003yqi.3	ATAD2	0.178468	0.0921148	1	0.00235028		TPM
Lung adenocarcinoma	Lung adenocarcinoma - Stage IB(140)	Lung adenocarcinoma (adjacent normal)(59)	uc003yqj.2	ATAD2	0.0938283	0.0160929	1	2.39e-11		TPM
Lung adenocarcinoma	Lung adenocarcinoma - Stage IB(140)	Lung adenocarcinoma (adjacent normal)(59)	uc002rei.3	ATAD2B	2.4837	1.92553	1	0.00131887		TPM
Lung adenocarcinoma	Lung adenocarcinoma - Stage IB(140)	Lung adenocarcinoma (adjacent normal)(59)	uc002rej.3	ATAD2B	0.062128	0.0257993	1	8.42e-05		TPM
Lung adenocarcinoma	Lung adenocarcinoma - Stage IB(140)	Lung adenocarcinoma (adjacent normal)(59)	uc002rek.3	ATAD2B	1.80871	0.962683	1	1.09e-07		TPM
Lung adenocarcinoma	Lung adenocarcinoma - Stage IB(140)	Lung adenocarcinoma (adjacent normal)(59)	uc001afz.1	ATAD3A	0.7835	0.406092	1	1.28e-05		TPM
Lung adenocarcinoma	Lung adenocarcinoma - Stage IB(140)	Lung adenocarcinoma (adjacent normal)(59)	uc001aga.1	ATAD3A	19.8222	7.96536	1	4.33e-14		TPM
Lung adenocarcinoma	Lung adenocarcinoma - Stage IB(140)	Lung adenocarcinoma (adjacent normal)(59)	uc001agb.1	ATAD3A	8.69141	2.99571	1	6.78e-12		TPM
Lung adenocarcinoma	Lung adenocarcinoma - Stage IB(140)	Lung adenocarcinoma (adjacent normal)(59)	uc001afv.2	ATAD3B	3.87103	0.50505	1	2.53e-24		TPM
Lung adenocarcinoma	Lung adenocarcinoma - Stage IB(140)	Lung adenocarcinoma (adjacent normal)(59)	uc001afw.2	ATAD3B	1.61328	0.565513	1	1.05e-14		TPM
Lung adenocarcinoma	Lung adenocarcinoma - Stage IB(140)	Lung adenocarcinoma (adjacent normal)(59)	uc001afx.2	ATAD3B	6.56821	2.93021	1	7.17e-13		TPM
Lung adenocarcinoma	Lung adenocarcinoma - Stage IB(140)	Lung adenocarcinoma (adjacent normal)(59)	uc002hfs.1	ATAD5	1.71227	0.395054	1	1.19e-25		TPM
Lung adenocarcinoma	Lung adenocarcinoma - Stage IB(140)	Lung adenocarcinoma (adjacent normal)(59)	uc002hft.1	ATAD5	0.0359172	0.00993004	1	7.35e-07		TPM
Lung adenocarcinoma	Lung adenocarcinoma - Stage IB(140)	Lung adenocarcinoma (adjacent normal)(59)	uc003nqs.3	ATAT1	0.263388	0.102735	1	0.00660437		TPM
Lung adenocarcinoma	Lung adenocarcinoma - Stage IB(140)	Lung adenocarcinoma (adjacent normal)(59)	uc003rdc.2	ATAT1	3.94838	1.09272	1	8.63e-18		TPM
Lung adenocarcinoma	Lung adenocarcinoma - Stage IB(140)	Lung adenocarcinoma (adjacent normal)(59)	uc003rdd.2	ATAT1	1.44415	0.470076	1	2.86e-08		TPM
Lung adenocarcinoma	Lung adenocarcinoma - Stage IB(140)	Lung adenocarcinoma (adjacent normal)(59)	uc011dmm.1	ATAT1	0.210295	0.022021	1	6.98e-09		TPM
Lung adenocarcinoma	Lung adenocarcinoma - Stage IB(140)	Lung adenocarcinoma (adjacent normal)(59)	uc009xzu.2	ATE1	0.0576194	0.00851293	1	0.0086365		TPM
Lung adenocarcinoma	Lung adenocarcinoma - Stage IB(140)	Lung adenocarcinoma (adjacent normal)(59)	uc002ujk.2	ATF2	29.4688	23.1563	1	7.05e-07		TPM
Lung adenocarcinoma	Lung adenocarcinoma - Stage IB(140)	Lung adenocarcinoma (adjacent normal)(59)	uc002ujm.2	ATF2	7.7137	5.52725	1	0.00199507		TPM
Lung adenocarcinoma	Lung adenocarcinoma - Stage IB(140)	Lung adenocarcinoma (adjacent normal)(59)	uc002ujy.1	ATF2	0.0290335	0.00917073	1	0.00635564		TPM
Lung adenocarcinoma	Lung adenocarcinoma - Stage IB(140)	Lung adenocarcinoma (adjacent normal)(59)	uc002prd.2	ATF5	39.9587	21.8865	1	5.05e-11		TPM
Lung adenocarcinoma	Lung adenocarcinoma - Stage IB(140)	Lung adenocarcinoma (adjacent normal)(59)	uc010enq.1	ATF5	7.75759	2.47496	1	3.63e-22		TPM
Lung adenocarcinoma	Lung adenocarcinoma - Stage IB(140)	Lung adenocarcinoma (adjacent normal)(59)	uc001gbq.1	ATF6	0.397775	0.248505	1	4.69e-05		TPM
Lung adenocarcinoma	Lung adenocarcinoma - Stage IB(140)	Lung adenocarcinoma (adjacent normal)(59)	uc003nzn.2	ATF6B	65.2882	45.8404	1	1.6e-09		TPM
Lung adenocarcinoma	Lung adenocarcinoma - Stage IB(140)	Lung adenocarcinoma (adjacent normal)(59)	uc003nzp.1	ATF6B	4.18181	2.64204	1	1.86e-07		TPM
Lung adenocarcinoma	Lung adenocarcinoma - Stage IB(140)	Lung adenocarcinoma (adjacent normal)(59)	uc011dph.1	ATF6B	2.58302	1.64665	1	0.00582176		TPM
Lung adenocarcinoma	Lung adenocarcinoma - Stage IB(140)	Lung adenocarcinoma (adjacent normal)(59)	uc001seb.3	ATF7	8.07807	5.08133	1	0.00590774		TPM
Lung adenocarcinoma	Lung adenocarcinoma - Stage IB(140)	Lung adenocarcinoma (adjacent normal)(59)	uc001rbv.1	ATF7IP	0.500883	0.284783	1	2.89e-06		TPM
Lung adenocarcinoma	Lung adenocarcinoma - Stage IB(140)	Lung adenocarcinoma (adjacent normal)(59)	uc001rbx.2	ATF7IP	2.9757	1.77013	1	0.00110558		TPM
Lung adenocarcinoma	Lung adenocarcinoma - Stage IB(140)	Lung adenocarcinoma (adjacent normal)(59)	uc001rby.3	ATF7IP	6.22592	3.7382	1	0.000479566		TPM
Lung adenocarcinoma	Lung adenocarcinoma - Stage IB(140)	Lung adenocarcinoma (adjacent normal)(59)	uc010uyp.1	ATF7IP2	2.47312	1.78391	1	0.00272402		TPM
Lung adenocarcinoma	Lung adenocarcinoma - Stage IB(140)	Lung adenocarcinoma (adjacent normal)(59)	uc003khq.2	ATG10	0.25335	0.167542	1	0.00110865		TPM
Lung adenocarcinoma	Lung adenocarcinoma - Stage IB(140)	Lung adenocarcinoma (adjacent normal)(59)	uc003khr.2	ATG10	1.28473	0.692774	1	0.00783912		TPM
Lung adenocarcinoma	Lung adenocarcinoma - Stage IB(140)	Lung adenocarcinoma (adjacent normal)(59)	uc003krh.2	ATG12	17.4534	14.1432	1	6.56e-06		TPM
Lung adenocarcinoma	Lung adenocarcinoma - Stage IB(140)	Lung adenocarcinoma (adjacent normal)(59)	uc001xbw.1	ATG14	2.94735	1.80783	1	0.00372888		TPM
Lung adenocarcinoma	Lung adenocarcinoma - Stage IB(140)	Lung adenocarcinoma (adjacent normal)(59)	uc002vtz.2	ATG16L1	0.73652	0.139641	1	5.61e-08		TPM
Lung adenocarcinoma	Lung adenocarcinoma - Stage IB(140)	Lung adenocarcinoma (adjacent normal)(59)	uc002vua.2	ATG16L1	11.0431	5.33753	1	5.07e-14		TPM
Lung adenocarcinoma	Lung adenocarcinoma - Stage IB(140)	Lung adenocarcinoma (adjacent normal)(59)	uc010rrf.1	ATG16L2	4.60547	2.98315	1	0.00793861		TPM
Lung adenocarcinoma	Lung adenocarcinoma - Stage IB(140)	Lung adenocarcinoma (adjacent normal)(59)	uc001obw.2	ATG2A	10.8957	7.65298	1	2.25e-05		TPM
Lung adenocarcinoma	Lung adenocarcinoma - Stage IB(140)	Lung adenocarcinoma (adjacent normal)(59)	uc002wbu.2	ATG4B	11.1404	4.73778	1	2.51e-10		TPM
Lung adenocarcinoma	Lung adenocarcinoma - Stage IB(140)	Lung adenocarcinoma (adjacent normal)(59)	uc010zox.1	ATG4B	0.207013	0.095071	1	0.00283787		TPM
Lung adenocarcinoma	Lung adenocarcinoma - Stage IB(140)	Lung adenocarcinoma (adjacent normal)(59)	uc002mov.2	ATG4D	9.01357	6.21567	1	6.75e-06		TPM
Lung adenocarcinoma	Lung adenocarcinoma - Stage IB(140)	Lung adenocarcinoma (adjacent normal)(59)	uc010dxj.2	ATG4D	7.2548	4.79063	1	1.55e-06		TPM
Lung adenocarcinoma	Lung adenocarcinoma - Stage IB(140)	Lung adenocarcinoma (adjacent normal)(59)	uc003wig.3	ATG9B	1.66954	0.518176	1	2.54e-09		TPM
Lung adenocarcinoma	Lung adenocarcinoma - Stage IB(140)	Lung adenocarcinoma (adjacent normal)(59)	uc011kvc.1	ATG9B	0.54696	0.0443366	1	4.96e-12		TPM
Lung adenocarcinoma	Lung adenocarcinoma - Stage IB(140)	Lung adenocarcinoma (adjacent normal)(59)	uc001lor.3	ATHL1	2.80466	0.56961	1	5.07e-12		TPM
Lung adenocarcinoma	Lung adenocarcinoma - Stage IB(140)	Lung adenocarcinoma (adjacent normal)(59)	uc001los.1	ATHL1	25.1538	4.93378	1	4.71e-11		TPM
Lung adenocarcinoma	Lung adenocarcinoma - Stage IB(140)	Lung adenocarcinoma (adjacent normal)(59)	uc001lou.3	ATHL1	32.5345	6.14466	1	6.44e-13		TPM
Lung adenocarcinoma	Lung adenocarcinoma - Stage IB(140)	Lung adenocarcinoma (adjacent normal)(59)	uc001lov.3	ATHL1	24.8178	6.32223	1	4.02e-09		TPM
Lung adenocarcinoma	Lung adenocarcinoma - Stage IB(140)	Lung adenocarcinoma (adjacent normal)(59)	uc010qvu.1	ATHL1	30.8159	8.35881	1	3.76e-09		TPM
Lung adenocarcinoma	Lung adenocarcinoma - Stage IB(140)	Lung adenocarcinoma (adjacent normal)(59)	uc002vex.3	ATIC	72.2613	27.5764	1	1.51e-50		TPM
Lung adenocarcinoma	Lung adenocarcinoma - Stage IB(140)	Lung adenocarcinoma (adjacent normal)(59)	uc002vey.3	ATIC	10.4755	5.39349	1	9.19e-16		TPM
Lung adenocarcinoma	Lung adenocarcinoma - Stage IB(140)	Lung adenocarcinoma (adjacent normal)(59)	uc010zjo.1	ATIC	0.835583	0.375531	1	2.91e-06		TPM
Lung adenocarcinoma	Lung adenocarcinoma - Stage IB(140)	Lung adenocarcinoma (adjacent normal)(59)	uc002rqq.2	ATL2	34.7886	22.4065	1	0.00053355		TPM
Lung adenocarcinoma	Lung adenocarcinoma - Stage IB(140)	Lung adenocarcinoma (adjacent normal)(59)	uc002rqr.2	ATL2	4.8353	0.798036	1	8.39e-10		TPM
Lung adenocarcinoma	Lung adenocarcinoma - Stage IB(140)	Lung adenocarcinoma (adjacent normal)(59)	uc002rqs.2	ATL2	10.1182	5.83148	1	2.42e-13		TPM
Lung adenocarcinoma	Lung adenocarcinoma - Stage IB(140)	Lung adenocarcinoma (adjacent normal)(59)	uc001nxk.1	ATL3	16.3177	11.7428	1	0.000166391		TPM
Lung adenocarcinoma	Lung adenocarcinoma - Stage IB(140)	Lung adenocarcinoma (adjacent normal)(59)	uc010rmr.1	ATL3	13.3659	7.53017	1	3.11e-11		TPM
Lung adenocarcinoma	Lung adenocarcinoma - Stage IB(140)	Lung adenocarcinoma (adjacent normal)(59)	uc001pkf.2	ATM	0.533911	0.270379	1	1.85e-06		TPM
Lung adenocarcinoma	Lung adenocarcinoma - Stage IB(140)	Lung adenocarcinoma (adjacent normal)(59)	uc001pkg.1	ATM	0.126474	0.0408069	1	9.08e-08		TPM
Lung adenocarcinoma	Lung adenocarcinoma - Stage IB(140)	Lung adenocarcinoma (adjacent normal)(59)	uc002ffz.1	ATMIN	19.7683	15.1509	1	0.000254006		TPM
Lung adenocarcinoma	Lung adenocarcinoma - Stage IB(140)	Lung adenocarcinoma (adjacent normal)(59)	uc003hta.1	ATOH1	0.0759226	0.000508336	1	0.00104181		TPM
Lung adenocarcinoma	Lung adenocarcinoma - Stage IB(140)	Lung adenocarcinoma (adjacent normal)(59)	uc001jnq.2	ATOH7	0.212204	0.0364438	1	2.11e-08		TPM
Lung adenocarcinoma	Lung adenocarcinoma - Stage IB(140)	Lung adenocarcinoma (adjacent normal)(59)	uc003luk.2	ATOX1	169.368	134.039	1	2.65e-06		TPM
Lung adenocarcinoma	Lung adenocarcinoma - Stage IB(140)	Lung adenocarcinoma (adjacent normal)(59)	uc003lym.1	ATP10B	1.24893	0.00862797	1	5.93e-16		TPM
Lung adenocarcinoma	Lung adenocarcinoma - Stage IB(140)	Lung adenocarcinoma (adjacent normal)(59)	uc003lyn.2	ATP10B	0.165587	0.00839478	1	3.04e-10		TPM
Lung adenocarcinoma	Lung adenocarcinoma - Stage IB(140)	Lung adenocarcinoma (adjacent normal)(59)	uc003lyo.2	ATP10B	0.657714	0.0101264	1	9.13e-11		TPM
Lung adenocarcinoma	Lung adenocarcinoma - Stage IB(140)	Lung adenocarcinoma (adjacent normal)(59)	uc003lyp.2	ATP10B	0.0302181	0.00122713	1	0.0019475		TPM
Lung adenocarcinoma	Lung adenocarcinoma - Stage IB(140)	Lung adenocarcinoma (adjacent normal)(59)	uc010jit.1	ATP10B	3.39195	0.078708	1	2.26e-24		TPM
Lung adenocarcinoma	Lung adenocarcinoma - Stage IB(140)	Lung adenocarcinoma (adjacent normal)(59)	uc003gxj.3	ATP10D	0.297962	0.209262	1	0.00522743		TPM
Lung adenocarcinoma	Lung adenocarcinoma - Stage IB(140)	Lung adenocarcinoma (adjacent normal)(59)	uc001vsi.3	ATP11A	0.716002	0.0125713	1	0.00221427		TPM
Lung adenocarcinoma	Lung adenocarcinoma - Stage IB(140)	Lung adenocarcinoma (adjacent normal)(59)	uc001vsm.1	ATP11A	2.15825	1.17911	1	0.000919727		TPM
Lung adenocarcinoma	Lung adenocarcinoma - Stage IB(140)	Lung adenocarcinoma (adjacent normal)(59)	uc003flc.2	ATP11B	4.80277	3.44509	1	0.000141491		TPM
Lung adenocarcinoma	Lung adenocarcinoma - Stage IB(140)	Lung adenocarcinoma (adjacent normal)(59)	uc004fax.2	ATP11C	4.37869	3.41927	1	0.00865172		TPM
Lung adenocarcinoma	Lung adenocarcinoma - Stage IB(140)	Lung adenocarcinoma (adjacent normal)(59)	uc002nne.2	ATP13A1	1.22284	0.413708	1	5.57e-14		TPM
Lung adenocarcinoma	Lung adenocarcinoma - Stage IB(140)	Lung adenocarcinoma (adjacent normal)(59)	uc002nnf.3	ATP13A1	14.0415	7.60331	1	1.45e-11		TPM
Lung adenocarcinoma	Lung adenocarcinoma - Stage IB(140)	Lung adenocarcinoma (adjacent normal)(59)	uc002nng.2	ATP13A1	14.502	10.581	1	4.87e-05		TPM
Lung adenocarcinoma	Lung adenocarcinoma - Stage IB(140)	Lung adenocarcinoma (adjacent normal)(59)	uc002nnh.3	ATP13A1	12.5857	9.09092	1	0.000492142		TPM
Lung adenocarcinoma	Lung adenocarcinoma - Stage IB(140)	Lung adenocarcinoma (adjacent normal)(59)	uc001bab.2	ATP13A2	12.6601	6.83417	1	3.05e-07		TPM
Lung adenocarcinoma	Lung adenocarcinoma - Stage IB(140)	Lung adenocarcinoma (adjacent normal)(59)	uc003ftx.3	ATP13A3	27.5576	18.6191	1	3.12e-07		TPM
Lung adenocarcinoma	Lung adenocarcinoma - Stage IB(140)	Lung adenocarcinoma (adjacent normal)(59)	uc010owv.1	ATP1A1	1.18157	0.474473	1	0.00164582		TPM
Lung adenocarcinoma	Lung adenocarcinoma - Stage IB(140)	Lung adenocarcinoma (adjacent normal)(59)	uc002osh.2	ATP1A3	0.611258	0.18876	1	1.91e-05		TPM
Lung adenocarcinoma	Lung adenocarcinoma - Stage IB(140)	Lung adenocarcinoma (adjacent normal)(59)	uc010xwg.1	ATP1A3	0.893321	0.0921843	1	1.64e-07		TPM
Lung adenocarcinoma	Lung adenocarcinoma - Stage IB(140)	Lung adenocarcinoma (adjacent normal)(59)	uc010xwh.1	ATP1A3	0.0548578	0.00705717	1	0.00361011		TPM
Lung adenocarcinoma	Lung adenocarcinoma - Stage IB(140)	Lung adenocarcinoma (adjacent normal)(59)	uc001gfr.1	ATP1B1	156.725	56.9475	1	8.51e-19		TPM
Lung adenocarcinoma	Lung adenocarcinoma - Stage IB(140)	Lung adenocarcinoma (adjacent normal)(59)	uc002drn.1	ATP2A1	0.0353083	0.00327218	1	0.00226149		TPM
Lung adenocarcinoma	Lung adenocarcinoma - Stage IB(140)	Lung adenocarcinoma (adjacent normal)(59)	uc002dro.1	ATP2A1	0.0935902	0.0164175	1	8.02e-06		TPM
Lung adenocarcinoma	Lung adenocarcinoma - Stage IB(140)	Lung adenocarcinoma (adjacent normal)(59)	uc002drp.1	ATP2A1	0.216303	0.0600337	1	2.71e-08		TPM
Lung adenocarcinoma	Lung adenocarcinoma - Stage IB(140)	Lung adenocarcinoma (adjacent normal)(59)	uc001tqk.3	ATP2A2	60.6712	36.9984	1	7.99e-10		TPM
Lung adenocarcinoma	Lung adenocarcinoma - Stage IB(140)	Lung adenocarcinoma (adjacent normal)(59)	uc001tql.3	ATP2A2	41.0949	15.2592	1	3.41e-10		TPM
Lung adenocarcinoma	Lung adenocarcinoma - Stage IB(140)	Lung adenocarcinoma (adjacent normal)(59)	uc001tqn.3	ATP2A2	4.65862	2.48102	1	1.36e-07		TPM
Lung adenocarcinoma	Lung adenocarcinoma - Stage IB(140)	Lung adenocarcinoma (adjacent normal)(59)	uc002fxb.1	ATP2A3	0.816055	0.238844	1	0.000667794		TPM
Lung adenocarcinoma	Lung adenocarcinoma - Stage IB(140)	Lung adenocarcinoma (adjacent normal)(59)	uc002fhy.2	ATP2C2	0.275316	0.134149	1	0.0085542		TPM
Lung adenocarcinoma	Lung adenocarcinoma - Stage IB(140)	Lung adenocarcinoma (adjacent normal)(59)	uc001vtz.2	ATP4B	0.109608	0.0414567	1	0.00140338		TPM
Lung adenocarcinoma	Lung adenocarcinoma - Stage IB(140)	Lung adenocarcinoma (adjacent normal)(59)	uc010agy.1	ATP4B	0.0781055	0.0075492	1	2.23e-06		TPM
Lung adenocarcinoma	Lung adenocarcinoma - Stage IB(140)	Lung adenocarcinoma (adjacent normal)(59)	uc001slr.2	ATP5B	458.326	356.898	1	3.92e-07		TPM
Lung adenocarcinoma	Lung adenocarcinoma - Stage IB(140)	Lung adenocarcinoma (adjacent normal)(59)	uc001iju.2	ATP5C1	192.364	106.421	1	1.18e-31		TPM
Lung adenocarcinoma	Lung adenocarcinoma - Stage IB(140)	Lung adenocarcinoma (adjacent normal)(59)	uc010qbb.1	ATP5C1	1.28505	0.688929	1	7.28e-08		TPM
Lung adenocarcinoma	Lung adenocarcinoma - Stage IB(140)	Lung adenocarcinoma (adjacent normal)(59)	uc010qbc.1	ATP5C1	4.98385	2.32167	1	1.39e-07		TPM
Lung adenocarcinoma	Lung adenocarcinoma - Stage IB(140)	Lung adenocarcinoma (adjacent normal)(59)	uc002yal.2	ATP5E	1440.91	951.857	1	3.43e-15		TPM
Lung adenocarcinoma	Lung adenocarcinoma - Stage IB(140)	Lung adenocarcinoma (adjacent normal)(59)	uc001ebc.2	ATP5F1	89.8918	78.0102	1	0.000880086		TPM
Lung adenocarcinoma	Lung adenocarcinoma - Stage IB(140)	Lung adenocarcinoma (adjacent normal)(59)	uc002iog.2	ATP5G1	7.99915	1.22872	1	3.31e-19		TPM
Lung adenocarcinoma	Lung adenocarcinoma - Stage IB(140)	Lung adenocarcinoma (adjacent normal)(59)	uc002ioh.2	ATP5G1	163.268	101.727	1	3.56e-18		TPM
Lung adenocarcinoma	Lung adenocarcinoma - Stage IB(140)	Lung adenocarcinoma (adjacent normal)(59)	uc001sec.2	ATP5G2	475.737	350.712	1	1.76e-15		TPM
Lung adenocarcinoma	Lung adenocarcinoma - Stage IB(140)	Lung adenocarcinoma (adjacent normal)(59)	uc002ujz.3	ATP5G3	3.68613	1.79013	1	2.46e-13		TPM
Lung adenocarcinoma	Lung adenocarcinoma - Stage IB(140)	Lung adenocarcinoma (adjacent normal)(59)	uc002uka.3	ATP5G3	71.2871	51.9841	1	1.26e-12		TPM
Lung adenocarcinoma	Lung adenocarcinoma - Stage IB(140)	Lung adenocarcinoma (adjacent normal)(59)	uc002ukb.1	ATP5G3	39.0681	23.0039	1	1.02e-17		TPM
Lung adenocarcinoma	Lung adenocarcinoma - Stage IB(140)	Lung adenocarcinoma (adjacent normal)(59)	uc002jmn.1	ATP5H	416.56	265.812	1	1.9e-27		TPM
Lung adenocarcinoma	Lung adenocarcinoma - Stage IB(140)	Lung adenocarcinoma (adjacent normal)(59)	uc002jmo.1	ATP5H	0.953499	0.449401	1	0.00048322		TPM
Lung adenocarcinoma	Lung adenocarcinoma - Stage IB(140)	Lung adenocarcinoma (adjacent normal)(59)	uc003gar.2	ATP5I	1.49548	0.305895	1	1.15e-24		TPM
Lung adenocarcinoma	Lung adenocarcinoma - Stage IB(140)	Lung adenocarcinoma (adjacent normal)(59)	uc003gas.2	ATP5I	551.361	421.17	1	9.36e-07		TPM
Lung adenocarcinoma	Lung adenocarcinoma - Stage IB(140)	Lung adenocarcinoma (adjacent normal)(59)	uc002ylt.2	ATP5J	77.6125	62.9043	1	0.000938737		TPM
Lung adenocarcinoma	Lung adenocarcinoma - Stage IB(140)	Lung adenocarcinoma (adjacent normal)(59)	uc002ylu.2	ATP5J	47.9478	37.323	1	5.79e-07		TPM
Lung adenocarcinoma	Lung adenocarcinoma - Stage IB(140)	Lung adenocarcinoma (adjacent normal)(59)	uc002ylw.2	ATP5J	8.82996	5.28829	1	1.76e-06		TPM
Lung adenocarcinoma	Lung adenocarcinoma - Stage IB(140)	Lung adenocarcinoma (adjacent normal)(59)	uc003uqm.2	ATP5J2	205.853	122.506	1	0.00664201		TPM
Lung adenocarcinoma	Lung adenocarcinoma - Stage IB(140)	Lung adenocarcinoma (adjacent normal)(59)	uc003uqn.2	ATP5J2	20.7144	2.51555	1	8.55e-14		TPM
Lung adenocarcinoma	Lung adenocarcinoma - Stage IB(140)	Lung adenocarcinoma (adjacent normal)(59)	uc003uqo.2	ATP5J2	14.3026	2.9841	1	3.77e-11		TPM
Lung adenocarcinoma	Lung adenocarcinoma - Stage IB(140)	Lung adenocarcinoma (adjacent normal)(59)	uc001psx.2	ATP5L	190.835	157.628	1	0.000193918		TPM
Lung adenocarcinoma	Lung adenocarcinoma - Stage IB(140)	Lung adenocarcinoma (adjacent normal)(59)	uc002ytm.1	ATP5O	0.492056	0.339919	1	0.00601701		TPM
Lung adenocarcinoma	Lung adenocarcinoma - Stage IB(140)	Lung adenocarcinoma (adjacent normal)(59)	uc002ora.1	ATP5SL	3.41682	2.32456	1	1.37e-06		TPM
Lung adenocarcinoma	Lung adenocarcinoma - Stage IB(140)	Lung adenocarcinoma (adjacent normal)(59)	uc004flg.1	ATP6AP1	2.16405	1.54328	1	0.00654001		TPM
Lung adenocarcinoma	Lung adenocarcinoma - Stage IB(140)	Lung adenocarcinoma (adjacent normal)(59)	uc003khw.2	ATP6AP1L	2.07816	1.35758	1	0.000398874		TPM
Lung adenocarcinoma	Lung adenocarcinoma - Stage IB(140)	Lung adenocarcinoma (adjacent normal)(59)	uc002hzp.1	ATP6V0A1	0.237087	0.124317	1	0.000514093		TPM
Lung adenocarcinoma	Lung adenocarcinoma - Stage IB(140)	Lung adenocarcinoma (adjacent normal)(59)	uc010cyg.2	ATP6V0A1	0.206182	0.037824	1	0.00639646		TPM
Lung adenocarcinoma	Lung adenocarcinoma - Stage IB(140)	Lung adenocarcinoma (adjacent normal)(59)	uc001ufq.1	ATP6V0A2	0.483808	0.141899	1	5.54e-09		TPM
Lung adenocarcinoma	Lung adenocarcinoma - Stage IB(140)	Lung adenocarcinoma (adjacent normal)(59)	uc003vuf.2	ATP6V0A4	2.66904	0.0943979	1	4.34e-09		TPM
Lung adenocarcinoma	Lung adenocarcinoma - Stage IB(140)	Lung adenocarcinoma (adjacent normal)(59)	uc001clf.2	ATP6V0B	2.96017	1.94121	1	5.48e-08		TPM
Lung adenocarcinoma	Lung adenocarcinoma - Stage IB(140)	Lung adenocarcinoma (adjacent normal)(59)	uc003wgp.2	ATP6V0E2	25.3145	16.164	1	3.84e-06		TPM
Lung adenocarcinoma	Lung adenocarcinoma - Stage IB(140)	Lung adenocarcinoma (adjacent normal)(59)	uc003wgr.2	ATP6V0E2	0.530877	0.0808231	1	0.00123926		TPM
Lung adenocarcinoma	Lung adenocarcinoma - Stage IB(140)	Lung adenocarcinoma (adjacent normal)(59)	uc002shi.1	ATP6V1B1	0.816924	0.247205	1	4.56e-06		TPM
Lung adenocarcinoma	Lung adenocarcinoma - Stage IB(140)	Lung adenocarcinoma (adjacent normal)(59)	uc010fdx.2	ATP6V1B1	0.0698929	0.0375318	1	0.00200355		TPM
Lung adenocarcinoma	Lung adenocarcinoma - Stage IB(140)	Lung adenocarcinoma (adjacent normal)(59)	uc003ykz.3	ATP6V1C1	24.2355	17.8366	1	0.000163005		TPM
Lung adenocarcinoma	Lung adenocarcinoma - Stage IB(140)	Lung adenocarcinoma (adjacent normal)(59)	uc002ras.2	ATP6V1C2	5.26433	0.137045	1	5.21e-18		TPM
Lung adenocarcinoma	Lung adenocarcinoma - Stage IB(140)	Lung adenocarcinoma (adjacent normal)(59)	uc002rat.2	ATP6V1C2	2.41704	0.969805	1	2.74e-13		TPM
Lung adenocarcinoma	Lung adenocarcinoma - Stage IB(140)	Lung adenocarcinoma (adjacent normal)(59)	uc001xjf.2	ATP6V1D	64.7877	54.6408	1	0.00203612		TPM
Lung adenocarcinoma	Lung adenocarcinoma - Stage IB(140)	Lung adenocarcinoma (adjacent normal)(59)	uc002ruy.2	ATP6V1E2	1.00761	0.453981	1	8.29e-15		TPM
Lung adenocarcinoma	Lung adenocarcinoma - Stage IB(140)	Lung adenocarcinoma (adjacent normal)(59)	uc004bjc.2	ATP6V1G1	128.364	110.326	1	0.00351789		TPM
Lung adenocarcinoma	Lung adenocarcinoma - Stage IB(140)	Lung adenocarcinoma (adjacent normal)(59)	uc003xrl.2	ATP6V1H	4.43355	2.06077	1	0.000504397		TPM
Lung adenocarcinoma	Lung adenocarcinoma - Stage IB(140)	Lung adenocarcinoma (adjacent normal)(59)	uc003xrn.2	ATP6V1H	2.09242	0.772944	1	7.38e-07		TPM
Lung adenocarcinoma	Lung adenocarcinoma - Stage IB(140)	Lung adenocarcinoma (adjacent normal)(59)	uc004ecw.2	ATP7A	0.11192	0.0638036	1	0.000716135		TPM
Lung adenocarcinoma	Lung adenocarcinoma - Stage IB(140)	Lung adenocarcinoma (adjacent normal)(59)	uc010adv.2	ATP7B	0.377018	0.20569	1	0.0055875		TPM
Lung adenocarcinoma	Lung adenocarcinoma - Stage IB(140)	Lung adenocarcinoma (adjacent normal)(59)	uc002lgw.2	ATP8B1	23.9717	12.869	1	1.77e-06		TPM
Lung adenocarcinoma	Lung adenocarcinoma - Stage IB(140)	Lung adenocarcinoma (adjacent normal)(59)	uc002ltx.2	ATP8B3	0.0984589	0.0415589	1	0.0010387		TPM
Lung adenocarcinoma	Lung adenocarcinoma - Stage IB(140)	Lung adenocarcinoma (adjacent normal)(59)	uc002lty.1	ATP8B3	0.706588	0.382552	1	4.41e-07		TPM
Lung adenocarcinoma	Lung adenocarcinoma - Stage IB(140)	Lung adenocarcinoma (adjacent normal)(59)	uc002ltz.1	ATP8B3	0.210561	0.0313836	1	1.44e-06		TPM
Lung adenocarcinoma	Lung adenocarcinoma - Stage IB(140)	Lung adenocarcinoma (adjacent normal)(59)	uc010ber.2	ATP8B4	0.0745247	0.0213108	1	0.00264163		TPM
Lung adenocarcinoma	Lung adenocarcinoma - Stage IB(140)	Lung adenocarcinoma (adjacent normal)(59)	uc002xwf.1	ATP9A	14.336	9.99797	1	0.000301014		TPM
Lung adenocarcinoma	Lung adenocarcinoma - Stage IB(140)	Lung adenocarcinoma (adjacent normal)(59)	uc010drb.2	ATP9B	0.157119	0.028559	1	0.000624226		TPM
Lung adenocarcinoma	Lung adenocarcinoma - Stage IB(140)	Lung adenocarcinoma (adjacent normal)(59)	uc001cqh.2	ATPAF1	17.5705	13.5647	1	0.00207127		TPM
Lung adenocarcinoma	Lung adenocarcinoma - Stage IB(140)	Lung adenocarcinoma (adjacent normal)(59)	uc001cqi.2	ATPAF1	0.723592	0.288144	1	0.0001821		TPM
Lung adenocarcinoma	Lung adenocarcinoma - Stage IB(140)	Lung adenocarcinoma (adjacent normal)(59)	uc002gse.1	ATPAF2	14.3555	10.3999	1	1.04e-05		TPM
Lung adenocarcinoma	Lung adenocarcinoma - Stage IB(140)	Lung adenocarcinoma (adjacent normal)(59)	uc010vxf.1	ATPAF2	0.463179	0.249327	1	4.98e-06		TPM
Lung adenocarcinoma	Lung adenocarcinoma - Stage IB(140)	Lung adenocarcinoma (adjacent normal)(59)	uc001bpq.2	ATPIF1	269.904	217.505	1	0.00116416		TPM
Lung adenocarcinoma	Lung adenocarcinoma - Stage IB(140)	Lung adenocarcinoma (adjacent normal)(59)	uc001bpr.2	ATPIF1	18.6333	12.3031	1	5.01e-05		TPM
Lung adenocarcinoma	Lung adenocarcinoma - Stage IB(140)	Lung adenocarcinoma (adjacent normal)(59)	uc003eux.3	ATR	4.82912	3.14986	1	7.31e-07		TPM
Lung adenocarcinoma	Lung adenocarcinoma - Stage IB(140)	Lung adenocarcinoma (adjacent normal)(59)	uc003euy.1	ATR	2.08546	1.21589	1	2.38e-10		TPM
Lung adenocarcinoma	Lung adenocarcinoma - Stage IB(140)	Lung adenocarcinoma (adjacent normal)(59)	uc002rjf.2	ATRAID	133.666	89.4212	1	1e-12		TPM
Lung adenocarcinoma	Lung adenocarcinoma - Stage IB(140)	Lung adenocarcinoma (adjacent normal)(59)	uc003ctf.1	ATRIP	5.32235	4.51643	1	0.00722028		TPM
Lung adenocarcinoma	Lung adenocarcinoma - Stage IB(140)	Lung adenocarcinoma (adjacent normal)(59)	uc002wil.2	ATRN	7.32577	4.83717	1	0.00244848		TPM
Lung adenocarcinoma	Lung adenocarcinoma - Stage IB(140)	Lung adenocarcinoma (adjacent normal)(59)	uc001tsk.2	ATXN2	0.193771	0.0617496	1	0.00381163		TPM
Lung adenocarcinoma	Lung adenocarcinoma - Stage IB(140)	Lung adenocarcinoma (adjacent normal)(59)	uc001tsl.1	ATXN2	2.62433	1.40965	1	4.64e-08		TPM
Lung adenocarcinoma	Lung adenocarcinoma - Stage IB(140)	Lung adenocarcinoma (adjacent normal)(59)	uc002dqy.2	ATXN2L	5.33683	2.80196	1	6.05e-08		TPM
Lung adenocarcinoma	Lung adenocarcinoma - Stage IB(140)	Lung adenocarcinoma (adjacent normal)(59)	uc002dqz.2	ATXN2L	9.68268	6.20826	1	5.14e-05		TPM
Lung adenocarcinoma	Lung adenocarcinoma - Stage IB(140)	Lung adenocarcinoma (adjacent normal)(59)	uc002drc.2	ATXN2L	10.5293	2.63545	1	7.84e-08		TPM
Lung adenocarcinoma	Lung adenocarcinoma - Stage IB(140)	Lung adenocarcinoma (adjacent normal)(59)	uc002drf.2	ATXN2L	0.0881175	0.0246318	1	0.00386052		TPM
Lung adenocarcinoma	Lung adenocarcinoma - Stage IB(140)	Lung adenocarcinoma (adjacent normal)(59)	uc002drg.2	ATXN2L	25.8247	14.4645	1	1.73e-10		TPM
Lung adenocarcinoma	Lung adenocarcinoma - Stage IB(140)	Lung adenocarcinoma (adjacent normal)(59)	uc010vdb.1	ATXN2L	5.1135	3.41976	1	1.13e-05		TPM
Lung adenocarcinoma	Lung adenocarcinoma - Stage IB(140)	Lung adenocarcinoma (adjacent normal)(59)	uc010twl.1	ATXN3	5.3625	2.65714	1	1.94e-10		TPM
Lung adenocarcinoma	Lung adenocarcinoma - Stage IB(140)	Lung adenocarcinoma (adjacent normal)(59)	uc003dlw.3	ATXN7	0.249753	0.102421	1	0.00185029		TPM
Lung adenocarcinoma	Lung adenocarcinoma - Stage IB(140)	Lung adenocarcinoma (adjacent normal)(59)	uc003vdg.3	ATXN7L1	0.506239	0.280295	1	0.000744342		TPM
Lung adenocarcinoma	Lung adenocarcinoma - Stage IB(140)	Lung adenocarcinoma (adjacent normal)(59)	uc001dxs.2	ATXN7L2	1.0372	0.415394	1	8.75e-11		TPM
Lung adenocarcinoma	Lung adenocarcinoma - Stage IB(140)	Lung adenocarcinoma (adjacent normal)(59)	uc002ifz.2	ATXN7L3	4.58466	3.17059	1	0.000930653		TPM
Lung adenocarcinoma	Lung adenocarcinoma - Stage IB(140)	Lung adenocarcinoma (adjacent normal)(59)	uc002iga.2	ATXN7L3	27.4031	16.927	1	3.01e-10		TPM
Lung adenocarcinoma	Lung adenocarcinoma - Stage IB(140)	Lung adenocarcinoma (adjacent normal)(59)	uc010wiv.1	ATXN7L3	7.72459	3.57787	1	2.53e-05		TPM
Lung adenocarcinoma	Lung adenocarcinoma - Stage IB(140)	Lung adenocarcinoma (adjacent normal)(59)	uc001bkw.1	AUNIP	2.73639	0.394006	1	4.92e-28		TPM
Lung adenocarcinoma	Lung adenocarcinoma - Stage IB(140)	Lung adenocarcinoma (adjacent normal)(59)	uc002sme.2	AUP1	20.8191	11.1634	1	8.94e-09		TPM
Lung adenocarcinoma	Lung adenocarcinoma - Stage IB(140)	Lung adenocarcinoma (adjacent normal)(59)	uc002smf.2	AUP1	125.049	80.57	1	1.48e-21		TPM
Lung adenocarcinoma	Lung adenocarcinoma - Stage IB(140)	Lung adenocarcinoma (adjacent normal)(59)	uc002smg.2	AUP1	12.2875	5.54534	1	4.86e-21		TPM
Lung adenocarcinoma	Lung adenocarcinoma - Stage IB(140)	Lung adenocarcinoma (adjacent normal)(59)	uc002smh.2	AUP1	16.4046	4.68857	1	7.23e-18		TPM
Lung adenocarcinoma	Lung adenocarcinoma - Stage IB(140)	Lung adenocarcinoma (adjacent normal)(59)	uc010yrx.1	AUP1	7.58442	4.67327	1	8.81e-16		TPM
Lung adenocarcinoma	Lung adenocarcinoma - Stage IB(140)	Lung adenocarcinoma (adjacent normal)(59)	uc010yry.1	AUP1	3.05637	1.95283	1	0.000430022		TPM
Lung adenocarcinoma	Lung adenocarcinoma - Stage IB(140)	Lung adenocarcinoma (adjacent normal)(59)	uc002xxd.1	AURKA	1.6671	0.0845498	1	1.01e-24		TPM
Lung adenocarcinoma	Lung adenocarcinoma - Stage IB(140)	Lung adenocarcinoma (adjacent normal)(59)	uc002xxe.1	AURKA	0.875877	0.0168573	1	8.37e-07		TPM
Lung adenocarcinoma	Lung adenocarcinoma - Stage IB(140)	Lung adenocarcinoma (adjacent normal)(59)	uc002xxf.1	AURKA	3.87455	0.396092	1	4.74e-25		TPM
Lung adenocarcinoma	Lung adenocarcinoma - Stage IB(140)	Lung adenocarcinoma (adjacent normal)(59)	uc002xxg.1	AURKA	1.96836	0.363855	1	0.000304948		TPM
Lung adenocarcinoma	Lung adenocarcinoma - Stage IB(140)	Lung adenocarcinoma (adjacent normal)(59)	uc002xxh.1	AURKA	6.26107	1.38814	1	6.47e-16		TPM
Lung adenocarcinoma	Lung adenocarcinoma - Stage IB(140)	Lung adenocarcinoma (adjacent normal)(59)	uc002xxi.1	AURKA	1.23954	0.148236	1	9.83e-18		TPM
Lung adenocarcinoma	Lung adenocarcinoma - Stage IB(140)	Lung adenocarcinoma (adjacent normal)(59)	uc002xxj.1	AURKA	2.01949	0.270636	1	3.66e-16		TPM
Lung adenocarcinoma	Lung adenocarcinoma - Stage IB(140)	Lung adenocarcinoma (adjacent normal)(59)	uc001afb.1	AURKAIP1	93.18	47.7482	1	6.13e-17		TPM
Lung adenocarcinoma	Lung adenocarcinoma - Stage IB(140)	Lung adenocarcinoma (adjacent normal)(59)	uc001afd.2	AURKAIP1	30.5065	16.8372	1	1.89e-06		TPM
Lung adenocarcinoma	Lung adenocarcinoma - Stage IB(140)	Lung adenocarcinoma (adjacent normal)(59)	uc001hmj.2	AURKAPS1	0.975668	0.305492	1	1.43e-19		TPM
Lung adenocarcinoma	Lung adenocarcinoma - Stage IB(140)	Lung adenocarcinoma (adjacent normal)(59)	uc002gkm.2	AURKB	11.7803	0.323399	1	4.41e-27		TPM
Lung adenocarcinoma	Lung adenocarcinoma - Stage IB(140)	Lung adenocarcinoma (adjacent normal)(59)	uc002gkn.2	AURKB	0.770669	0.0221049	1	1.37e-11		TPM
Lung adenocarcinoma	Lung adenocarcinoma - Stage IB(140)	Lung adenocarcinoma (adjacent normal)(59)	uc002gko.2	AURKB	0.686912	0.0627485	1	4.84e-11		TPM
Lung adenocarcinoma	Lung adenocarcinoma - Stage IB(140)	Lung adenocarcinoma (adjacent normal)(59)	uc010vuu.1	AURKB	7.13399	0.899048	1	2.34e-28		TPM
Lung adenocarcinoma	Lung adenocarcinoma - Stage IB(140)	Lung adenocarcinoma (adjacent normal)(59)	uc001wcc.2	AV1S4A1N1T	0.218416	0.0938423	1	1.35e-06		TPM
Lung adenocarcinoma	Lung adenocarcinoma - Stage IB(140)	Lung adenocarcinoma (adjacent normal)(59)	uc001zhj.2	AVEN	11.4708	6.42137	1	2.86e-23		TPM
Lung adenocarcinoma	Lung adenocarcinoma - Stage IB(140)	Lung adenocarcinoma (adjacent normal)(59)	uc001sqj.1	AVIL	2.05887	0.849311	1	3.72e-05		TPM
Lung adenocarcinoma	Lung adenocarcinoma - Stage IB(140)	Lung adenocarcinoma (adjacent normal)(59)	uc001sqk.1	AVIL	0.792068	0.433131	1	0.00325139		TPM
Lung adenocarcinoma	Lung adenocarcinoma - Stage IB(140)	Lung adenocarcinoma (adjacent normal)(59)	uc003tcv.1	AVL9	17.5679	7.37769	1	3.49e-23		TPM
Lung adenocarcinoma	Lung adenocarcinoma - Stage IB(140)	Lung adenocarcinoma (adjacent normal)(59)	uc010kwj.1	AVL9	0.71442	0.238396	1	7.32e-08		TPM
Lung adenocarcinoma	Lung adenocarcinoma - Stage IB(140)	Lung adenocarcinoma (adjacent normal)(59)	uc002whu.2	AVP	0.0118733	0	1	0.00335598		TPM
Lung adenocarcinoma	Lung adenocarcinoma - Stage IB(140)	Lung adenocarcinoma (adjacent normal)(59)	uc001hds.2	AVPR1B	0.0650893	0.00561184	1	9.33e-06		TPM
Lung adenocarcinoma	Lung adenocarcinoma - Stage IB(140)	Lung adenocarcinoma (adjacent normal)(59)	uc004dxy.2	AWAT1	0.0276961	0.00299789	1	0.00226031		TPM
Lung adenocarcinoma	Lung adenocarcinoma - Stage IB(140)	Lung adenocarcinoma (adjacent normal)(59)	uc002nsx.1	AX746504	0.0479527	0.0248211	1	0.00578362		TPM
Lung adenocarcinoma	Lung adenocarcinoma - Stage IB(140)	Lung adenocarcinoma (adjacent normal)(59)	uc001ymf.1	AX746522	0.27048	0.162727	1	3.06e-05		TPM
Lung adenocarcinoma	Lung adenocarcinoma - Stage IB(140)	Lung adenocarcinoma (adjacent normal)(59)	uc001qjg.1	AX746535	2.64492	0.0225266	1	0.000139179		TPM
Lung adenocarcinoma	Lung adenocarcinoma - Stage IB(140)	Lung adenocarcinoma (adjacent normal)(59)	uc003fma.1	AX746590	0.389498	0.228806	1	6.88e-05		TPM
Lung adenocarcinoma	Lung adenocarcinoma - Stage IB(140)	Lung adenocarcinoma (adjacent normal)(59)	uc004cxr.1	AX746622	0.351793	0.239512	1	0.00365788		TPM
Lung adenocarcinoma	Lung adenocarcinoma - Stage IB(140)	Lung adenocarcinoma (adjacent normal)(59)	uc001qfd.1	AX746800	0.0276502	0.000312966	1	0.00051512		TPM
Lung adenocarcinoma	Lung adenocarcinoma - Stage IB(140)	Lung adenocarcinoma (adjacent normal)(59)	uc002yup.1	AX746823	1.08478	0.690635	1	0.000651763		TPM
Lung adenocarcinoma	Lung adenocarcinoma - Stage IB(140)	Lung adenocarcinoma (adjacent normal)(59)	uc003pcc.1	AX746830	0.238291	0.0128753	1	1.43e-09		TPM
Lung adenocarcinoma	Lung adenocarcinoma - Stage IB(140)	Lung adenocarcinoma (adjacent normal)(59)	uc003erk.1	AX746877	0.0371232	0.00745859	1	0.000726708		TPM
Lung adenocarcinoma	Lung adenocarcinoma - Stage IB(140)	Lung adenocarcinoma (adjacent normal)(59)	uc003erl.1	AX746877	0.0880951	0.0139886	1	0.000303481		TPM
Lung adenocarcinoma	Lung adenocarcinoma - Stage IB(140)	Lung adenocarcinoma (adjacent normal)(59)	uc003sru.1	AX746880	1.68587	0.00898963	1	1.14e-22		TPM
Lung adenocarcinoma	Lung adenocarcinoma - Stage IB(140)	Lung adenocarcinoma (adjacent normal)(59)	uc003yui.1	AX746885	3.621	1.55768	1	0.000135406		TPM
Lung adenocarcinoma	Lung adenocarcinoma - Stage IB(140)	Lung adenocarcinoma (adjacent normal)(59)	uc003kgf.1	AX746944	0.0573146	0.0300259	1	0.00147632		TPM
Lung adenocarcinoma	Lung adenocarcinoma - Stage IB(140)	Lung adenocarcinoma (adjacent normal)(59)	uc003kgg.1	AX746944	0.270987	0.132191	1	4.2e-06		TPM
Lung adenocarcinoma	Lung adenocarcinoma - Stage IB(140)	Lung adenocarcinoma (adjacent normal)(59)	uc002pda.1	AX746967	1.44243	0.642184	1	1.01e-07		TPM
Lung adenocarcinoma	Lung adenocarcinoma - Stage IB(140)	Lung adenocarcinoma (adjacent normal)(59)	uc002ifa.1	AX746969	0.275808	0.102468	1	6.99e-16		TPM
Lung adenocarcinoma	Lung adenocarcinoma - Stage IB(140)	Lung adenocarcinoma (adjacent normal)(59)	uc001sfa.1	AX747003	3.29026	1.42144	1	3.97e-29		TPM
Lung adenocarcinoma	Lung adenocarcinoma - Stage IB(140)	Lung adenocarcinoma (adjacent normal)(59)	uc002gtc.1	AX747021	0.548107	0.248385	1	5.86e-09		TPM
Lung adenocarcinoma	Lung adenocarcinoma - Stage IB(140)	Lung adenocarcinoma (adjacent normal)(59)	uc003ehp.1	AX747081	0.29219	0.123322	1	4.86e-10		TPM
Lung adenocarcinoma	Lung adenocarcinoma - Stage IB(140)	Lung adenocarcinoma (adjacent normal)(59)	uc002pho.1	AX747088	2.86355	1.97603	1	0.00213039		TPM
Lung adenocarcinoma	Lung adenocarcinoma - Stage IB(140)	Lung adenocarcinoma (adjacent normal)(59)	uc001aoy.1	AX747125	1.58146	0.947363	1	2.28e-18		TPM
Lung adenocarcinoma	Lung adenocarcinoma - Stage IB(140)	Lung adenocarcinoma (adjacent normal)(59)	uc001elu.1	AX747132	3.98911	2.70112	1	1.19e-05		TPM
Lung adenocarcinoma	Lung adenocarcinoma - Stage IB(140)	Lung adenocarcinoma (adjacent normal)(59)	uc001eng.1	AX747132	0.263515	0.100426	1	1.16e-08		TPM
Lung adenocarcinoma	Lung adenocarcinoma - Stage IB(140)	Lung adenocarcinoma (adjacent normal)(59)	uc001enh.1	AX747132	1.73033	1.31129	1	0.0057306		TPM
Lung adenocarcinoma	Lung adenocarcinoma - Stage IB(140)	Lung adenocarcinoma (adjacent normal)(59)	uc001kas.1	AX747158	0.976583	0.672445	1	0.000309801		TPM
Lung adenocarcinoma	Lung adenocarcinoma - Stage IB(140)	Lung adenocarcinoma (adjacent normal)(59)	uc001eof.1	AX747161	0.456736	0.212739	1	3.21e-10		TPM
Lung adenocarcinoma	Lung adenocarcinoma - Stage IB(140)	Lung adenocarcinoma (adjacent normal)(59)	uc003xqy.1	AX747167	3.2247	2.04017	1	3.02e-05		TPM
Lung adenocarcinoma	Lung adenocarcinoma - Stage IB(140)	Lung adenocarcinoma (adjacent normal)(59)	uc001nyr.1	AX747192	2.91127	1.41356	1	2.66e-15		TPM
Lung adenocarcinoma	Lung adenocarcinoma - Stage IB(140)	Lung adenocarcinoma (adjacent normal)(59)	uc002ukl.1	AX747372	0.372007	0.163905	1	0.000674237		TPM
Lung adenocarcinoma	Lung adenocarcinoma - Stage IB(140)	Lung adenocarcinoma (adjacent normal)(59)	uc001gwt.1	AX747377	0.0637038	0.0319999	1	0.000592242		TPM
Lung adenocarcinoma	Lung adenocarcinoma - Stage IB(140)	Lung adenocarcinoma (adjacent normal)(59)	uc002rvv.1	AX747384	0.221344	0.0990708	1	4.21e-06		TPM
Lung adenocarcinoma	Lung adenocarcinoma - Stage IB(140)	Lung adenocarcinoma (adjacent normal)(59)	uc004bxt.1	AX747401	0.209249	0.104513	1	0.000220848		TPM
Lung adenocarcinoma	Lung adenocarcinoma - Stage IB(140)	Lung adenocarcinoma (adjacent normal)(59)	uc001ohw.1	AX747485	1.3414	0.593773	1	3.03e-11		TPM
Lung adenocarcinoma	Lung adenocarcinoma - Stage IB(140)	Lung adenocarcinoma (adjacent normal)(59)	uc003buq.1	AX747493	1.1194	0.280101	1	1.76e-18		TPM
Lung adenocarcinoma	Lung adenocarcinoma - Stage IB(140)	Lung adenocarcinoma (adjacent normal)(59)	uc002jrt.2	AX747521	0.480316	0.277585	1	0.00255823		TPM
Lung adenocarcinoma	Lung adenocarcinoma - Stage IB(140)	Lung adenocarcinoma (adjacent normal)(59)	uc002thh.1	AX747531	0.0314664	0.0138735	1	0.00397832		TPM
Lung adenocarcinoma	Lung adenocarcinoma - Stage IB(140)	Lung adenocarcinoma (adjacent normal)(59)	uc001esq.1	AX747534	0.154619	0.0502781	1	3e-08		TPM
Lung adenocarcinoma	Lung adenocarcinoma - Stage IB(140)	Lung adenocarcinoma (adjacent normal)(59)	uc001lsq.1	AX747537	28.0317	9.35713	1	7.06e-18		TPM
Lung adenocarcinoma	Lung adenocarcinoma - Stage IB(140)	Lung adenocarcinoma (adjacent normal)(59)	uc001lsr.1	AX747537	18.9353	6.3286	1	5.85e-17		TPM
Lung adenocarcinoma	Lung adenocarcinoma - Stage IB(140)	Lung adenocarcinoma (adjacent normal)(59)	uc004brf.1	AX747547	1.0714	0.689005	1	0.000326714		TPM
Lung adenocarcinoma	Lung adenocarcinoma - Stage IB(140)	Lung adenocarcinoma (adjacent normal)(59)	uc002ydg.1	AX747649	0.0894194	0.00686217	1	9.78e-05		TPM
Lung adenocarcinoma	Lung adenocarcinoma - Stage IB(140)	Lung adenocarcinoma (adjacent normal)(59)	uc001hto.1	AX747652	0.14537	0.103865	1	0.00979415		TPM
Lung adenocarcinoma	Lung adenocarcinoma - Stage IB(140)	Lung adenocarcinoma (adjacent normal)(59)	uc002wui.2	AX747658	0.199152	0.10912	1	0.00192826		TPM
Lung adenocarcinoma	Lung adenocarcinoma - Stage IB(140)	Lung adenocarcinoma (adjacent normal)(59)	uc004cib.1	AX747706	0.416893	0.220549	1	0.000180662		TPM
Lung adenocarcinoma	Lung adenocarcinoma - Stage IB(140)	Lung adenocarcinoma (adjacent normal)(59)	uc002ofk.1	AX747721	0.0125152	0.000987178	1	0.000196119		TPM
Lung adenocarcinoma	Lung adenocarcinoma - Stage IB(140)	Lung adenocarcinoma (adjacent normal)(59)	uc002zcj.1	AX747730	4.52342	3.01084	1	0.000123636		TPM
Lung adenocarcinoma	Lung adenocarcinoma - Stage IB(140)	Lung adenocarcinoma (adjacent normal)(59)	uc003tka.1	AX747737	1.04205	0.568214	1	2.17e-07		TPM
Lung adenocarcinoma	Lung adenocarcinoma - Stage IB(140)	Lung adenocarcinoma (adjacent normal)(59)	uc002nyj.1	AX747741	1.13566	0.630572	1	4.6e-05		TPM
Lung adenocarcinoma	Lung adenocarcinoma - Stage IB(140)	Lung adenocarcinoma (adjacent normal)(59)	uc001ttj.1	AX747754	1.02395	0.304745	1	4.65e-19		TPM
Lung adenocarcinoma	Lung adenocarcinoma - Stage IB(140)	Lung adenocarcinoma (adjacent normal)(59)	uc001agc.1	AX747755	0.473972	0.133631	1	2.37e-16		TPM
Lung adenocarcinoma	Lung adenocarcinoma - Stage IB(140)	Lung adenocarcinoma (adjacent normal)(59)	uc003zqz.1	AX747756	0.864907	0.470131	1	6.96e-05		TPM
Lung adenocarcinoma	Lung adenocarcinoma - Stage IB(140)	Lung adenocarcinoma (adjacent normal)(59)	uc003ajp.1	AX747817	1.76032	1.15842	1	0.00241763		TPM
Lung adenocarcinoma	Lung adenocarcinoma - Stage IB(140)	Lung adenocarcinoma (adjacent normal)(59)	uc003lau.1	AX747819	2.20117	1.56207	1	5.26e-05		TPM
Lung adenocarcinoma	Lung adenocarcinoma - Stage IB(140)	Lung adenocarcinoma (adjacent normal)(59)	uc001xoe.2	AX747833	2.15314	0.909917	1	6.59e-12		TPM
Lung adenocarcinoma	Lung adenocarcinoma - Stage IB(140)	Lung adenocarcinoma (adjacent normal)(59)	uc002ddz.1	AX747846	0.248008	0.102269	1	5.35e-10		TPM
Lung adenocarcinoma	Lung adenocarcinoma - Stage IB(140)	Lung adenocarcinoma (adjacent normal)(59)	uc003mkj.1	AX747879	0.00619997	0.000499011	1	0.00023574		TPM
Lung adenocarcinoma	Lung adenocarcinoma - Stage IB(140)	Lung adenocarcinoma (adjacent normal)(59)	uc002mul.1	AX747991	0.312338	0.174411	1	1.2e-07		TPM
Lung adenocarcinoma	Lung adenocarcinoma - Stage IB(140)	Lung adenocarcinoma (adjacent normal)(59)	uc002ilk.1	AX748120	0.385525	0.1742	1	1.43e-07		TPM
Lung adenocarcinoma	Lung adenocarcinoma - Stage IB(140)	Lung adenocarcinoma (adjacent normal)(59)	uc002ilo.1	AX748120	0.181455	0.100481	1	0.00193633		TPM
Lung adenocarcinoma	Lung adenocarcinoma - Stage IB(140)	Lung adenocarcinoma (adjacent normal)(59)	uc001crj.1	AX748181	0.0195376	0.00777931	1	0.00482636		TPM
Lung adenocarcinoma	Lung adenocarcinoma - Stage IB(140)	Lung adenocarcinoma (adjacent normal)(59)	uc003kue.1	AX748201	0.0261649	0.00957429	1	3.56e-05		TPM
Lung adenocarcinoma	Lung adenocarcinoma - Stage IB(140)	Lung adenocarcinoma (adjacent normal)(59)	uc001bhf.1	AX748204	0.0115841	0.00149797	1	0.000384167		TPM
Lung adenocarcinoma	Lung adenocarcinoma - Stage IB(140)	Lung adenocarcinoma (adjacent normal)(59)	uc002rcs.1	AX748233	0.327591	0.143748	1	2.92e-08		TPM
Lung adenocarcinoma	Lung adenocarcinoma - Stage IB(140)	Lung adenocarcinoma (adjacent normal)(59)	uc001bcf.1	AX748283	0.724808	0.490616	1	0.00142226		TPM
Lung adenocarcinoma	Lung adenocarcinoma - Stage IB(140)	Lung adenocarcinoma (adjacent normal)(59)	uc002oyk.1	AX748287	0.130186	0.0895315	1	0.00705511		TPM
Lung adenocarcinoma	Lung adenocarcinoma - Stage IB(140)	Lung adenocarcinoma (adjacent normal)(59)	uc003jxa.1	AX748379	1.15543	0.582797	1	1.53e-07		TPM
Lung adenocarcinoma	Lung adenocarcinoma - Stage IB(140)	Lung adenocarcinoma (adjacent normal)(59)	uc002cgp.1	AXIN1	9.59639	6.41368	1	4.32e-05		TPM
Lung adenocarcinoma	Lung adenocarcinoma - Stage IB(140)	Lung adenocarcinoma (adjacent normal)(59)	uc002cgq.1	AXIN1	15.6765	9.16522	1	3.43e-13		TPM
Lung adenocarcinoma	Lung adenocarcinoma - Stage IB(140)	Lung adenocarcinoma (adjacent normal)(59)	uc001qtq.1	AY455283	0.0778885	0.00234787	1	4.02e-07		TPM
Lung adenocarcinoma	Lung adenocarcinoma - Stage IB(140)	Lung adenocarcinoma (adjacent normal)(59)	uc001yry.1	AY748447	1.42731	0.207388	1	0.0054258		TPM
Lung adenocarcinoma	Lung adenocarcinoma - Stage IB(140)	Lung adenocarcinoma (adjacent normal)(59)	uc003oke.2	AY927475	0.0437426	0.014337	1	0.00575795		TPM
Lung adenocarcinoma	Lung adenocarcinoma - Stage IB(140)	Lung adenocarcinoma (adjacent normal)(59)	uc002jzm.1	AZI1	4.28397	2.58697	1	7.65e-05		TPM
Lung adenocarcinoma	Lung adenocarcinoma - Stage IB(140)	Lung adenocarcinoma (adjacent normal)(59)	uc002jzn.1	AZI1	4.11994	1.98198	1	1.95e-06		TPM
Lung adenocarcinoma	Lung adenocarcinoma - Stage IB(140)	Lung adenocarcinoma (adjacent normal)(59)	uc002jzo.1	AZI1	0.893417	0.36793	1	0.00178404		TPM
Lung adenocarcinoma	Lung adenocarcinoma - Stage IB(140)	Lung adenocarcinoma (adjacent normal)(59)	uc002jzp.1	AZI1	2.50173	0.940997	1	2.01e-09		TPM
Lung adenocarcinoma	Lung adenocarcinoma - Stage IB(140)	Lung adenocarcinoma (adjacent normal)(59)	uc002jzq.2	AZI1	1.49129	0.694726	1	8.76e-08		TPM
Lung adenocarcinoma	Lung adenocarcinoma - Stage IB(140)	Lung adenocarcinoma (adjacent normal)(59)	uc003ceg.2	AZI2	3.60776	1.96092	1	1.17e-07		TPM
Lung adenocarcinoma	Lung adenocarcinoma - Stage IB(140)	Lung adenocarcinoma (adjacent normal)(59)	uc011axd.1	AZI2	3.85483	2.16007	1	2.63e-06		TPM
Lung adenocarcinoma	Lung adenocarcinoma - Stage IB(140)	Lung adenocarcinoma (adjacent normal)(59)	uc003ykx.2	AZIN1	19.8204	11.1968	1	3.91e-07		TPM
Lung adenocarcinoma	Lung adenocarcinoma - Stage IB(140)	Lung adenocarcinoma (adjacent normal)(59)	uc003yky.2	AZIN1	64.6172	43.5643	1	3.05e-10		TPM
Lung adenocarcinoma	Lung adenocarcinoma - Stage IB(140)	Lung adenocarcinoma (adjacent normal)(59)	uc001hxc.2	B3GALNT2	13.3244	6.89236	1	6.26e-20		TPM
Lung adenocarcinoma	Lung adenocarcinoma - Stage IB(140)	Lung adenocarcinoma (adjacent normal)(59)	uc001hxd.1	B3GALNT2	0.265244	0.122884	1	6.96e-12		TPM
Lung adenocarcinoma	Lung adenocarcinoma - Stage IB(140)	Lung adenocarcinoma (adjacent normal)(59)	uc002yye.2	B3GALT5	0.2555	0.0693801	1	0.00353		TPM
Lung adenocarcinoma	Lung adenocarcinoma - Stage IB(140)	Lung adenocarcinoma (adjacent normal)(59)	uc002yyg.1	B3GALT5	0.0251487	0	1	0.00494127		TPM
Lung adenocarcinoma	Lung adenocarcinoma - Stage IB(140)	Lung adenocarcinoma (adjacent normal)(59)	uc001adk.2	B3GALT6	16.9595	12.8336	1	2.6e-05		TPM
Lung adenocarcinoma	Lung adenocarcinoma - Stage IB(140)	Lung adenocarcinoma (adjacent normal)(59)	uc001utn.3	B3GALTL	0.0163061	0.00058159	1	0.000440066		TPM
Lung adenocarcinoma	Lung adenocarcinoma - Stage IB(140)	Lung adenocarcinoma (adjacent normal)(59)	uc001qhq.2	B3GAT1	2.23312	0.318472	1	9.17e-09		TPM
Lung adenocarcinoma	Lung adenocarcinoma - Stage IB(140)	Lung adenocarcinoma (adjacent normal)(59)	uc001qhr.2	B3GAT1	0.766981	0.120366	1	6.76e-06		TPM
Lung adenocarcinoma	Lung adenocarcinoma - Stage IB(140)	Lung adenocarcinoma (adjacent normal)(59)	uc010scv.1	B3GAT1	0.0936208	0.00642831	1	7.72e-06		TPM
Lung adenocarcinoma	Lung adenocarcinoma - Stage IB(140)	Lung adenocarcinoma (adjacent normal)(59)	uc001ntw.2	B3GAT3	48.7293	27.3485	1	2.43e-17		TPM
Lung adenocarcinoma	Lung adenocarcinoma - Stage IB(140)	Lung adenocarcinoma (adjacent normal)(59)	uc001ntx.2	B3GAT3	4.93381	2.3811	1	3.7e-06		TPM
Lung adenocarcinoma	Lung adenocarcinoma - Stage IB(140)	Lung adenocarcinoma (adjacent normal)(59)	uc009ynz.2	B3GAT3	0.173775	0.0715424	1	4.44e-05		TPM
Lung adenocarcinoma	Lung adenocarcinoma - Stage IB(140)	Lung adenocarcinoma (adjacent normal)(59)	uc010rlz.1	B3GAT3	1.47874	0.495988	1	0.00072711		TPM
Lung adenocarcinoma	Lung adenocarcinoma - Stage IB(140)	Lung adenocarcinoma (adjacent normal)(59)	uc002nhl.1	B3GNT3	24.6191	0.0384181	1	9.52e-28		TPM
Lung adenocarcinoma	Lung adenocarcinoma - Stage IB(140)	Lung adenocarcinoma (adjacent normal)(59)	uc010ebd.1	B3GNT3	1.29757	0.304803	1	0.00569499		TPM
Lung adenocarcinoma	Lung adenocarcinoma - Stage IB(140)	Lung adenocarcinoma (adjacent normal)(59)	uc010ebe.1	B3GNT3	0.362298	0.0383766	1	5.21e-05		TPM
Lung adenocarcinoma	Lung adenocarcinoma - Stage IB(140)	Lung adenocarcinoma (adjacent normal)(59)	uc001ubx.2	B3GNT4	1.00331	0.0608748	1	1.92e-14		TPM
Lung adenocarcinoma	Lung adenocarcinoma - Stage IB(140)	Lung adenocarcinoma (adjacent normal)(59)	uc001uby.2	B3GNT4	1.82068	0.178758	1	1.15e-24		TPM
Lung adenocarcinoma	Lung adenocarcinoma - Stage IB(140)	Lung adenocarcinoma (adjacent normal)(59)	uc002kge.1	B3GNTL1	0.833288	0.319553	1	5.34e-16		TPM
Lung adenocarcinoma	Lung adenocarcinoma - Stage IB(140)	Lung adenocarcinoma (adjacent normal)(59)	uc002kgf.1	B3GNTL1	0.881913	0.2406	1	3.14e-18		TPM
Lung adenocarcinoma	Lung adenocarcinoma - Stage IB(140)	Lung adenocarcinoma (adjacent normal)(59)	uc002kgg.1	B3GNTL1	5.46302	2.37453	1	2.49e-20		TPM
Lung adenocarcinoma	Lung adenocarcinoma - Stage IB(140)	Lung adenocarcinoma (adjacent normal)(59)	uc001spg.1	B4GALNT1	1.22486	0.162045	1	1.34e-08		TPM
Lung adenocarcinoma	Lung adenocarcinoma - Stage IB(140)	Lung adenocarcinoma (adjacent normal)(59)	uc001spi.2	B4GALNT1	0.298415	0.0597412	1	0.00104401		TPM
Lung adenocarcinoma	Lung adenocarcinoma - Stage IB(140)	Lung adenocarcinoma (adjacent normal)(59)	uc010sru.1	B4GALNT1	0.545819	0.110078	1	1.63e-06		TPM
Lung adenocarcinoma	Lung adenocarcinoma - Stage IB(140)	Lung adenocarcinoma (adjacent normal)(59)	uc010srv.1	B4GALNT1	0.181271	0.0121816	1	2.21e-07		TPM
Lung adenocarcinoma	Lung adenocarcinoma - Stage IB(140)	Lung adenocarcinoma (adjacent normal)(59)	uc010srw.1	B4GALNT1	0.0535493	0.00438625	1	3.36e-05		TPM
Lung adenocarcinoma	Lung adenocarcinoma - Stage IB(140)	Lung adenocarcinoma (adjacent normal)(59)	uc002ion.2	B4GALNT2	0.388541	0.0239554	1	1.87e-05		TPM
Lung adenocarcinoma	Lung adenocarcinoma - Stage IB(140)	Lung adenocarcinoma (adjacent normal)(59)	uc010wlu.1	B4GALNT2	1.73324	0.14772	1	0.000117465		TPM
Lung adenocarcinoma	Lung adenocarcinoma - Stage IB(140)	Lung adenocarcinoma (adjacent normal)(59)	uc001qii.1	B4GALNT3	15.5755	8.10811	1	0.00614187		TPM
Lung adenocarcinoma	Lung adenocarcinoma - Stage IB(140)	Lung adenocarcinoma (adjacent normal)(59)	uc001qij.1	B4GALNT3	2.66118	1.47833	1	0.000918903		TPM
Lung adenocarcinoma	Lung adenocarcinoma - Stage IB(140)	Lung adenocarcinoma (adjacent normal)(59)	uc001qik.1	B4GALNT3	5.23772	1.88245	1	2.09e-09		TPM
Lung adenocarcinoma	Lung adenocarcinoma - Stage IB(140)	Lung adenocarcinoma (adjacent normal)(59)	uc001lpb.2	B4GALNT4	7.46428	0.131381	1	3.88e-27		TPM
Lung adenocarcinoma	Lung adenocarcinoma - Stage IB(140)	Lung adenocarcinoma (adjacent normal)(59)	uc003zsg.2	B4GALT1	123.542	90.3126	1	6.89e-05		TPM
Lung adenocarcinoma	Lung adenocarcinoma - Stage IB(140)	Lung adenocarcinoma (adjacent normal)(59)	uc001clg.2	B4GALT2	1.33507	0.379481	1	0.000975312		TPM
Lung adenocarcinoma	Lung adenocarcinoma - Stage IB(140)	Lung adenocarcinoma (adjacent normal)(59)	uc001cli.2	B4GALT2	2.21929	0.292873	1	1.96e-13		TPM
Lung adenocarcinoma	Lung adenocarcinoma - Stage IB(140)	Lung adenocarcinoma (adjacent normal)(59)	uc010okl.1	B4GALT2	55.6363	21.1799	1	2.8e-39		TPM
Lung adenocarcinoma	Lung adenocarcinoma - Stage IB(140)	Lung adenocarcinoma (adjacent normal)(59)	uc001fyp.1	B4GALT3	3.25402	1.27205	1	1.87e-12		TPM
Lung adenocarcinoma	Lung adenocarcinoma - Stage IB(140)	Lung adenocarcinoma (adjacent normal)(59)	uc001fyq.1	B4GALT3	39.2144	18.1524	1	6.58e-22		TPM
Lung adenocarcinoma	Lung adenocarcinoma - Stage IB(140)	Lung adenocarcinoma (adjacent normal)(59)	uc001fyr.1	B4GALT3	12.7178	5.30436	1	3.72e-10		TPM
Lung adenocarcinoma	Lung adenocarcinoma - Stage IB(140)	Lung adenocarcinoma (adjacent normal)(59)	uc009wud.1	B4GALT3	3.01152	1.59456	1	1.38e-09		TPM
Lung adenocarcinoma	Lung adenocarcinoma - Stage IB(140)	Lung adenocarcinoma (adjacent normal)(59)	uc003ece.1	B4GALT4	0.76796	0.33991	1	1.37e-10		TPM
Lung adenocarcinoma	Lung adenocarcinoma - Stage IB(140)	Lung adenocarcinoma (adjacent normal)(59)	uc003ecg.2	B4GALT4	1.17252	0.550267	1	6.65e-05		TPM
Lung adenocarcinoma	Lung adenocarcinoma - Stage IB(140)	Lung adenocarcinoma (adjacent normal)(59)	uc003ech.2	B4GALT4	4.33171	2.72198	1	0.00465821		TPM
Lung adenocarcinoma	Lung adenocarcinoma - Stage IB(140)	Lung adenocarcinoma (adjacent normal)(59)	uc003eci.2	B4GALT4	17.8483	6.91129	1	7.29e-22		TPM
Lung adenocarcinoma	Lung adenocarcinoma - Stage IB(140)	Lung adenocarcinoma (adjacent normal)(59)	uc011biy.1	B4GALT4	0.10507	0.0311568	1	6.22e-05		TPM
Lung adenocarcinoma	Lung adenocarcinoma - Stage IB(140)	Lung adenocarcinoma (adjacent normal)(59)	uc003mhy.2	B4GALT7	31.5104	17.5971	1	3.22e-24		TPM
Lung adenocarcinoma	Lung adenocarcinoma - Stage IB(140)	Lung adenocarcinoma (adjacent normal)(59)	uc003mhz.2	B4GALT7	1.20572	0.821865	1	0.00386964		TPM
Lung adenocarcinoma	Lung adenocarcinoma - Stage IB(140)	Lung adenocarcinoma (adjacent normal)(59)	uc002nfv.2	BABAM1	21.2305	13.7323	1	4.67e-06		TPM
Lung adenocarcinoma	Lung adenocarcinoma - Stage IB(140)	Lung adenocarcinoma (adjacent normal)(59)	uc010xpl.1	BABAM1	1.55956	0.788116	1	6.75e-12		TPM
Lung adenocarcinoma	Lung adenocarcinoma - Stage IB(140)	Lung adenocarcinoma (adjacent normal)(59)	uc002yyw.2	BACE2	50.7749	14.3859	1	3.65e-16		TPM
Lung adenocarcinoma	Lung adenocarcinoma - Stage IB(140)	Lung adenocarcinoma (adjacent normal)(59)	uc002yyx.2	BACE2	0.555497	0.112736	1	6.52e-09		TPM
Lung adenocarcinoma	Lung adenocarcinoma - Stage IB(140)	Lung adenocarcinoma (adjacent normal)(59)	uc002yyy.2	BACE2	0.845219	0.205335	1	3.11e-14		TPM
Lung adenocarcinoma	Lung adenocarcinoma - Stage IB(140)	Lung adenocarcinoma (adjacent normal)(59)	uc001nzc.2	BAD	5.48709	3.89963	1	0.00705313		TPM
Lung adenocarcinoma	Lung adenocarcinoma - Stage IB(140)	Lung adenocarcinoma (adjacent normal)(59)	uc003xkz.1	BAG4	2.51115	1.58278	1	0.00148713		TPM
Lung adenocarcinoma	Lung adenocarcinoma - Stage IB(140)	Lung adenocarcinoma (adjacent normal)(59)	uc003nvf.3	BAG6	46.2404	25.7582	1	2.53e-19		TPM
Lung adenocarcinoma	Lung adenocarcinoma - Stage IB(140)	Lung adenocarcinoma (adjacent normal)(59)	uc011dnw.1	BAG6	30.3559	21.7556	1	0.000168896		TPM
Lung adenocarcinoma	Lung adenocarcinoma - Stage IB(140)	Lung adenocarcinoma (adjacent normal)(59)	uc002yiv.1	BAGE	0.187826	0.00252836	1	0.00286464		TPM
Lung adenocarcinoma	Lung adenocarcinoma - Stage IB(140)	Lung adenocarcinoma (adjacent normal)(59)	uc002yiw.1	BAGE	0.172696	0.00572937	1	0.00340245		TPM
Lung adenocarcinoma	Lung adenocarcinoma - Stage IB(140)	Lung adenocarcinoma (adjacent normal)(59)	uc002yix.2	BAGE3	0.362933	0	1	0.000399252		TPM
Lung adenocarcinoma	Lung adenocarcinoma - Stage IB(140)	Lung adenocarcinoma (adjacent normal)(59)	uc001zlt.2	BAHD1	0.371235	0.0431597	1	1.78e-08		TPM
Lung adenocarcinoma	Lung adenocarcinoma - Stage IB(140)	Lung adenocarcinoma (adjacent normal)(59)	uc003ywm.2	BAI1	3.73015	0.222639	1	4.51e-09		TPM
Lung adenocarcinoma	Lung adenocarcinoma - Stage IB(140)	Lung adenocarcinoma (adjacent normal)(59)	uc001btn.2	BAI2	0.096329	0.0231795	1	0.00865433		TPM
Lung adenocarcinoma	Lung adenocarcinoma - Stage IB(140)	Lung adenocarcinoma (adjacent normal)(59)	uc001bto.2	BAI2	0.230124	0.021026	1	1.07e-05		TPM
Lung adenocarcinoma	Lung adenocarcinoma - Stage IB(140)	Lung adenocarcinoma (adjacent normal)(59)	uc001btp.1	BAI2	0.284958	0.0406389	1	6.02e-12		TPM
Lung adenocarcinoma	Lung adenocarcinoma - Stage IB(140)	Lung adenocarcinoma (adjacent normal)(59)	uc001btq.1	BAI2	0.531126	0.173604	1	1.4e-06		TPM
Lung adenocarcinoma	Lung adenocarcinoma - Stage IB(140)	Lung adenocarcinoma (adjacent normal)(59)	uc010ogn.1	BAI2	2.14176	0.629641	1	3.06e-11		TPM
Lung adenocarcinoma	Lung adenocarcinoma - Stage IB(140)	Lung adenocarcinoma (adjacent normal)(59)	uc010ogo.1	BAI2	0.426284	0.085358	1	1.09e-08		TPM
Lung adenocarcinoma	Lung adenocarcinoma - Stage IB(140)	Lung adenocarcinoma (adjacent normal)(59)	uc010ogp.1	BAI2	0.17492	0.0503707	1	0.000325899		TPM
Lung adenocarcinoma	Lung adenocarcinoma - Stage IB(140)	Lung adenocarcinoma (adjacent normal)(59)	uc003upj.2	BAIAP2L1	45.3558	18.4859	1	1.72e-24		TPM
Lung adenocarcinoma	Lung adenocarcinoma - Stage IB(140)	Lung adenocarcinoma (adjacent normal)(59)	uc003auv.2	BAIAP2L2	2.32661	0.401222	1	3.72e-14		TPM
Lung adenocarcinoma	Lung adenocarcinoma - Stage IB(140)	Lung adenocarcinoma (adjacent normal)(59)	uc003auw.2	BAIAP2L2	4.62921	0.0894652	1	2.64e-17		TPM
Lung adenocarcinoma	Lung adenocarcinoma - Stage IB(140)	Lung adenocarcinoma (adjacent normal)(59)	uc002clk.1	BAIAP3	0.84337	0.190285	1	0.000894728		TPM
Lung adenocarcinoma	Lung adenocarcinoma - Stage IB(140)	Lung adenocarcinoma (adjacent normal)(59)	uc010uva.1	BAIAP3	1.11629	0.427368	1	6.39e-05		TPM
Lung adenocarcinoma	Lung adenocarcinoma - Stage IB(140)	Lung adenocarcinoma (adjacent normal)(59)	uc003oer.2	BAK1	5.04306	2.17403	1	1.11e-09		TPM
Lung adenocarcinoma	Lung adenocarcinoma - Stage IB(140)	Lung adenocarcinoma (adjacent normal)(59)	uc003oes.2	BAK1	22.0754	11.9116	1	2.42e-16		TPM
Lung adenocarcinoma	Lung adenocarcinoma - Stage IB(140)	Lung adenocarcinoma (adjacent normal)(59)	uc010jvb.2	BAK1	0.887531	0.317195	1	3.91e-07		TPM
Lung adenocarcinoma	Lung adenocarcinoma - Stage IB(140)	Lung adenocarcinoma (adjacent normal)(59)	uc001ogo.2	BANF1	157.603	101.938	1	2.45e-21		TPM
Lung adenocarcinoma	Lung adenocarcinoma - Stage IB(140)	Lung adenocarcinoma (adjacent normal)(59)	uc001ogp.2	BANF1	33.2046	17.9602	1	3.77e-15		TPM
Lung adenocarcinoma	Lung adenocarcinoma - Stage IB(140)	Lung adenocarcinoma (adjacent normal)(59)	uc010zrs.1	BANF2	0.0574532	0	1	4e-05		TPM
Lung adenocarcinoma	Lung adenocarcinoma - Stage IB(140)	Lung adenocarcinoma (adjacent normal)(59)	uc002fko.1	BANP	0.202059	0.0605443	1	0.000215816		TPM
Lung adenocarcinoma	Lung adenocarcinoma - Stage IB(140)	Lung adenocarcinoma (adjacent normal)(59)	uc010vow.1	BANP	5.43949	3.22109	1	1.73e-12		TPM
Lung adenocarcinoma	Lung adenocarcinoma - Stage IB(140)	Lung adenocarcinoma (adjacent normal)(59)	uc003ddw.2	BAP1	6.2302	4.40382	1	0.004184		TPM
Lung adenocarcinoma	Lung adenocarcinoma - Stage IB(140)	Lung adenocarcinoma (adjacent normal)(59)	uc002veu.2	BARD1	2.88641	1.07343	1	5.3e-13		TPM
Lung adenocarcinoma	Lung adenocarcinoma - Stage IB(140)	Lung adenocarcinoma (adjacent normal)(59)	uc010zjm.1	BARD1	0.533291	0.259187	1	0.0022121		TPM
Lung adenocarcinoma	Lung adenocarcinoma - Stage IB(140)	Lung adenocarcinoma (adjacent normal)(59)	uc001dns.2	BARHL2	0.0265329	0.000997372	1	0.00602152		TPM
Lung adenocarcinoma	Lung adenocarcinoma - Stage IB(140)	Lung adenocarcinoma (adjacent normal)(59)	uc004aud.2	BARX1	22.2641	0.0934979	1	5.22e-16		TPM
Lung adenocarcinoma	Lung adenocarcinoma - Stage IB(140)	Lung adenocarcinoma (adjacent normal)(59)	uc010mrh.2	BARX1	1.3097	4.11e-198	1	1.96e-06		TPM
Lung adenocarcinoma	Lung adenocarcinoma - Stage IB(140)	Lung adenocarcinoma (adjacent normal)(59)	uc001qfc.3	BARX2	13.5374	0.664611	1	1.07e-24		TPM
Lung adenocarcinoma	Lung adenocarcinoma - Stage IB(140)	Lung adenocarcinoma (adjacent normal)(59)	uc003jfx.2	BASP1	81.5125	23.1303	1	5.2e-17		TPM
Lung adenocarcinoma	Lung adenocarcinoma - Stage IB(140)	Lung adenocarcinoma (adjacent normal)(59)	uc001xrr.2	BATF	26.907	12.2876	1	7.05e-11		TPM
Lung adenocarcinoma	Lung adenocarcinoma - Stage IB(140)	Lung adenocarcinoma (adjacent normal)(59)	uc002plg.1	BAX	9.66552	5.72422	1	0.001395		TPM
Lung adenocarcinoma	Lung adenocarcinoma - Stage IB(140)	Lung adenocarcinoma (adjacent normal)(59)	uc002pll.2	BAX	0.84452	0.256823	1	2.4e-08		TPM
Lung adenocarcinoma	Lung adenocarcinoma - Stage IB(140)	Lung adenocarcinoma (adjacent normal)(59)	uc001wsl.2	BAZ1A	6.91346	3.60564	1	2.02e-07		TPM
Lung adenocarcinoma	Lung adenocarcinoma - Stage IB(140)	Lung adenocarcinoma (adjacent normal)(59)	uc003tyc.2	BAZ1B	29.5232	21.6231	1	0.000258457		TPM
Lung adenocarcinoma	Lung adenocarcinoma - Stage IB(140)	Lung adenocarcinoma (adjacent normal)(59)	uc009zov.1	BAZ2A	2.89481	1.22427	1	1.76e-06		TPM
Lung adenocarcinoma	Lung adenocarcinoma - Stage IB(140)	Lung adenocarcinoma (adjacent normal)(59)	uc009zow.1	BAZ2A	1.50356	0.778337	1	0.0031575		TPM
Lung adenocarcinoma	Lung adenocarcinoma - Stage IB(140)	Lung adenocarcinoma (adjacent normal)(59)	uc010eky.2	BBC3	11.5066	6.62326	1	3.54e-08		TPM
Lung adenocarcinoma	Lung adenocarcinoma - Stage IB(140)	Lung adenocarcinoma (adjacent normal)(59)	uc010xyl.1	BBC3	0.199845	0.0661077	1	0.000947422		TPM
Lung adenocarcinoma	Lung adenocarcinoma - Stage IB(140)	Lung adenocarcinoma (adjacent normal)(59)	uc001oil.1	BBS1	0.483706	0.219137	1	6.36e-05		TPM
Lung adenocarcinoma	Lung adenocarcinoma - Stage IB(140)	Lung adenocarcinoma (adjacent normal)(59)	uc010rpf.1	BBS1	0.186477	0.103739	1	0.00218821		TPM
Lung adenocarcinoma	Lung adenocarcinoma - Stage IB(140)	Lung adenocarcinoma (adjacent normal)(59)	uc003iee.1	BBS7	3.27591	1.95806	1	1.74e-11		TPM
Lung adenocarcinoma	Lung adenocarcinoma - Stage IB(140)	Lung adenocarcinoma (adjacent normal)(59)	uc010inq.1	BBS7	1.00107	0.587329	1	1.47e-07		TPM
Lung adenocarcinoma	Lung adenocarcinoma - Stage IB(140)	Lung adenocarcinoma (adjacent normal)(59)	uc003tdr.1	BBS9	1.10787	0.656822	1	6.99e-06		TPM
Lung adenocarcinoma	Lung adenocarcinoma - Stage IB(140)	Lung adenocarcinoma (adjacent normal)(59)	uc003tds.1	BBS9	0.0783748	0.0386287	1	0.000682881		TPM
Lung adenocarcinoma	Lung adenocarcinoma - Stage IB(140)	Lung adenocarcinoma (adjacent normal)(59)	uc011kan.1	BBS9	0.631163	0.23214	1	7.03e-12		TPM
Lung adenocarcinoma	Lung adenocarcinoma - Stage IB(140)	Lung adenocarcinoma (adjacent normal)(59)	uc003tvp.2	BC006435	1.9387	1.23027	1	0.000698219		TPM
Lung adenocarcinoma	Lung adenocarcinoma - Stage IB(140)	Lung adenocarcinoma (adjacent normal)(59)	uc010kyk.1	BC008049	4.57839	2.88549	1	0.00372255		TPM
Lung adenocarcinoma	Lung adenocarcinoma - Stage IB(140)	Lung adenocarcinoma (adjacent normal)(59)	uc010hkp.1	BC009321	1.5047	1.14575	1	0.00909227		TPM
Lung adenocarcinoma	Lung adenocarcinoma - Stage IB(140)	Lung adenocarcinoma (adjacent normal)(59)	uc001ysx.1	BC011773	0.121092	0.0156815	1	0.00913312		TPM
Lung adenocarcinoma	Lung adenocarcinoma - Stage IB(140)	Lung adenocarcinoma (adjacent normal)(59)	uc002wjz.1	BC012193	1.6342	1.03187	1	0.00228966		TPM
Lung adenocarcinoma	Lung adenocarcinoma - Stage IB(140)	Lung adenocarcinoma (adjacent normal)(59)	uc002wka.1	BC012193	1.84554	1.08865	1	3.95e-05		TPM
Lung adenocarcinoma	Lung adenocarcinoma - Stage IB(140)	Lung adenocarcinoma (adjacent normal)(59)	uc003fln.1	BC013229	1.5218	0.544292	1	1.43e-06		TPM
Lung adenocarcinoma	Lung adenocarcinoma - Stage IB(140)	Lung adenocarcinoma (adjacent normal)(59)	uc003niu.1	BC014312	1.4207	0.425502	1	1.06e-10		TPM
Lung adenocarcinoma	Lung adenocarcinoma - Stage IB(140)	Lung adenocarcinoma (adjacent normal)(59)	uc001hta.2	BC015435	0.0852692	0.0369457	1	0.00294085		TPM
Lung adenocarcinoma	Lung adenocarcinoma - Stage IB(140)	Lung adenocarcinoma (adjacent normal)(59)	uc001vvq.1	BC016035	0.956591	0.174537	1	7.97e-13		TPM
Lung adenocarcinoma	Lung adenocarcinoma - Stage IB(140)	Lung adenocarcinoma (adjacent normal)(59)	uc010ttv.1	BC016143	0.36098	0.158972	1	5.24e-06		TPM
Lung adenocarcinoma	Lung adenocarcinoma - Stage IB(140)	Lung adenocarcinoma (adjacent normal)(59)	uc010zdg.1	BC016143	0.0125718	0	1	5.05e-05		TPM
Lung adenocarcinoma	Lung adenocarcinoma - Stage IB(140)	Lung adenocarcinoma (adjacent normal)(59)	uc003hhv.1	BC016361	0.466723	0.100076	1	0.000172411		TPM
Lung adenocarcinoma	Lung adenocarcinoma - Stage IB(140)	Lung adenocarcinoma (adjacent normal)(59)	uc001fot.1	BC016978	0.579156	0.00533076	1	1.9e-07		TPM
Lung adenocarcinoma	Lung adenocarcinoma - Stage IB(140)	Lung adenocarcinoma (adjacent normal)(59)	uc001vvu.2	BC017398	0.119327	0.0136541	1	1.37e-07		TPM
Lung adenocarcinoma	Lung adenocarcinoma - Stage IB(140)	Lung adenocarcinoma (adjacent normal)(59)	uc003txt.2	BC018166	5.235	3.28837	1	6.08e-09		TPM
Lung adenocarcinoma	Lung adenocarcinoma - Stage IB(140)	Lung adenocarcinoma (adjacent normal)(59)	uc001aiz.1	BC018779	3.11437	1.80395	1	1.85e-11		TPM
Lung adenocarcinoma	Lung adenocarcinoma - Stage IB(140)	Lung adenocarcinoma (adjacent normal)(59)	uc001esu.1	BC019846	5.40326	0.772023	1	2.2e-28		TPM
Lung adenocarcinoma	Lung adenocarcinoma - Stage IB(140)	Lung adenocarcinoma (adjacent normal)(59)	uc003bho.3	BC021234	0.239701	0.0355553	1	1.62e-11		TPM
Lung adenocarcinoma	Lung adenocarcinoma - Stage IB(140)	Lung adenocarcinoma (adjacent normal)(59)	uc004bwk.2	BC022468	0.138236	0.0876359	1	0.00414168		TPM
Lung adenocarcinoma	Lung adenocarcinoma - Stage IB(140)	Lung adenocarcinoma (adjacent normal)(59)	uc002snv.3	BC024248	1.41137	0.0821662	1	1.2e-10		TPM
Lung adenocarcinoma	Lung adenocarcinoma - Stage IB(140)	Lung adenocarcinoma (adjacent normal)(59)	uc002oet.2	BC024306	0.536493	0.0583976	1	2.1e-06		TPM
Lung adenocarcinoma	Lung adenocarcinoma - Stage IB(140)	Lung adenocarcinoma (adjacent normal)(59)	uc001ejd.1	BC029473	1.06749	0.520854	1	1.29e-06		TPM
Lung adenocarcinoma	Lung adenocarcinoma - Stage IB(140)	Lung adenocarcinoma (adjacent normal)(59)	uc002hkb.2	BC030591	0.355842	0.239316	1	0.000978788		TPM
Lung adenocarcinoma	Lung adenocarcinoma - Stage IB(140)	Lung adenocarcinoma (adjacent normal)(59)	uc004fhd.2	BC030761	0.610093	0.0863499	1	1.03e-07		TPM
Lung adenocarcinoma	Lung adenocarcinoma - Stage IB(140)	Lung adenocarcinoma (adjacent normal)(59)	uc003nih.2	BC033330	0.022735	0.0088504	1	0.000329261		TPM
Lung adenocarcinoma	Lung adenocarcinoma - Stage IB(140)	Lung adenocarcinoma (adjacent normal)(59)	uc002fle.1	BC033739	2.15873	1.37767	1	0.00211388		TPM
Lung adenocarcinoma	Lung adenocarcinoma - Stage IB(140)	Lung adenocarcinoma (adjacent normal)(59)	uc001acl.1	BC033949	7.06819	0.523868	1	2.99e-45		TPM
Lung adenocarcinoma	Lung adenocarcinoma - Stage IB(140)	Lung adenocarcinoma (adjacent normal)(59)	uc001sos.2	BC033961	0.781504	0.116344	1	3.73e-11		TPM
Lung adenocarcinoma	Lung adenocarcinoma - Stage IB(140)	Lung adenocarcinoma (adjacent normal)(59)	uc003yyw.1	BC034020	6.12903	2.50275	1	0.000207526		TPM
Lung adenocarcinoma	Lung adenocarcinoma - Stage IB(140)	Lung adenocarcinoma (adjacent normal)(59)	uc001gzl.3	BC034684	13.1328	2.12883	1	2.52e-07		TPM
Lung adenocarcinoma	Lung adenocarcinoma - Stage IB(140)	Lung adenocarcinoma (adjacent normal)(59)	uc002qjr.2	BC034929	0.613075	0.0264964	1	4.63e-24		TPM
Lung adenocarcinoma	Lung adenocarcinoma - Stage IB(140)	Lung adenocarcinoma (adjacent normal)(59)	uc003noi.2	BC035647	6.6587	3.43946	1	0.00028976		TPM
Lung adenocarcinoma	Lung adenocarcinoma - Stage IB(140)	Lung adenocarcinoma (adjacent normal)(59)	uc010ghu.1	BC036778	0.0434917	0.0257175	1	0.00388607		TPM
Lung adenocarcinoma	Lung adenocarcinoma - Stage IB(140)	Lung adenocarcinoma (adjacent normal)(59)	uc002nrd.2	BC038574	4.92683	2.87855	1	1.2e-06		TPM
Lung adenocarcinoma	Lung adenocarcinoma - Stage IB(140)	Lung adenocarcinoma (adjacent normal)(59)	uc003mxa.2	BC039678	0.417958	0.196848	1	0.00186848		TPM
Lung adenocarcinoma	Lung adenocarcinoma - Stage IB(140)	Lung adenocarcinoma (adjacent normal)(59)	uc001xvj.2	BC040628	0.877849	0.591993	1	4.88e-05		TPM
Lung adenocarcinoma	Lung adenocarcinoma - Stage IB(140)	Lung adenocarcinoma (adjacent normal)(59)	uc003flo.2	BC040935	1.09526	0.487316	1	1.85e-05		TPM
Lung adenocarcinoma	Lung adenocarcinoma - Stage IB(140)	Lung adenocarcinoma (adjacent normal)(59)	uc003uzz.3	BC041025	3.95907	2.18807	1	0.000845453		TPM
Lung adenocarcinoma	Lung adenocarcinoma - Stage IB(140)	Lung adenocarcinoma (adjacent normal)(59)	uc003gxr.1	BC041434	0.270761	0.118372	1	6.32e-18		TPM
Lung adenocarcinoma	Lung adenocarcinoma - Stage IB(140)	Lung adenocarcinoma (adjacent normal)(59)	uc001flf.2	BC041646	10.4603	3.72507	1	4.09e-18		TPM
Lung adenocarcinoma	Lung adenocarcinoma - Stage IB(140)	Lung adenocarcinoma (adjacent normal)(59)	uc010ahe.1	BC041856	0.877165	0.195864	1	2.53e-10		TPM
Lung adenocarcinoma	Lung adenocarcinoma - Stage IB(140)	Lung adenocarcinoma (adjacent normal)(59)	uc002wjr.2	BC042140	0.875081	0.290081	1	0.000793749		TPM
Lung adenocarcinoma	Lung adenocarcinoma - Stage IB(140)	Lung adenocarcinoma (adjacent normal)(59)	uc001ldx.2	BC042590	0.0334155	0.0117833	1	1.95e-06		TPM
Lung adenocarcinoma	Lung adenocarcinoma - Stage IB(140)	Lung adenocarcinoma (adjacent normal)(59)	uc001ysv.2	BC042994	0.0235989	0.00504955	1	0.00249045		TPM
Lung adenocarcinoma	Lung adenocarcinoma - Stage IB(140)	Lung adenocarcinoma (adjacent normal)(59)	uc001icl.1	BC043220	0.412025	0.170335	1	8.11e-07		TPM
Lung adenocarcinoma	Lung adenocarcinoma - Stage IB(140)	Lung adenocarcinoma (adjacent normal)(59)	uc001jgw.2	BC043540	0.0586021	0.0319443	1	0.00278153		TPM
Lung adenocarcinoma	Lung adenocarcinoma - Stage IB(140)	Lung adenocarcinoma (adjacent normal)(59)	uc001cij.1	BC043541	0.0360947	0.0119975	1	5.07e-05		TPM
Lung adenocarcinoma	Lung adenocarcinoma - Stage IB(140)	Lung adenocarcinoma (adjacent normal)(59)	uc011bsy.1	BC044310	0.702077	0.230137	1	1.36e-11		TPM
Lung adenocarcinoma	Lung adenocarcinoma - Stage IB(140)	Lung adenocarcinoma (adjacent normal)(59)	uc003ttv.1	BC044608	0.316241	0.156549	1	0.000352027		TPM
Lung adenocarcinoma	Lung adenocarcinoma - Stage IB(140)	Lung adenocarcinoma (adjacent normal)(59)	uc002bjk.1	BC044934	0.137099	0.0285059	1	1.01e-10		TPM
Lung adenocarcinoma	Lung adenocarcinoma - Stage IB(140)	Lung adenocarcinoma (adjacent normal)(59)	uc003hdo.1	BC045560	0.18496	0.102129	1	4.45e-05		TPM
Lung adenocarcinoma	Lung adenocarcinoma - Stage IB(140)	Lung adenocarcinoma (adjacent normal)(59)	uc003wgl.1	BC045757	2.85702	2.23398	1	0.00972478		TPM
Lung adenocarcinoma	Lung adenocarcinoma - Stage IB(140)	Lung adenocarcinoma (adjacent normal)(59)	uc001qls.1	BC047090	0.120665	0.00734253	1	7.97e-07		TPM
Lung adenocarcinoma	Lung adenocarcinoma - Stage IB(140)	Lung adenocarcinoma (adjacent normal)(59)	uc003puj.1	BC047513	0.379856	0.179291	1	4.32e-07		TPM
Lung adenocarcinoma	Lung adenocarcinoma - Stage IB(140)	Lung adenocarcinoma (adjacent normal)(59)	uc002qky.2	BC047644	0.0528876	0.028708	1	0.000727418		TPM
Lung adenocarcinoma	Lung adenocarcinoma - Stage IB(140)	Lung adenocarcinoma (adjacent normal)(59)	uc003bmr.1	BC048192	0.903511	0.240468	1	3.43e-18		TPM
Lung adenocarcinoma	Lung adenocarcinoma - Stage IB(140)	Lung adenocarcinoma (adjacent normal)(59)	uc001lrb.2	BC048998	17.6269	12.1435	1	1.32e-06		TPM
Lung adenocarcinoma	Lung adenocarcinoma - Stage IB(140)	Lung adenocarcinoma (adjacent normal)(59)	uc001gyj.2	BC049825	6.93963	1.00325	1	4.43e-28		TPM
Lung adenocarcinoma	Lung adenocarcinoma - Stage IB(140)	Lung adenocarcinoma (adjacent normal)(59)	uc002rac.2	BC051708	0.13647	0.03954	1	2.38e-06		TPM
Lung adenocarcinoma	Lung adenocarcinoma - Stage IB(140)	Lung adenocarcinoma (adjacent normal)(59)	uc001xib.2	BC052775	0.482628	0.107717	1	1.32e-27		TPM
Lung adenocarcinoma	Lung adenocarcinoma - Stage IB(140)	Lung adenocarcinoma (adjacent normal)(59)	uc011bta.1	BC053580	0.97399	0.26208	1	9.84e-14		TPM
Lung adenocarcinoma	Lung adenocarcinoma - Stage IB(140)	Lung adenocarcinoma (adjacent normal)(59)	uc003ttf.2	BC053669	6.19812	1.27299	1	3.42e-22		TPM
Lung adenocarcinoma	Lung adenocarcinoma - Stage IB(140)	Lung adenocarcinoma (adjacent normal)(59)	uc001ejb.2	BC053679	1.0638	0.620571	1	1.47e-05		TPM
Lung adenocarcinoma	Lung adenocarcinoma - Stage IB(140)	Lung adenocarcinoma (adjacent normal)(59)	uc001sll.2	BC059370	0.0595283	0.0320651	1	0.00177169		TPM
Lung adenocarcinoma	Lung adenocarcinoma - Stage IB(140)	Lung adenocarcinoma (adjacent normal)(59)	uc001zsy.2	BC062349	0.330647	0.179472	1	1.13e-07		TPM
Lung adenocarcinoma	Lung adenocarcinoma - Stage IB(140)	Lung adenocarcinoma (adjacent normal)(59)	uc001tgo.1	BC062763	0.427777	0.264886	1	7.1e-06		TPM
Lung adenocarcinoma	Lung adenocarcinoma - Stage IB(140)	Lung adenocarcinoma (adjacent normal)(59)	uc004aej.2	BC065763	3.1317	0.0390567	1	3e-17		TPM
Lung adenocarcinoma	Lung adenocarcinoma - Stage IB(140)	Lung adenocarcinoma (adjacent normal)(59)	uc003swe.2	BC065766	2.79409	1.06648	1	1.75e-15		TPM
Lung adenocarcinoma	Lung adenocarcinoma - Stage IB(140)	Lung adenocarcinoma (adjacent normal)(59)	uc010tqj.1	BC068095	0.754629	0.36173	1	3.33e-08		TPM
Lung adenocarcinoma	Lung adenocarcinoma - Stage IB(140)	Lung adenocarcinoma (adjacent normal)(59)	uc010vgb.1	BC068290	0.393263	0.021864	1	4.64e-05		TPM
Lung adenocarcinoma	Lung adenocarcinoma - Stage IB(140)	Lung adenocarcinoma (adjacent normal)(59)	uc001xtl.2	BC069047	0.260841	0.122065	1	4.75e-07		TPM
Lung adenocarcinoma	Lung adenocarcinoma - Stage IB(140)	Lung adenocarcinoma (adjacent normal)(59)	uc011ara.1	BC069212	4.1051	0.305021	1	3.23e-39		TPM
Lung adenocarcinoma	Lung adenocarcinoma - Stage IB(140)	Lung adenocarcinoma (adjacent normal)(59)	uc001dzn.1	BC069739	6.1916	5.09647	1	0.00202923		TPM
Lung adenocarcinoma	Lung adenocarcinoma - Stage IB(140)	Lung adenocarcinoma (adjacent normal)(59)	uc001kfm.2	BC069782	0.368958	0.243623	1	0.00474172		TPM
Lung adenocarcinoma	Lung adenocarcinoma - Stage IB(140)	Lung adenocarcinoma (adjacent normal)(59)	uc003piw.1	BC070061	14.4905	0.046547	1	8.91e-25		TPM
Lung adenocarcinoma	Lung adenocarcinoma - Stage IB(140)	Lung adenocarcinoma (adjacent normal)(59)	uc004axb.2	BC070371	4.12514	1.56346	1	2.9e-12		TPM
Lung adenocarcinoma	Lung adenocarcinoma - Stage IB(140)	Lung adenocarcinoma (adjacent normal)(59)	uc003idd.2	BC070391	0.941126	0.658391	1	5.7e-05		TPM
Lung adenocarcinoma	Lung adenocarcinoma - Stage IB(140)	Lung adenocarcinoma (adjacent normal)(59)	uc003twv.2	BC073780	0.199781	0.0760123	1	0.00116495		TPM
Lung adenocarcinoma	Lung adenocarcinoma - Stage IB(140)	Lung adenocarcinoma (adjacent normal)(59)	uc001ele.2	BC073801	3.72517	2.80909	1	0.00442636		TPM
Lung adenocarcinoma	Lung adenocarcinoma - Stage IB(140)	Lung adenocarcinoma (adjacent normal)(59)	uc003ssl.1	BC075797	0.115707	0.033365	1	0.000959584		TPM
Lung adenocarcinoma	Lung adenocarcinoma - Stage IB(140)	Lung adenocarcinoma (adjacent normal)(59)	uc003nhj.2	BC079832	0.125508	0.0109209	1	2.13e-07		TPM
Lung adenocarcinoma	Lung adenocarcinoma - Stage IB(140)	Lung adenocarcinoma (adjacent normal)(59)	uc002ckp.1	BC084558	0.0533618	0.00160488	1	5.11e-05		TPM
Lung adenocarcinoma	Lung adenocarcinoma - Stage IB(140)	Lung adenocarcinoma (adjacent normal)(59)	uc002hng.1	BC084573	0.269488	0.00225788	1	0.00117292		TPM
Lung adenocarcinoma	Lung adenocarcinoma - Stage IB(140)	Lung adenocarcinoma (adjacent normal)(59)	uc002zvv.2	BC089413	1.49726	0.117806	1	3.23e-12		TPM
Lung adenocarcinoma	Lung adenocarcinoma - Stage IB(140)	Lung adenocarcinoma (adjacent normal)(59)	uc003ufr.2	BC090058	0.259957	0.115867	1	3.24e-10		TPM
Lung adenocarcinoma	Lung adenocarcinoma - Stage IB(140)	Lung adenocarcinoma (adjacent normal)(59)	uc004bxu.2	BC094873	0.354412	0.189126	1	0.00667458		TPM
Lung adenocarcinoma	Lung adenocarcinoma - Stage IB(140)	Lung adenocarcinoma (adjacent normal)(59)	uc002cvu.2	BC095475	4.32354	2.19921	1	1.99e-10		TPM
Lung adenocarcinoma	Lung adenocarcinoma - Stage IB(140)	Lung adenocarcinoma (adjacent normal)(59)	uc001yte.1	BC107108	5.83536	1.87311	1	9.74e-25		TPM
Lung adenocarcinoma	Lung adenocarcinoma - Stage IB(140)	Lung adenocarcinoma (adjacent normal)(59)	uc003jvn.1	BC112270	0.569579	0.29997	1	0.000594763		TPM
Lung adenocarcinoma	Lung adenocarcinoma - Stage IB(140)	Lung adenocarcinoma (adjacent normal)(59)	uc002zoc.2	BC112340	0.157608	0.062857	1	0.000594677		TPM
Lung adenocarcinoma	Lung adenocarcinoma - Stage IB(140)	Lung adenocarcinoma (adjacent normal)(59)	uc010lfq.2	BC122864	2.59579	1.01601	1	9.45e-12		TPM
Lung adenocarcinoma	Lung adenocarcinoma - Stage IB(140)	Lung adenocarcinoma (adjacent normal)(59)	uc003avi.1	BC127823	18.6483	10.5538	1	1.64e-06		TPM
Lung adenocarcinoma	Lung adenocarcinoma - Stage IB(140)	Lung adenocarcinoma (adjacent normal)(59)	uc001eyq.1	BC127854	16.4632	11.2632	1	1.12e-06		TPM
Lung adenocarcinoma	Lung adenocarcinoma - Stage IB(140)	Lung adenocarcinoma (adjacent normal)(59)	uc010gdm.1	BC128043	1.82248	1.07362	1	0.000176326		TPM
Lung adenocarcinoma	Lung adenocarcinoma - Stage IB(140)	Lung adenocarcinoma (adjacent normal)(59)	uc002qgt.1	BC131616	0.225134	0.0167093	1	0.00502937		TPM
Lung adenocarcinoma	Lung adenocarcinoma - Stage IB(140)	Lung adenocarcinoma (adjacent normal)(59)	uc002ism.2	BC131755	3.25849	0.461599	1	1.56e-29		TPM
Lung adenocarcinoma	Lung adenocarcinoma - Stage IB(140)	Lung adenocarcinoma (adjacent normal)(59)	uc001oqd.1	BC131767	0.134538	0.0789332	1	0.000641919		TPM
Lung adenocarcinoma	Lung adenocarcinoma - Stage IB(140)	Lung adenocarcinoma (adjacent normal)(59)	uc003njg.1	BC132797	0.0981448	0.0412757	1	1.06e-06		TPM
Lung adenocarcinoma	Lung adenocarcinoma - Stage IB(140)	Lung adenocarcinoma (adjacent normal)(59)	uc009ynu.1	BC132896	0.333342	0.197491	1	9.66e-05		TPM
Lung adenocarcinoma	Lung adenocarcinoma - Stage IB(140)	Lung adenocarcinoma (adjacent normal)(59)	uc003isx.1	BC137484	2.03871	0.54945	1	0.00601534		TPM
Lung adenocarcinoma	Lung adenocarcinoma - Stage IB(140)	Lung adenocarcinoma (adjacent normal)(59)	uc011jwh.1	BC140723	0.444426	0.320591	1	0.0081311		TPM
Lung adenocarcinoma	Lung adenocarcinoma - Stage IB(140)	Lung adenocarcinoma (adjacent normal)(59)	uc003bpu.1	BC141932	0.230561	0.0810951	1	0.000720496		TPM
Lung adenocarcinoma	Lung adenocarcinoma - Stage IB(140)	Lung adenocarcinoma (adjacent normal)(59)	uc011drg.1	BC146941	1.78812	1.16264	1	0.00202553		TPM
Lung adenocarcinoma	Lung adenocarcinoma - Stage IB(140)	Lung adenocarcinoma (adjacent normal)(59)	uc010amc.1	BC148262	0.153205	0	1	0.000621644		TPM
Lung adenocarcinoma	Lung adenocarcinoma - Stage IB(140)	Lung adenocarcinoma (adjacent normal)(59)	uc010cps.1	BC150162	0.428247	0.226812	1	1.5e-05		TPM
Lung adenocarcinoma	Lung adenocarcinoma - Stage IB(140)	Lung adenocarcinoma (adjacent normal)(59)	uc010bkj.1	BC150507	0.0214696	2.73e-22	1	0.00142983		TPM
Lung adenocarcinoma	Lung adenocarcinoma - Stage IB(140)	Lung adenocarcinoma (adjacent normal)(59)	uc009yti.1	BC150585	2.19565	1.43507	1	0.00244711		TPM
Lung adenocarcinoma	Lung adenocarcinoma - Stage IB(140)	Lung adenocarcinoma (adjacent normal)(59)	uc003byc.1	BC152380	0.021084	0.00247114	1	0.00796804		TPM
Lung adenocarcinoma	Lung adenocarcinoma - Stage IB(140)	Lung adenocarcinoma (adjacent normal)(59)	uc010ptz.1	BC171896	5.39661	3.90798	1	2.84e-07		TPM
Lung adenocarcinoma	Lung adenocarcinoma - Stage IB(140)	Lung adenocarcinoma (adjacent normal)(59)	uc002ozt.1	BCAM	27.8135	10.9003	1	9.43e-09		TPM
Lung adenocarcinoma	Lung adenocarcinoma - Stage IB(140)	Lung adenocarcinoma (adjacent normal)(59)	uc001fpo.2	BCAN	0.12445	0.00778641	1	8.78e-09		TPM
Lung adenocarcinoma	Lung adenocarcinoma - Stage IB(140)	Lung adenocarcinoma (adjacent normal)(59)	uc001fpp.2	BCAN	0.276755	0.0662557	1	9.02e-06		TPM
Lung adenocarcinoma	Lung adenocarcinoma - Stage IB(140)	Lung adenocarcinoma (adjacent normal)(59)	uc004fid.2	BCAP31	12.6926	7.34737	1	1.84e-07		TPM
Lung adenocarcinoma	Lung adenocarcinoma - Stage IB(140)	Lung adenocarcinoma (adjacent normal)(59)	uc004fie.2	BCAP31	105.927	78.1294	1	3.22e-11		TPM
Lung adenocarcinoma	Lung adenocarcinoma - Stage IB(140)	Lung adenocarcinoma (adjacent normal)(59)	uc011myz.1	BCAP31	79.0343	46.793	1	1.15e-10		TPM
Lung adenocarcinoma	Lung adenocarcinoma - Stage IB(140)	Lung adenocarcinoma (adjacent normal)(59)	uc002fdt.2	BCAR1	3.40828	1.70407	1	9.83e-06		TPM
Lung adenocarcinoma	Lung adenocarcinoma - Stage IB(140)	Lung adenocarcinoma (adjacent normal)(59)	uc002fdx.2	BCAR1	0.566684	0.178205	1	0.00321287		TPM
Lung adenocarcinoma	Lung adenocarcinoma - Stage IB(140)	Lung adenocarcinoma (adjacent normal)(59)	uc001dpz.2	BCAR3	0.0823935	0.00772503	1	0.00425612		TPM
Lung adenocarcinoma	Lung adenocarcinoma - Stage IB(140)	Lung adenocarcinoma (adjacent normal)(59)	uc002xws.2	BCAS1	12.5386	1.64292	1	9.33e-07		TPM
Lung adenocarcinoma	Lung adenocarcinoma - Stage IB(140)	Lung adenocarcinoma (adjacent normal)(59)	uc010gil.1	BCAS1	1.31666	0.365247	1	0.00131938		TPM
Lung adenocarcinoma	Lung adenocarcinoma - Stage IB(140)	Lung adenocarcinoma (adjacent normal)(59)	uc010zzc.1	BCAS1	0.083472	0.00492048	1	2.85e-08		TPM
Lung adenocarcinoma	Lung adenocarcinoma - Stage IB(140)	Lung adenocarcinoma (adjacent normal)(59)	uc002iyu.3	BCAS3	0.795296	0.228942	1	7.52e-05		TPM
Lung adenocarcinoma	Lung adenocarcinoma - Stage IB(140)	Lung adenocarcinoma (adjacent normal)(59)	uc002iyv.3	BCAS3	0.047894	0.00682045	1	0.00615742		TPM
Lung adenocarcinoma	Lung adenocarcinoma - Stage IB(140)	Lung adenocarcinoma (adjacent normal)(59)	uc002iyx.1	BCAS3	0.350274	0.137481	1	0.00141763		TPM
Lung adenocarcinoma	Lung adenocarcinoma - Stage IB(140)	Lung adenocarcinoma (adjacent normal)(59)	uc002xvq.2	BCAS4	1.54763	0.352532	1	7.32e-20		TPM
Lung adenocarcinoma	Lung adenocarcinoma - Stage IB(140)	Lung adenocarcinoma (adjacent normal)(59)	uc002xvr.2	BCAS4	14.3491	5.81239	1	1.45e-17		TPM
Lung adenocarcinoma	Lung adenocarcinoma - Stage IB(140)	Lung adenocarcinoma (adjacent normal)(59)	uc002xvs.2	BCAS4	0.605703	0.12176	1	9.46e-13		TPM
Lung adenocarcinoma	Lung adenocarcinoma - Stage IB(140)	Lung adenocarcinoma (adjacent normal)(59)	uc001rgd.3	BCAT1	4.82839	1.0745	1	4.77e-05		TPM
Lung adenocarcinoma	Lung adenocarcinoma - Stage IB(140)	Lung adenocarcinoma (adjacent normal)(59)	uc002pkt.2	BCAT2	10.8906	6.9585	1	0.000164404		TPM
Lung adenocarcinoma	Lung adenocarcinoma - Stage IB(140)	Lung adenocarcinoma (adjacent normal)(59)	uc002pku.1	BCAT2	0.841363	0.430711	1	1.65e-06		TPM
Lung adenocarcinoma	Lung adenocarcinoma - Stage IB(140)	Lung adenocarcinoma (adjacent normal)(59)	uc010emi.1	BCAT2	0.336823	0.0957594	1	8.36e-06		TPM
Lung adenocarcinoma	Lung adenocarcinoma - Stage IB(140)	Lung adenocarcinoma (adjacent normal)(59)	uc010emj.1	BCAT2	1.88854	0.983927	1	1.83e-05		TPM
Lung adenocarcinoma	Lung adenocarcinoma - Stage IB(140)	Lung adenocarcinoma (adjacent normal)(59)	uc001ljb.3	BCCIP	47.4547	28.0019	1	1.85e-25		TPM
Lung adenocarcinoma	Lung adenocarcinoma - Stage IB(140)	Lung adenocarcinoma (adjacent normal)(59)	uc001ljd.3	BCCIP	12.1036	9.27373	1	0.00598259		TPM
Lung adenocarcinoma	Lung adenocarcinoma - Stage IB(140)	Lung adenocarcinoma (adjacent normal)(59)	uc002oqr.2	BCKDHA	1.18706	0.600329	1	0.000715795		TPM
Lung adenocarcinoma	Lung adenocarcinoma - Stage IB(140)	Lung adenocarcinoma (adjacent normal)(59)	uc003pjd.2	BCKDHB	3.9605	2.68727	1	0.00021422		TPM
Lung adenocarcinoma	Lung adenocarcinoma - Stage IB(140)	Lung adenocarcinoma (adjacent normal)(59)	uc002eav.3	BCKDK	15.021	9.02246	1	6.53e-16		TPM
Lung adenocarcinoma	Lung adenocarcinoma - Stage IB(140)	Lung adenocarcinoma (adjacent normal)(59)	uc002eaw.3	BCKDK	40.2383	23.5663	1	3.72e-20		TPM
Lung adenocarcinoma	Lung adenocarcinoma - Stage IB(140)	Lung adenocarcinoma (adjacent normal)(59)	uc010cai.2	BCKDK	0.0634771	0.00261889	1	6.66e-05		TPM
Lung adenocarcinoma	Lung adenocarcinoma - Stage IB(140)	Lung adenocarcinoma (adjacent normal)(59)	uc002sac.2	BCL11A	1.34339	0.587195	1	1.56e-07		TPM
Lung adenocarcinoma	Lung adenocarcinoma - Stage IB(140)	Lung adenocarcinoma (adjacent normal)(59)	uc002sad.1	BCL11A	1.38731	0.571377	1	1.7e-06		TPM
Lung adenocarcinoma	Lung adenocarcinoma - Stage IB(140)	Lung adenocarcinoma (adjacent normal)(59)	uc002saf.1	BCL11A	0.156952	0.0506298	1	0.00392599		TPM
Lung adenocarcinoma	Lung adenocarcinoma - Stage IB(140)	Lung adenocarcinoma (adjacent normal)(59)	uc010fcg.2	BCL11A	0.878237	0.402092	1	0.00293806		TPM
Lung adenocarcinoma	Lung adenocarcinoma - Stage IB(140)	Lung adenocarcinoma (adjacent normal)(59)	uc010ypj.1	BCL11A	0.0611385	0.028364	1	0.00329793		TPM
Lung adenocarcinoma	Lung adenocarcinoma - Stage IB(140)	Lung adenocarcinoma (adjacent normal)(59)	uc002wwk.2	BCL2L1	2.1234	1.30707	1	0.00790856		TPM
Lung adenocarcinoma	Lung adenocarcinoma - Stage IB(140)	Lung adenocarcinoma (adjacent normal)(59)	uc002wwm.2	BCL2L1	5.18771	2.56915	1	3.66e-05		TPM
Lung adenocarcinoma	Lung adenocarcinoma - Stage IB(140)	Lung adenocarcinoma (adjacent normal)(59)	uc002abq.2	BCL2L10	0.653951	0.031875	1	1.03e-20		TPM
Lung adenocarcinoma	Lung adenocarcinoma - Stage IB(140)	Lung adenocarcinoma (adjacent normal)(59)	uc002tgt.1	BCL2L11	0.452787	0.140875	1	6.72e-09		TPM
Lung adenocarcinoma	Lung adenocarcinoma - Stage IB(140)	Lung adenocarcinoma (adjacent normal)(59)	uc002tgu.1	BCL2L11	1.76547	0.995096	1	0.000913404		TPM
Lung adenocarcinoma	Lung adenocarcinoma - Stage IB(140)	Lung adenocarcinoma (adjacent normal)(59)	uc002tgv.1	BCL2L11	4.73167	2.28923	1	6.52e-09		TPM
Lung adenocarcinoma	Lung adenocarcinoma - Stage IB(140)	Lung adenocarcinoma (adjacent normal)(59)	uc002tgz.1	BCL2L11	2.23214	1.20873	1	0.000158671		TPM
Lung adenocarcinoma	Lung adenocarcinoma - Stage IB(140)	Lung adenocarcinoma (adjacent normal)(59)	uc002ppa.2	BCL2L12	15.2106	7.2265	1	1.28e-27		TPM
Lung adenocarcinoma	Lung adenocarcinoma - Stage IB(140)	Lung adenocarcinoma (adjacent normal)(59)	uc002ppb.2	BCL2L12	0.897891	0.204896	1	5.94e-16		TPM
Lung adenocarcinoma	Lung adenocarcinoma - Stage IB(140)	Lung adenocarcinoma (adjacent normal)(59)	uc002zmy.2	BCL2L13	1.46396	0.684488	1	3.83e-07		TPM
Lung adenocarcinoma	Lung adenocarcinoma - Stage IB(140)	Lung adenocarcinoma (adjacent normal)(59)	uc002zna.2	BCL2L13	2.74823	0.980191	1	0.000210621		TPM
Lung adenocarcinoma	Lung adenocarcinoma - Stage IB(140)	Lung adenocarcinoma (adjacent normal)(59)	uc010gqy.2	BCL2L13	1.01527	0.653706	1	0.00440182		TPM
Lung adenocarcinoma	Lung adenocarcinoma - Stage IB(140)	Lung adenocarcinoma (adjacent normal)(59)	uc001rac.2	BCL2L14	2.24393	0.595074	1	2e-08		TPM
Lung adenocarcinoma	Lung adenocarcinoma - Stage IB(140)	Lung adenocarcinoma (adjacent normal)(59)	uc001edw.2	BCL2L15	5.22617	0.325365	1	4.97e-33		TPM
Lung adenocarcinoma	Lung adenocarcinoma - Stage IB(140)	Lung adenocarcinoma (adjacent normal)(59)	uc001edx.2	BCL2L15	0.0646815	0.0193948	1	0.00180629		TPM
Lung adenocarcinoma	Lung adenocarcinoma - Stage IB(140)	Lung adenocarcinoma (adjacent normal)(59)	uc001edz.1	BCL2L15	3.71129	0.184106	1	7.25e-31		TPM
Lung adenocarcinoma	Lung adenocarcinoma - Stage IB(140)	Lung adenocarcinoma (adjacent normal)(59)	uc001wji.3	BCL2L2	20.3528	15.0952	1	0.000340628		TPM
Lung adenocarcinoma	Lung adenocarcinoma - Stage IB(140)	Lung adenocarcinoma (adjacent normal)(59)	uc001wjh.3	BCL2L2-PABPN1	74.4769	52.6369	1	1.2e-09		TPM
Lung adenocarcinoma	Lung adenocarcinoma - Stage IB(140)	Lung adenocarcinoma (adjacent normal)(59)	uc001ubp.2	BCL7A	9.15635	6.92068	1	0.00277024		TPM
Lung adenocarcinoma	Lung adenocarcinoma - Stage IB(140)	Lung adenocarcinoma (adjacent normal)(59)	uc010lbf.1	BCL7B	1.84957	1.03614	1	2.05e-05		TPM
Lung adenocarcinoma	Lung adenocarcinoma - Stage IB(140)	Lung adenocarcinoma (adjacent normal)(59)	uc002dzv.2	BCL7C	94.0862	62.1692	1	1.64e-09		TPM
Lung adenocarcinoma	Lung adenocarcinoma - Stage IB(140)	Lung adenocarcinoma (adjacent normal)(59)	uc001epq.2	BCL9	13.9805	5.26791	1	3.97e-23		TPM
Lung adenocarcinoma	Lung adenocarcinoma - Stage IB(140)	Lung adenocarcinoma (adjacent normal)(59)	uc010ozr.1	BCL9	0.698487	0.337513	1	2.72e-05		TPM
Lung adenocarcinoma	Lung adenocarcinoma - Stage IB(140)	Lung adenocarcinoma (adjacent normal)(59)	uc009zal.2	BCL9L	4.82657	2.13712	1	0.0034015		TPM
Lung adenocarcinoma	Lung adenocarcinoma - Stage IB(140)	Lung adenocarcinoma (adjacent normal)(59)	uc002fgm.1	BCMO1	0.425697	0.182081	1	0.000282338		TPM
Lung adenocarcinoma	Lung adenocarcinoma - Stage IB(140)	Lung adenocarcinoma (adjacent normal)(59)	uc002fgn.1	BCMO1	1.68929	0.11423	1	2.15e-15		TPM
Lung adenocarcinoma	Lung adenocarcinoma - Stage IB(140)	Lung adenocarcinoma (adjacent normal)(59)	uc001vek.1	BCMS	0.104321	0	1	4.3e-09		TPM
Lung adenocarcinoma	Lung adenocarcinoma - Stage IB(140)	Lung adenocarcinoma (adjacent normal)(59)	uc001vel.1	BCMS	0.056771	0	1	1.31e-05		TPM
Lung adenocarcinoma	Lung adenocarcinoma - Stage IB(140)	Lung adenocarcinoma (adjacent normal)(59)	uc001vem.1	BCMS	0.118936	0.00315413	1	4.42e-05		TPM
Lung adenocarcinoma	Lung adenocarcinoma - Stage IB(140)	Lung adenocarcinoma (adjacent normal)(59)	uc001ver.2	BCMS	0.113922	0.0038609	1	3.14e-07		TPM
Lung adenocarcinoma	Lung adenocarcinoma - Stage IB(140)	Lung adenocarcinoma (adjacent normal)(59)	uc001vet.1	BCMS	0.00749001	0	1	4.13e-05		TPM
Lung adenocarcinoma	Lung adenocarcinoma - Stage IB(140)	Lung adenocarcinoma (adjacent normal)(59)	uc001veu.2	BCMS	0.196458	0.0112113	1	1.65e-11		TPM
Lung adenocarcinoma	Lung adenocarcinoma - Stage IB(140)	Lung adenocarcinoma (adjacent normal)(59)	uc001vev.2	BCMS	0.203905	0.0025028	1	5.44e-11		TPM
Lung adenocarcinoma	Lung adenocarcinoma - Stage IB(140)	Lung adenocarcinoma (adjacent normal)(59)	uc010adq.1	BCMS	0.00659352	0.000352991	1	0.000244911		TPM
Lung adenocarcinoma	Lung adenocarcinoma - Stage IB(140)	Lung adenocarcinoma (adjacent normal)(59)	uc001pnh.2	BCO2	0.0119852	0.000738282	1	0.00852539		TPM
Lung adenocarcinoma	Lung adenocarcinoma - Stage IB(140)	Lung adenocarcinoma (adjacent normal)(59)	uc004den.3	BCOR	4.07205	2.85499	1	0.00529085		TPM
Lung adenocarcinoma	Lung adenocarcinoma - Stage IB(140)	Lung adenocarcinoma (adjacent normal)(59)	uc004deo.3	BCOR	2.46075	1.43551	1	0.000204628		TPM
Lung adenocarcinoma	Lung adenocarcinoma - Stage IB(140)	Lung adenocarcinoma (adjacent normal)(59)	uc004deq.3	BCOR	0.0978575	0.0491759	1	0.00033071		TPM
Lung adenocarcinoma	Lung adenocarcinoma - Stage IB(140)	Lung adenocarcinoma (adjacent normal)(59)	uc010nhb.2	BCOR	9.56086	6.41537	1	4.34e-07		TPM
Lung adenocarcinoma	Lung adenocarcinoma - Stage IB(140)	Lung adenocarcinoma (adjacent normal)(59)	uc004evc.1	BCORL1	6.00396	4.17559	1	6.34e-05		TPM
Lung adenocarcinoma	Lung adenocarcinoma - Stage IB(140)	Lung adenocarcinoma (adjacent normal)(59)	uc002zwy.1	BCR	0.307351	0.21026	1	0.00040331		TPM
Lung adenocarcinoma	Lung adenocarcinoma - Stage IB(140)	Lung adenocarcinoma (adjacent normal)(59)	uc011aiy.1	BCR	15.4954	9.4134	1	2.25e-08		TPM
Lung adenocarcinoma	Lung adenocarcinoma - Stage IB(140)	Lung adenocarcinoma (adjacent normal)(59)	uc002vip.2	BCS1L	0.678028	0.203848	1	5.68e-10		TPM
Lung adenocarcinoma	Lung adenocarcinoma - Stage IB(140)	Lung adenocarcinoma (adjacent normal)(59)	uc002vis.2	BCS1L	13.912	6.6185	1	3.92e-08		TPM
Lung adenocarcinoma	Lung adenocarcinoma - Stage IB(140)	Lung adenocarcinoma (adjacent normal)(59)	uc003fxr.2	BDH1	1.6289	0.347787	1	3.73e-15		TPM
Lung adenocarcinoma	Lung adenocarcinoma - Stage IB(140)	Lung adenocarcinoma (adjacent normal)(59)	uc003fxs.2	BDH1	7.43985	3.37344	1	5.96e-13		TPM
Lung adenocarcinoma	Lung adenocarcinoma - Stage IB(140)	Lung adenocarcinoma (adjacent normal)(59)	uc010avl.1	BDKRB2	0.707662	0.261781	1	2.09e-06		TPM
Lung adenocarcinoma	Lung adenocarcinoma - Stage IB(140)	Lung adenocarcinoma (adjacent normal)(59)	uc010twu.1	BDKRB2	0.204137	0.0470715	1	3.42e-05		TPM
Lung adenocarcinoma	Lung adenocarcinoma - Stage IB(140)	Lung adenocarcinoma (adjacent normal)(59)	uc002eoq.2	BEAN1	5.16298	0.541924	1	4.19e-28		TPM
Lung adenocarcinoma	Lung adenocarcinoma - Stage IB(140)	Lung adenocarcinoma (adjacent normal)(59)	uc002ibn.2	BECN1	20.6866	16.1261	1	0.00341532		TPM
Lung adenocarcinoma	Lung adenocarcinoma - Stage IB(140)	Lung adenocarcinoma (adjacent normal)(59)	uc002ibo.3	BECN1	45.3782	37.8347	1	0.00121967		TPM
Lung adenocarcinoma	Lung adenocarcinoma - Stage IB(140)	Lung adenocarcinoma (adjacent normal)(59)	uc010whb.1	BECN1	2.9481	2.23009	1	0.00158462		TPM
Lung adenocarcinoma	Lung adenocarcinoma - Stage IB(140)	Lung adenocarcinoma (adjacent normal)(59)	uc010whc.1	BECN1	2.55444	1.33594	1	2.28e-08		TPM
Lung adenocarcinoma	Lung adenocarcinoma - Stage IB(140)	Lung adenocarcinoma (adjacent normal)(59)	uc003prs.2	BEND3	2.65249	1.38368	1	2.49e-15		TPM
Lung adenocarcinoma	Lung adenocarcinoma - Stage IB(140)	Lung adenocarcinoma (adjacent normal)(59)	uc003pdg.2	BEND6	0.385247	0.12333	1	1.43e-08		TPM
Lung adenocarcinoma	Lung adenocarcinoma - Stage IB(140)	Lung adenocarcinoma (adjacent normal)(59)	uc003pdi.3	BEND6	0.298419	0.147955	1	0.000207154		TPM
Lung adenocarcinoma	Lung adenocarcinoma - Stage IB(140)	Lung adenocarcinoma (adjacent normal)(59)	uc010kab.2	BEND6	0.639134	0.145112	1	1.94e-11		TPM
Lung adenocarcinoma	Lung adenocarcinoma - Stage IB(140)	Lung adenocarcinoma (adjacent normal)(59)	uc001cmm.2	BEST4	0.919098	0.318351	1	1.76e-08		TPM
Lung adenocarcinoma	Lung adenocarcinoma - Stage IB(140)	Lung adenocarcinoma (adjacent normal)(59)	uc003une.3	BET1	1.07686	0.652078	1	0.000499367		TPM
Lung adenocarcinoma	Lung adenocarcinoma - Stage IB(140)	Lung adenocarcinoma (adjacent normal)(59)	uc003unf.1	BET1	20.319	9.47181	1	3.37e-25		TPM
Lung adenocarcinoma	Lung adenocarcinoma - Stage IB(140)	Lung adenocarcinoma (adjacent normal)(59)	uc001loe.2	BET1L	56.3277	42.7199	1	7.8e-10		TPM
Lung adenocarcinoma	Lung adenocarcinoma - Stage IB(140)	Lung adenocarcinoma (adjacent normal)(59)	uc004ejt.1	BEX1	6.54035	3.43393	1	5.45e-10		TPM
Lung adenocarcinoma	Lung adenocarcinoma - Stage IB(140)	Lung adenocarcinoma (adjacent normal)(59)	uc004ekb.2	BEX2	31.2616	29.1091	1	0.000170827		TPM
Lung adenocarcinoma	Lung adenocarcinoma - Stage IB(140)	Lung adenocarcinoma (adjacent normal)(59)	uc003epn.1	BFSP2	0.246743	0.104839	1	0.000706772		TPM
Lung adenocarcinoma	Lung adenocarcinoma - Stage IB(140)	Lung adenocarcinoma (adjacent normal)(59)	uc003upe.1	BHLHA15	2.71559	6.37e-48	1	7.48e-06		TPM
Lung adenocarcinoma	Lung adenocarcinoma - Stage IB(140)	Lung adenocarcinoma (adjacent normal)(59)	uc003upf.1	BHLHA15	3.06876	0.7185	1	1.3e-11		TPM
Lung adenocarcinoma	Lung adenocarcinoma - Stage IB(140)	Lung adenocarcinoma (adjacent normal)(59)	uc011mrq.1	BHLHB9	0.21231	0.0484619	1	0.00594279		TPM
Lung adenocarcinoma	Lung adenocarcinoma - Stage IB(140)	Lung adenocarcinoma (adjacent normal)(59)	uc003xvi.2	BHLHE22	1.31532	0.867361	1	0.00282668		TPM
Lung adenocarcinoma	Lung adenocarcinoma - Stage IB(140)	Lung adenocarcinoma (adjacent normal)(59)	uc003bqe.1	BHLHE40-AS1	0.8993	0.680434	1	0.00472399		TPM
Lung adenocarcinoma	Lung adenocarcinoma - Stage IB(140)	Lung adenocarcinoma (adjacent normal)(59)	uc010hcd.1	BHLHE40-AS1	0.284136	0.118459	1	0.000216999		TPM
Lung adenocarcinoma	Lung adenocarcinoma - Stage IB(140)	Lung adenocarcinoma (adjacent normal)(59)	uc003kft.2	BHMT2	9.51354	1.36233	1	1.74e-05		TPM
Lung adenocarcinoma	Lung adenocarcinoma - Stage IB(140)	Lung adenocarcinoma (adjacent normal)(59)	uc011cth.1	BHMT2	0.61611	0.242888	1	0.00396563		TPM
Lung adenocarcinoma	Lung adenocarcinoma - Stage IB(140)	Lung adenocarcinoma (adjacent normal)(59)	uc001rkv.2	BICD1	2.29796	1.47174	1	0.00259809		TPM
Lung adenocarcinoma	Lung adenocarcinoma - Stage IB(140)	Lung adenocarcinoma (adjacent normal)(59)	uc001rkw.1	BICD1	2.23654	1.40717	1	4.98e-05		TPM
Lung adenocarcinoma	Lung adenocarcinoma - Stage IB(140)	Lung adenocarcinoma (adjacent normal)(59)	uc010skd.1	BICD1	0.322606	0.119805	1	0.000109909		TPM
Lung adenocarcinoma	Lung adenocarcinoma - Stage IB(140)	Lung adenocarcinoma (adjacent normal)(59)	uc002znc.1	BID	0.8066	0.158476	1	6.04e-11		TPM
Lung adenocarcinoma	Lung adenocarcinoma - Stage IB(140)	Lung adenocarcinoma (adjacent normal)(59)	uc002znd.1	BID	18.4799	9.49373	1	0.00153511		TPM
Lung adenocarcinoma	Lung adenocarcinoma - Stage IB(140)	Lung adenocarcinoma (adjacent normal)(59)	uc003bdk.2	BIK	14.7351	3.11672	1	9.41e-25		TPM
Lung adenocarcinoma	Lung adenocarcinoma - Stage IB(140)	Lung adenocarcinoma (adjacent normal)(59)	uc002tns.1	BIN1	0.117227	0.0141259	1	3.77e-06		TPM
Lung adenocarcinoma	Lung adenocarcinoma - Stage IB(140)	Lung adenocarcinoma (adjacent normal)(59)	uc002toa.1	BIN1	17.8944	6.87835	1	2.71e-24		TPM
Lung adenocarcinoma	Lung adenocarcinoma - Stage IB(140)	Lung adenocarcinoma (adjacent normal)(59)	uc010yzg.1	BIN1	0.561599	0.0569251	1	4.95e-10		TPM
Lung adenocarcinoma	Lung adenocarcinoma - Stage IB(140)	Lung adenocarcinoma (adjacent normal)(59)	uc002jvc.2	BIRC5	0.142423	0.011672	1	1.45e-08		TPM
Lung adenocarcinoma	Lung adenocarcinoma - Stage IB(140)	Lung adenocarcinoma (adjacent normal)(59)	uc002jvd.1	BIRC5	0.22803	0.00886526	1	2.09e-08		TPM
Lung adenocarcinoma	Lung adenocarcinoma - Stage IB(140)	Lung adenocarcinoma (adjacent normal)(59)	uc002jve.1	BIRC5	0.0255804	0	1	0.00154753		TPM
Lung adenocarcinoma	Lung adenocarcinoma - Stage IB(140)	Lung adenocarcinoma (adjacent normal)(59)	uc002jvf.2	BIRC5	3.16891	0.065413	1	7.62e-30		TPM
Lung adenocarcinoma	Lung adenocarcinoma - Stage IB(140)	Lung adenocarcinoma (adjacent normal)(59)	uc002jvg.2	BIRC5	8.56353	0.505019	1	7.47e-47		TPM
Lung adenocarcinoma	Lung adenocarcinoma - Stage IB(140)	Lung adenocarcinoma (adjacent normal)(59)	uc002jvh.2	BIRC5	0.752796	0.0873013	1	7.48e-16		TPM
Lung adenocarcinoma	Lung adenocarcinoma - Stage IB(140)	Lung adenocarcinoma (adjacent normal)(59)	uc002jvi.2	BIRC5	0.217973	0.015823	1	2.04e-12		TPM
Lung adenocarcinoma	Lung adenocarcinoma - Stage IB(140)	Lung adenocarcinoma (adjacent normal)(59)	uc010dhk.1	BIRC5	0.0696437	0.00260639	1	3.34e-05		TPM
Lung adenocarcinoma	Lung adenocarcinoma - Stage IB(140)	Lung adenocarcinoma (adjacent normal)(59)	uc003bba.1	bK250D10.C22.8	0.17518	0.0368403	1	8.61e-05		TPM
Lung adenocarcinoma	Lung adenocarcinoma - Stage IB(140)	Lung adenocarcinoma (adjacent normal)(59)	uc002xha.2	BLCAP	8.30493	1.70541	1	2.12e-05		TPM
Lung adenocarcinoma	Lung adenocarcinoma - Stage IB(140)	Lung adenocarcinoma (adjacent normal)(59)	uc003wua.2	BLK	0.537778	0.241291	1	0.00797593		TPM
Lung adenocarcinoma	Lung adenocarcinoma - Stage IB(140)	Lung adenocarcinoma (adjacent normal)(59)	uc002bpr.2	BLM	1.79931	0.218626	1	1.27e-24		TPM
Lung adenocarcinoma	Lung adenocarcinoma - Stage IB(140)	Lung adenocarcinoma (adjacent normal)(59)	uc010uqh.1	BLM	0.137984	0.0134075	1	7.39e-06		TPM
Lung adenocarcinoma	Lung adenocarcinoma - Stage IB(140)	Lung adenocarcinoma (adjacent normal)(59)	uc001kls.3	BLNK	7.06305	4.55077	1	0.00538497		TPM
Lung adenocarcinoma	Lung adenocarcinoma - Stage IB(140)	Lung adenocarcinoma (adjacent normal)(59)	uc001klx.3	BLNK	2.01365	0.746905	1	7.88e-07		TPM
Lung adenocarcinoma	Lung adenocarcinoma - Stage IB(140)	Lung adenocarcinoma (adjacent normal)(59)	uc003gjp.1	BLOC1S4	20.8923	11.1694	1	1.65e-30		TPM
Lung adenocarcinoma	Lung adenocarcinoma - Stage IB(140)	Lung adenocarcinoma (adjacent normal)(59)	uc003mxy.2	BLOC1S5	12.3102	8.65903	1	2.39e-11		TPM
Lung adenocarcinoma	Lung adenocarcinoma - Stage IB(140)	Lung adenocarcinoma (adjacent normal)(59)	uc010job.2	BLOC1S5	0.461031	0.270335	1	0.0062123		TPM
Lung adenocarcinoma	Lung adenocarcinoma - Stage IB(140)	Lung adenocarcinoma (adjacent normal)(59)	uc001zvs.2	BLOC1S6	0.543199	0.307562	1	6.66e-05		TPM
Lung adenocarcinoma	Lung adenocarcinoma - Stage IB(140)	Lung adenocarcinoma (adjacent normal)(59)	uc001gfw.2	BLZF1	0.644683	0.394338	1	8.84e-06		TPM
Lung adenocarcinoma	Lung adenocarcinoma - Stage IB(140)	Lung adenocarcinoma (adjacent normal)(59)	uc001gfx.1	BLZF1	17.1342	12.228	1	2.53e-13		TPM
Lung adenocarcinoma	Lung adenocarcinoma - Stage IB(140)	Lung adenocarcinoma (adjacent normal)(59)	uc001zku.2	BMF	6.30062	2.1686	1	5.12e-15		TPM
Lung adenocarcinoma	Lung adenocarcinoma - Stage IB(140)	Lung adenocarcinoma (adjacent normal)(59)	uc001zkv.2	BMF	6.38436	3.34361	1	4.56e-07		TPM
Lung adenocarcinoma	Lung adenocarcinoma - Stage IB(140)	Lung adenocarcinoma (adjacent normal)(59)	uc001zkw.2	BMF	5.91107	3.38144	1	0.0028967		TPM
Lung adenocarcinoma	Lung adenocarcinoma - Stage IB(140)	Lung adenocarcinoma (adjacent normal)(59)	uc003xbb.2	BMP1	2.10842	0.0141755	1	1.18e-18		TPM
Lung adenocarcinoma	Lung adenocarcinoma - Stage IB(140)	Lung adenocarcinoma (adjacent normal)(59)	uc003xbc.2	BMP1	0.0601954	0.0145727	1	0.000192428		TPM
Lung adenocarcinoma	Lung adenocarcinoma - Stage IB(140)	Lung adenocarcinoma (adjacent normal)(59)	uc001cdi.2	BMP8A	4.69784	0.625065	1	3.25e-32		TPM
Lung adenocarcinoma	Lung adenocarcinoma - Stage IB(140)	Lung adenocarcinoma (adjacent normal)(59)	uc001cdz.1	BMP8B	2.72321	0.943514	1	2.65e-20		TPM
Lung adenocarcinoma	Lung adenocarcinoma - Stage IB(140)	Lung adenocarcinoma (adjacent normal)(59)	uc001cea.1	BMP8B	0.0512052	0.0179795	1	1.75e-06		TPM
Lung adenocarcinoma	Lung adenocarcinoma - Stage IB(140)	Lung adenocarcinoma (adjacent normal)(59)	uc001jaj.2	BMS1	12.7854	8.90557	1	1.25e-07		TPM
Lung adenocarcinoma	Lung adenocarcinoma - Stage IB(140)	Lung adenocarcinoma (adjacent normal)(59)	uc001jgb.3	BMS1P1	0.110902	0.0726265	1	0.0071853		TPM
Lung adenocarcinoma	Lung adenocarcinoma - Stage IB(140)	Lung adenocarcinoma (adjacent normal)(59)	uc003mci.3	BNIP1	1.30204	0.596002	1	2.45e-07		TPM
Lung adenocarcinoma	Lung adenocarcinoma - Stage IB(140)	Lung adenocarcinoma (adjacent normal)(59)	uc003mcj.3	BNIP1	13.9939	10.6947	1	7.77e-08		TPM
Lung adenocarcinoma	Lung adenocarcinoma - Stage IB(140)	Lung adenocarcinoma (adjacent normal)(59)	uc010uhb.1	BNIP2	1.63251	0.310456	1	2.8e-05		TPM
Lung adenocarcinoma	Lung adenocarcinoma - Stage IB(140)	Lung adenocarcinoma (adjacent normal)(59)	uc001lkv.1	BNIP3	89.2029	35.5561	1	1.3e-21		TPM
Lung adenocarcinoma	Lung adenocarcinoma - Stage IB(140)	Lung adenocarcinoma (adjacent normal)(59)	uc010qut.1	BNIP3	4.75055	2.5786	1	6.43e-12		TPM
Lung adenocarcinoma	Lung adenocarcinoma - Stage IB(140)	Lung adenocarcinoma (adjacent normal)(59)	uc003mcq.2	BOD1	31.9231	22.9054	1	2.04e-08		TPM
Lung adenocarcinoma	Lung adenocarcinoma - Stage IB(140)	Lung adenocarcinoma (adjacent normal)(59)	uc010ids.1	BOD1L1	0.513784	0.36964	1	0.00210999		TPM
Lung adenocarcinoma	Lung adenocarcinoma - Stage IB(140)	Lung adenocarcinoma (adjacent normal)(59)	uc001etf.2	BOLA1	36.6941	17.3456	1	3.06e-22		TPM
Lung adenocarcinoma	Lung adenocarcinoma - Stage IB(140)	Lung adenocarcinoma (adjacent normal)(59)	uc002dso.3	BOLA2	16.3874	8.59644	1	1.3e-16		TPM
Lung adenocarcinoma	Lung adenocarcinoma - Stage IB(140)	Lung adenocarcinoma (adjacent normal)(59)	uc002dsr.2	BOLA2	2.5189	1.10137	1	1.21e-05		TPM
Lung adenocarcinoma	Lung adenocarcinoma - Stage IB(140)	Lung adenocarcinoma (adjacent normal)(59)	uc002dss.2	BOLA2	67.3559	24.0469	1	3.14e-29		TPM
Lung adenocarcinoma	Lung adenocarcinoma - Stage IB(140)	Lung adenocarcinoma (adjacent normal)(59)	uc002dxb.2	BOLA2	10.3101	3.71251	1	0.000606532		TPM
Lung adenocarcinoma	Lung adenocarcinoma - Stage IB(140)	Lung adenocarcinoma (adjacent normal)(59)	uc010bzb.1	BOLA2	0.692157	0.211031	1	0.00661097		TPM
Lung adenocarcinoma	Lung adenocarcinoma - Stage IB(140)	Lung adenocarcinoma (adjacent normal)(59)	uc002skc.1	BOLA3	46.8601	21.046	1	5.47e-33		TPM
Lung adenocarcinoma	Lung adenocarcinoma - Stage IB(140)	Lung adenocarcinoma (adjacent normal)(59)	uc002skd.1	BOLA3	19.3403	12.1216	1	8.86e-12		TPM
Lung adenocarcinoma	Lung adenocarcinoma - Stage IB(140)	Lung adenocarcinoma (adjacent normal)(59)	uc010zha.1	BOLL	0.0273679	0.00177516	1	0.00171001		TPM
Lung adenocarcinoma	Lung adenocarcinoma - Stage IB(140)	Lung adenocarcinoma (adjacent normal)(59)	uc003zbm.3	BOP1	36.8166	10.3009	1	8.78e-35		TPM
Lung adenocarcinoma	Lung adenocarcinoma - Stage IB(140)	Lung adenocarcinoma (adjacent normal)(59)	uc003zbr.1	BOP1	13.4406	3.19348	1	4.98e-22		TPM
Lung adenocarcinoma	Lung adenocarcinoma - Stage IB(140)	Lung adenocarcinoma (adjacent normal)(59)	uc001viv.1	BORA	3.16839	1.13516	1	6.6e-13		TPM
Lung adenocarcinoma	Lung adenocarcinoma - Stage IB(140)	Lung adenocarcinoma (adjacent normal)(59)	uc010thq.1	BORA	0.173079	0.00457963	1	2.91e-06		TPM
Lung adenocarcinoma	Lung adenocarcinoma - Stage IB(140)	Lung adenocarcinoma (adjacent normal)(59)	uc010thr.1	BORA	1.11009	0.50112	1	0.000495108		TPM
Lung adenocarcinoma	Lung adenocarcinoma - Stage IB(140)	Lung adenocarcinoma (adjacent normal)(59)	uc003muy.2	BPHL	2.26189	0.778293	1	1.22e-14		TPM
Lung adenocarcinoma	Lung adenocarcinoma - Stage IB(140)	Lung adenocarcinoma (adjacent normal)(59)	uc003mva.2	BPHL	24.1003	8.90416	1	2.96e-37		TPM
Lung adenocarcinoma	Lung adenocarcinoma - Stage IB(140)	Lung adenocarcinoma (adjacent normal)(59)	uc011dht.1	BPHL	0.426332	0.0911781	1	1.49e-07		TPM
Lung adenocarcinoma	Lung adenocarcinoma - Stage IB(140)	Lung adenocarcinoma (adjacent normal)(59)	uc002wyt.3	BPIFA1	452.407	8.78594	1	1.09e-05		TPM
Lung adenocarcinoma	Lung adenocarcinoma - Stage IB(140)	Lung adenocarcinoma (adjacent normal)(59)	uc002wyu.3	BPIFA1	289.925	6.21979	1	2.32e-05		TPM
Lung adenocarcinoma	Lung adenocarcinoma - Stage IB(140)	Lung adenocarcinoma (adjacent normal)(59)	uc002wyv.2	BPIFA1	381.856	7.3506	1	4.28e-06		TPM
Lung adenocarcinoma	Lung adenocarcinoma - Stage IB(140)	Lung adenocarcinoma (adjacent normal)(59)	uc002wyo.1	BPIFA2	7.67248	0.113553	1	6.31e-14		TPM
Lung adenocarcinoma	Lung adenocarcinoma - Stage IB(140)	Lung adenocarcinoma (adjacent normal)(59)	uc002wyp.2	BPIFA4P	0.0299735	0.00200814	1	0.00234704		TPM
Lung adenocarcinoma	Lung adenocarcinoma - Stage IB(140)	Lung adenocarcinoma (adjacent normal)(59)	uc002wyj.2	BPIFB2	18.4077	0.698174	1	4.66e-06		TPM
Lung adenocarcinoma	Lung adenocarcinoma - Stage IB(140)	Lung adenocarcinoma (adjacent normal)(59)	uc010zue.1	BPIFB4	0.579981	0.00330357	1	1.12e-05		TPM
Lung adenocarcinoma	Lung adenocarcinoma - Stage IB(140)	Lung adenocarcinoma (adjacent normal)(59)	uc001hma.2	BPNT1	27.2501	16.4236	1	1.08e-20		TPM
Lung adenocarcinoma	Lung adenocarcinoma - Stage IB(140)	Lung adenocarcinoma (adjacent normal)(59)	uc010pug.1	BPNT1	2.58034	0.923999	1	2.35e-16		TPM
Lung adenocarcinoma	Lung adenocarcinoma - Stage IB(140)	Lung adenocarcinoma (adjacent normal)(59)	uc010puh.1	BPNT1	2.0837	1.01238	1	5.47e-10		TPM
Lung adenocarcinoma	Lung adenocarcinoma - Stage IB(140)	Lung adenocarcinoma (adjacent normal)(59)	uc002jgh.2	BPTF	6.56745	4.44624	1	1.29e-05		TPM
Lung adenocarcinoma	Lung adenocarcinoma - Stage IB(140)	Lung adenocarcinoma (adjacent normal)(59)	uc003vwc.3	BRAF	5.14322	3.21429	1	4.77e-09		TPM
Lung adenocarcinoma	Lung adenocarcinoma - Stage IB(140)	Lung adenocarcinoma (adjacent normal)(59)	uc001tsn.3	BRAP	7.8258	5.6194	1	0.00101498		TPM
Lung adenocarcinoma	Lung adenocarcinoma - Stage IB(140)	Lung adenocarcinoma (adjacent normal)(59)	uc003smh.3	BRAT1	4.3454	1.39313	1	4.54e-16		TPM
Lung adenocarcinoma	Lung adenocarcinoma - Stage IB(140)	Lung adenocarcinoma (adjacent normal)(59)	uc003smi.2	BRAT1	30.275	18.5757	1	6.4e-10		TPM
Lung adenocarcinoma	Lung adenocarcinoma - Stage IB(140)	Lung adenocarcinoma (adjacent normal)(59)	uc003smj.1	BRAT1	2.14127	0.896942	1	5.18e-11		TPM
Lung adenocarcinoma	Lung adenocarcinoma - Stage IB(140)	Lung adenocarcinoma (adjacent normal)(59)	uc002icp.3	BRCA1	0.438611	0.178002	1	0.000478876		TPM
Lung adenocarcinoma	Lung adenocarcinoma - Stage IB(140)	Lung adenocarcinoma (adjacent normal)(59)	uc002icq.2	BRCA1	1.35899	0.155164	1	1.17e-12		TPM
Lung adenocarcinoma	Lung adenocarcinoma - Stage IB(140)	Lung adenocarcinoma (adjacent normal)(59)	uc002icu.2	BRCA1	0.0359035	0.00312072	1	0.00257913		TPM
Lung adenocarcinoma	Lung adenocarcinoma - Stage IB(140)	Lung adenocarcinoma (adjacent normal)(59)	uc002idc.1	BRCA1	0.0300771	3.56e-07	1	0.00101144		TPM
Lung adenocarcinoma	Lung adenocarcinoma - Stage IB(140)	Lung adenocarcinoma (adjacent normal)(59)	uc010cyz.2	BRCA1	0.0120941	0.000400451	1	0.00959895		TPM
Lung adenocarcinoma	Lung adenocarcinoma - Stage IB(140)	Lung adenocarcinoma (adjacent normal)(59)	uc010whl.1	BRCA1	0.351555	0.0330949	1	4.71e-08		TPM
Lung adenocarcinoma	Lung adenocarcinoma - Stage IB(140)	Lung adenocarcinoma (adjacent normal)(59)	uc010whm.1	BRCA1	3.03926	0.998557	1	8.07e-13		TPM
Lung adenocarcinoma	Lung adenocarcinoma - Stage IB(140)	Lung adenocarcinoma (adjacent normal)(59)	uc010whn.1	BRCA1	1.02939	0.440159	1	7.47e-07		TPM
Lung adenocarcinoma	Lung adenocarcinoma - Stage IB(140)	Lung adenocarcinoma (adjacent normal)(59)	uc010whq.1	BRCA1	0.538626	0.321177	1	0.00645187		TPM
Lung adenocarcinoma	Lung adenocarcinoma - Stage IB(140)	Lung adenocarcinoma (adjacent normal)(59)	uc001uub.1	BRCA2	0.925432	0.400359	1	2.39e-12		TPM
Lung adenocarcinoma	Lung adenocarcinoma - Stage IB(140)	Lung adenocarcinoma (adjacent normal)(59)	uc004fna.2	BRCC3	2.55278	1.38741	1	1.22e-06		TPM
Lung adenocarcinoma	Lung adenocarcinoma - Stage IB(140)	Lung adenocarcinoma (adjacent normal)(59)	uc004fnb.2	BRCC3	16.1846	8.54024	1	1.03e-23		TPM
Lung adenocarcinoma	Lung adenocarcinoma - Stage IB(140)	Lung adenocarcinoma (adjacent normal)(59)	uc011mzy.1	BRCC3	1.11393	0.374503	1	7.28e-05		TPM
Lung adenocarcinoma	Lung adenocarcinoma - Stage IB(140)	Lung adenocarcinoma (adjacent normal)(59)	uc011arf.1	BRD1	0.219115	0.0695692	1	3.83e-06		TPM
Lung adenocarcinoma	Lung adenocarcinoma - Stage IB(140)	Lung adenocarcinoma (adjacent normal)(59)	uc003lcg.2	BRD8	7.91983	4.37344	1	4.76e-07		TPM
Lung adenocarcinoma	Lung adenocarcinoma - Stage IB(140)	Lung adenocarcinoma (adjacent normal)(59)	uc003lci.2	BRD8	6.47335	3.99797	1	0.00127814		TPM
Lung adenocarcinoma	Lung adenocarcinoma - Stage IB(140)	Lung adenocarcinoma (adjacent normal)(59)	uc010jes.1	BRD8	1.72992	1.03104	1	0.000115534		TPM
Lung adenocarcinoma	Lung adenocarcinoma - Stage IB(140)	Lung adenocarcinoma (adjacent normal)(59)	uc011cyl.1	BRD8	9.83543	6.18957	1	6.74e-09		TPM
Lung adenocarcinoma	Lung adenocarcinoma - Stage IB(140)	Lung adenocarcinoma (adjacent normal)(59)	uc003jbl.2	BRD9	5.62832	1.97668	1	3.56e-06		TPM
Lung adenocarcinoma	Lung adenocarcinoma - Stage IB(140)	Lung adenocarcinoma (adjacent normal)(59)	uc003jbm.2	BRD9	0.732264	0.245284	1	3.36e-14		TPM
Lung adenocarcinoma	Lung adenocarcinoma - Stage IB(140)	Lung adenocarcinoma (adjacent normal)(59)	uc003jbn.2	BRD9	0.585454	0.197924	1	5.53e-14		TPM
Lung adenocarcinoma	Lung adenocarcinoma - Stage IB(140)	Lung adenocarcinoma (adjacent normal)(59)	uc003jbo.2	BRD9	3.04558	1.73769	1	5.72e-07		TPM
Lung adenocarcinoma	Lung adenocarcinoma - Stage IB(140)	Lung adenocarcinoma (adjacent normal)(59)	uc003jbp.2	BRD9	0.869973	0.347685	1	6.92e-08		TPM
Lung adenocarcinoma	Lung adenocarcinoma - Stage IB(140)	Lung adenocarcinoma (adjacent normal)(59)	uc003jbq.2	BRD9	20.5347	12.6437	1	0.000183017		TPM
Lung adenocarcinoma	Lung adenocarcinoma - Stage IB(140)	Lung adenocarcinoma (adjacent normal)(59)	uc001dok.3	BRDT	0.313656	0.00703238	1	0.000301026		TPM
Lung adenocarcinoma	Lung adenocarcinoma - Stage IB(140)	Lung adenocarcinoma (adjacent normal)(59)	uc001dom.3	BRDT	1.31281	0.00205442	1	5.65e-08		TPM
Lung adenocarcinoma	Lung adenocarcinoma - Stage IB(140)	Lung adenocarcinoma (adjacent normal)(59)	uc009wdf.2	BRDT	0.801742	0.00216918	1	4.45e-08		TPM
Lung adenocarcinoma	Lung adenocarcinoma - Stage IB(140)	Lung adenocarcinoma (adjacent normal)(59)	uc010osz.1	BRDT	0.0804404	2.97e-14	1	0.00417515		TPM
Lung adenocarcinoma	Lung adenocarcinoma - Stage IB(140)	Lung adenocarcinoma (adjacent normal)(59)	uc010ota.1	BRDT	0.0425829	1.92e-99	1	0.00880219		TPM
Lung adenocarcinoma	Lung adenocarcinoma - Stage IB(140)	Lung adenocarcinoma (adjacent normal)(59)	uc010otb.1	BRDT	0.688032	0.00849765	1	8.35e-07		TPM
Lung adenocarcinoma	Lung adenocarcinoma - Stage IB(140)	Lung adenocarcinoma (adjacent normal)(59)	uc002rlp.1	BRE	0.0792405	0.00642573	1	0.000937539		TPM
Lung adenocarcinoma	Lung adenocarcinoma - Stage IB(140)	Lung adenocarcinoma (adjacent normal)(59)	uc002rlt.2	BRE	3.39881	2.16659	1	1.78e-05		TPM
Lung adenocarcinoma	Lung adenocarcinoma - Stage IB(140)	Lung adenocarcinoma (adjacent normal)(59)	uc002rlv.2	BRE	1.70769	0.0370648	1	0.000458407		TPM
Lung adenocarcinoma	Lung adenocarcinoma - Stage IB(140)	Lung adenocarcinoma (adjacent normal)(59)	uc001yqk.2	BRF1	4.17832	2.09004	1	2.61e-07		TPM
Lung adenocarcinoma	Lung adenocarcinoma - Stage IB(140)	Lung adenocarcinoma (adjacent normal)(59)	uc001yql.2	BRF1	3.13625	1.97572	1	5.84e-06		TPM
Lung adenocarcinoma	Lung adenocarcinoma - Stage IB(140)	Lung adenocarcinoma (adjacent normal)(59)	uc001yqo.2	BRF1	4.84627	3.40718	1	0.00210408		TPM
Lung adenocarcinoma	Lung adenocarcinoma - Stage IB(140)	Lung adenocarcinoma (adjacent normal)(59)	uc001yqr.2	BRF1	1.15601	0.585481	1	5.4e-16		TPM
Lung adenocarcinoma	Lung adenocarcinoma - Stage IB(140)	Lung adenocarcinoma (adjacent normal)(59)	uc010axi.1	BRF1	1.13107	0.640078	1	2.06e-05		TPM
Lung adenocarcinoma	Lung adenocarcinoma - Stage IB(140)	Lung adenocarcinoma (adjacent normal)(59)	uc010axj.1	BRF1	0.363004	0.0956399	1	1.58e-09		TPM
Lung adenocarcinoma	Lung adenocarcinoma - Stage IB(140)	Lung adenocarcinoma (adjacent normal)(59)	uc010typ.1	BRF1	0.614995	0.343047	1	7.91e-05		TPM
Lung adenocarcinoma	Lung adenocarcinoma - Stage IB(140)	Lung adenocarcinoma (adjacent normal)(59)	uc003xkk.2	BRF2	16.8286	11.1939	1	4.93e-08		TPM
Lung adenocarcinoma	Lung adenocarcinoma - Stage IB(140)	Lung adenocarcinoma (adjacent normal)(59)	uc001uha.1	BRI3BP	9.23012	3.13498	1	8.76e-33		TPM
Lung adenocarcinoma	Lung adenocarcinoma - Stage IB(140)	Lung adenocarcinoma (adjacent normal)(59)	uc002cpi.1	BRICD5	2.06152	1.26475	1	0.000699606		TPM
Lung adenocarcinoma	Lung adenocarcinoma - Stage IB(140)	Lung adenocarcinoma (adjacent normal)(59)	uc010bsh.2	BRICD5	0.451022	0.220338	1	5.18e-05		TPM
Lung adenocarcinoma	Lung adenocarcinoma - Stage IB(140)	Lung adenocarcinoma (adjacent normal)(59)	uc002izk.1	BRIP1	1.76672	0.193366	1	9.3e-30		TPM
Lung adenocarcinoma	Lung adenocarcinoma - Stage IB(140)	Lung adenocarcinoma (adjacent normal)(59)	uc002izl.1	BRIP1	0.199444	0.0204497	1	1.03e-19		TPM
Lung adenocarcinoma	Lung adenocarcinoma - Stage IB(140)	Lung adenocarcinoma (adjacent normal)(59)	uc003jiz.2	BRIX1	0.384565	0.16385	1	9.37e-13		TPM
Lung adenocarcinoma	Lung adenocarcinoma - Stage IB(140)	Lung adenocarcinoma (adjacent normal)(59)	uc003jja.2	BRIX1	69.4985	25.4777	1	1.85e-40		TPM
Lung adenocarcinoma	Lung adenocarcinoma - Stage IB(140)	Lung adenocarcinoma (adjacent normal)(59)	uc011col.1	BRIX1	1.73749	0.67651	1	1.13e-21		TPM
Lung adenocarcinoma	Lung adenocarcinoma - Stage IB(140)	Lung adenocarcinoma (adjacent normal)(59)	uc001ohp.1	BRMS1	58.3642	38.9171	1	1.29e-21		TPM
Lung adenocarcinoma	Lung adenocarcinoma - Stage IB(140)	Lung adenocarcinoma (adjacent normal)(59)	uc009yre.2	BRMS1	0.725601	0.341007	1	7.18e-09		TPM
Lung adenocarcinoma	Lung adenocarcinoma - Stage IB(140)	Lung adenocarcinoma (adjacent normal)(59)	uc001wtl.2	BRMS1L	9.27591	6.27094	1	0.000132628		TPM
Lung adenocarcinoma	Lung adenocarcinoma - Stage IB(140)	Lung adenocarcinoma (adjacent normal)(59)	uc001hnp.1	BROX	2.14835	1.23785	1	1.38e-10		TPM
Lung adenocarcinoma	Lung adenocarcinoma - Stage IB(140)	Lung adenocarcinoma (adjacent normal)(59)	uc001hnq.1	BROX	12.5527	8.8203	1	0.000444489		TPM
Lung adenocarcinoma	Lung adenocarcinoma - Stage IB(140)	Lung adenocarcinoma (adjacent normal)(59)	uc010puu.1	BROX	2.78425	1.18579	1	2.86e-06		TPM
Lung adenocarcinoma	Lung adenocarcinoma - Stage IB(140)	Lung adenocarcinoma (adjacent normal)(59)	uc010puv.1	BROX	10.3874	6.31376	1	3.31e-06		TPM
Lung adenocarcinoma	Lung adenocarcinoma - Stage IB(140)	Lung adenocarcinoma (adjacent normal)(59)	uc003olv.3	BRPF3	12.3546	7.69429	1	0.000221433		TPM
Lung adenocarcinoma	Lung adenocarcinoma - Stage IB(140)	Lung adenocarcinoma (adjacent normal)(59)	uc010jwd.2	BRPF3	15.1473	8.52885	1	9.71e-17		TPM
Lung adenocarcinoma	Lung adenocarcinoma - Stage IB(140)	Lung adenocarcinoma (adjacent normal)(59)	uc011dtj.1	BRPF3	0.0529903	0.00544395	1	7.96e-05		TPM
Lung adenocarcinoma	Lung adenocarcinoma - Stage IB(140)	Lung adenocarcinoma (adjacent normal)(59)	uc002qkf.2	BRSK1	1.6905	0.124372	1	2.28e-12		TPM
Lung adenocarcinoma	Lung adenocarcinoma - Stage IB(140)	Lung adenocarcinoma (adjacent normal)(59)	uc002qkg.2	BRSK1	0.279349	0.0192127	1	5.57e-08		TPM
Lung adenocarcinoma	Lung adenocarcinoma - Stage IB(140)	Lung adenocarcinoma (adjacent normal)(59)	uc002qkh.2	BRSK1	1.39383	0.241057	1	2.66e-26		TPM
Lung adenocarcinoma	Lung adenocarcinoma - Stage IB(140)	Lung adenocarcinoma (adjacent normal)(59)	uc001lth.1	BRSK2	0.0736216	0.0171505	1	0.00838261		TPM
Lung adenocarcinoma	Lung adenocarcinoma - Stage IB(140)	Lung adenocarcinoma (adjacent normal)(59)	uc001ltj.2	BRSK2	0.0200721	0.000557089	1	0.00257993		TPM
Lung adenocarcinoma	Lung adenocarcinoma - Stage IB(140)	Lung adenocarcinoma (adjacent normal)(59)	uc001ltn.2	BRSK2	0.172326	0.0326105	1	0.00406132		TPM
Lung adenocarcinoma	Lung adenocarcinoma - Stage IB(140)	Lung adenocarcinoma (adjacent normal)(59)	uc009ycv.1	BRSK2	0.134665	0.000678975	1	0.00370727		TPM
Lung adenocarcinoma	Lung adenocarcinoma - Stage IB(140)	Lung adenocarcinoma (adjacent normal)(59)	uc009ycw.2	BRSK2	0.375607	0.136901	1	0.00137669		TPM
Lung adenocarcinoma	Lung adenocarcinoma - Stage IB(140)	Lung adenocarcinoma (adjacent normal)(59)	uc010qwx.1	BRSK2	0.281408	0.0131077	1	0.00016438		TPM
Lung adenocarcinoma	Lung adenocarcinoma - Stage IB(140)	Lung adenocarcinoma (adjacent normal)(59)	uc010goc.1	BRWD1	3.21505	2.52634	1	0.00594131		TPM
Lung adenocarcinoma	Lung adenocarcinoma - Stage IB(140)	Lung adenocarcinoma (adjacent normal)(59)	uc004edp.2	BRWD3	0.777314	0.414108	1	0.000919514		TPM
Lung adenocarcinoma	Lung adenocarcinoma - Stage IB(140)	Lung adenocarcinoma (adjacent normal)(59)	uc004edt.2	BRWD3	0.752003	0.320548	1	0.000707919		TPM
Lung adenocarcinoma	Lung adenocarcinoma - Stage IB(140)	Lung adenocarcinoma (adjacent normal)(59)	uc010nmi.1	BRWD3	1.88048	1.17331	1	1.03e-06		TPM
Lung adenocarcinoma	Lung adenocarcinoma - Stage IB(140)	Lung adenocarcinoma (adjacent normal)(59)	uc001nup.2	BSCL2	78.0136	55.7272	1	2.45e-05		TPM
Lung adenocarcinoma	Lung adenocarcinoma - Stage IB(140)	Lung adenocarcinoma (adjacent normal)(59)	uc001nur.3	BSCL2	1.1243	0.67169	1	0.00505527		TPM
Lung adenocarcinoma	Lung adenocarcinoma - Stage IB(140)	Lung adenocarcinoma (adjacent normal)(59)	uc009yoc.1	BSCL2	2.16717	0.386784	1	1.14e-14		TPM
Lung adenocarcinoma	Lung adenocarcinoma - Stage IB(140)	Lung adenocarcinoma (adjacent normal)(59)	uc001bvi.2	BSDC1	2.07759	1.18033	1	0.000238968		TPM
Lung adenocarcinoma	Lung adenocarcinoma - Stage IB(140)	Lung adenocarcinoma (adjacent normal)(59)	uc010ohi.1	BSDC1	2.86692	0.64293	1	9.08e-05		TPM
Lung adenocarcinoma	Lung adenocarcinoma - Stage IB(140)	Lung adenocarcinoma (adjacent normal)(59)	uc002loy.2	BSG	2.37035	0.398745	1	2.34e-29		TPM
Lung adenocarcinoma	Lung adenocarcinoma - Stage IB(140)	Lung adenocarcinoma (adjacent normal)(59)	uc002lpa.2	BSG	567.352	431.646	1	4.46e-05		TPM
Lung adenocarcinoma	Lung adenocarcinoma - Stage IB(140)	Lung adenocarcinoma (adjacent normal)(59)	uc002lpc.2	BSG	1.50753	0.983428	1	1.42e-05		TPM
Lung adenocarcinoma	Lung adenocarcinoma - Stage IB(140)	Lung adenocarcinoma (adjacent normal)(59)	uc001cye.2	BSND	0.154312	0.0203102	1	0.00581273		TPM
Lung adenocarcinoma	Lung adenocarcinoma - Stage IB(140)	Lung adenocarcinoma (adjacent normal)(59)	uc004bhg.3	BSPRY	22.7568	10.7533	1	2.58e-20		TPM
Lung adenocarcinoma	Lung adenocarcinoma - Stage IB(140)	Lung adenocarcinoma (adjacent normal)(59)	uc010muw.2	BSPRY	2.66848	0.994796	1	2.17e-07		TPM
Lung adenocarcinoma	Lung adenocarcinoma - Stage IB(140)	Lung adenocarcinoma (adjacent normal)(59)	uc001mkz.2	BTBD10	7.3234	5.00701	1	0.00158788		TPM
Lung adenocarcinoma	Lung adenocarcinoma - Stage IB(140)	Lung adenocarcinoma (adjacent normal)(59)	uc010rcm.1	BTBD10	16.124	11.5956	1	9.2e-07		TPM
Lung adenocarcinoma	Lung adenocarcinoma - Stage IB(140)	Lung adenocarcinoma (adjacent normal)(59)	uc010rcn.1	BTBD10	0.0317649	0.00240514	1	0.00157349		TPM
Lung adenocarcinoma	Lung adenocarcinoma - Stage IB(140)	Lung adenocarcinoma (adjacent normal)(59)	uc001tmj.2	BTBD11	0.036802	0.00857807	1	0.000182398		TPM
Lung adenocarcinoma	Lung adenocarcinoma - Stage IB(140)	Lung adenocarcinoma (adjacent normal)(59)	uc001tmk.1	BTBD11	0.169825	0.0539414	1	0.000946215		TPM
Lung adenocarcinoma	Lung adenocarcinoma - Stage IB(140)	Lung adenocarcinoma (adjacent normal)(59)	uc001tml.1	BTBD11	0.367988	0.0613172	1	5.71e-08		TPM
Lung adenocarcinoma	Lung adenocarcinoma - Stage IB(140)	Lung adenocarcinoma (adjacent normal)(59)	uc001tmm.1	BTBD11	1.48229	0.525252	1	5.65e-07		TPM
Lung adenocarcinoma	Lung adenocarcinoma - Stage IB(140)	Lung adenocarcinoma (adjacent normal)(59)	uc001lgc.1	BTBD16	0.561084	0.0582607	1	4.35e-06		TPM
Lung adenocarcinoma	Lung adenocarcinoma - Stage IB(140)	Lung adenocarcinoma (adjacent normal)(59)	uc002jkn.2	BTBD17	0.0733968	0.00684704	1	0.00173619		TPM
Lung adenocarcinoma	Lung adenocarcinoma - Stage IB(140)	Lung adenocarcinoma (adjacent normal)(59)	uc002luo.1	BTBD2	3.77562	1.25979	1	6.52e-12		TPM
Lung adenocarcinoma	Lung adenocarcinoma - Stage IB(140)	Lung adenocarcinoma (adjacent normal)(59)	uc002lup.1	BTBD2	55.1128	42.5204	1	0.00109415		TPM
Lung adenocarcinoma	Lung adenocarcinoma - Stage IB(140)	Lung adenocarcinoma (adjacent normal)(59)	uc010tyq.1	BTBD6	66.3124	46.27	1	6.75e-14		TPM
Lung adenocarcinoma	Lung adenocarcinoma - Stage IB(140)	Lung adenocarcinoma (adjacent normal)(59)	uc003hig.2	BTC	3.81451	3.79265	1	0.00488281		TPM
Lung adenocarcinoma	Lung adenocarcinoma - Stage IB(140)	Lung adenocarcinoma (adjacent normal)(59)	uc003kcq.1	BTF3	644.347	496.322	1	1.47e-08		TPM
Lung adenocarcinoma	Lung adenocarcinoma - Stage IB(140)	Lung adenocarcinoma (adjacent normal)(59)	uc010izd.1	BTF3	2.87695	2.1069	1	7.01e-05		TPM
Lung adenocarcinoma	Lung adenocarcinoma - Stage IB(140)	Lung adenocarcinoma (adjacent normal)(59)	uc001ctk.2	BTF3L4	26.1394	14.3704	1	1.15e-13		TPM
Lung adenocarcinoma	Lung adenocarcinoma - Stage IB(140)	Lung adenocarcinoma (adjacent normal)(59)	uc001ctl.2	BTF3L4	2.82506	1.3872	1	4.9e-05		TPM
Lung adenocarcinoma	Lung adenocarcinoma - Stage IB(140)	Lung adenocarcinoma (adjacent normal)(59)	uc010onh.1	BTF3L4	7.25196	5.05147	1	4.67e-05		TPM
Lung adenocarcinoma	Lung adenocarcinoma - Stage IB(140)	Lung adenocarcinoma (adjacent normal)(59)	uc003nif.3	BTN1A1	0.0900161	0.0389927	1	0.00216109		TPM
Lung adenocarcinoma	Lung adenocarcinoma - Stage IB(140)	Lung adenocarcinoma (adjacent normal)(59)	uc003nic.1	BTN2A1	4.54516	3.61579	1	0.00784648		TPM
Lung adenocarcinoma	Lung adenocarcinoma - Stage IB(140)	Lung adenocarcinoma (adjacent normal)(59)	uc002tgc.2	BUB1	10.5127	0.308929	1	1.32e-34		TPM
Lung adenocarcinoma	Lung adenocarcinoma - Stage IB(140)	Lung adenocarcinoma (adjacent normal)(59)	uc002tgd.2	BUB1	0.17242	0.0102759	1	3.82e-16		TPM
Lung adenocarcinoma	Lung adenocarcinoma - Stage IB(140)	Lung adenocarcinoma (adjacent normal)(59)	uc001zkx.3	BUB1B	7.59227	0.466819	1	1.45e-47		TPM
Lung adenocarcinoma	Lung adenocarcinoma - Stage IB(140)	Lung adenocarcinoma (adjacent normal)(59)	uc010ucl.1	BUB1B	0.0770672	0.00792664	1	0.00104768		TPM
Lung adenocarcinoma	Lung adenocarcinoma - Stage IB(140)	Lung adenocarcinoma (adjacent normal)(59)	uc001lhd.2	BUB3	27.4147	21.1857	1	1.9e-07		TPM
Lung adenocarcinoma	Lung adenocarcinoma - Stage IB(140)	Lung adenocarcinoma (adjacent normal)(59)	uc001lhe.2	BUB3	32.3923	16.5853	1	3.8e-18		TPM
Lung adenocarcinoma	Lung adenocarcinoma - Stage IB(140)	Lung adenocarcinoma (adjacent normal)(59)	uc001lhf.3	BUB3	4.47868	2.03821	1	7.86e-16		TPM
Lung adenocarcinoma	Lung adenocarcinoma - Stage IB(140)	Lung adenocarcinoma (adjacent normal)(59)	uc003uqf.2	BUD31	113.96	74.067	1	2.71e-20		TPM
Lung adenocarcinoma	Lung adenocarcinoma - Stage IB(140)	Lung adenocarcinoma (adjacent normal)(59)	uc003uqg.3	BUD31	31.5191	24.531	1	0.000223241		TPM
Lung adenocarcinoma	Lung adenocarcinoma - Stage IB(140)	Lung adenocarcinoma (adjacent normal)(59)	uc001xxu.2	BX247991	0.0496178	0.0202472	1	0.000222938		TPM
Lung adenocarcinoma	Lung adenocarcinoma - Stage IB(140)	Lung adenocarcinoma (adjacent normal)(59)	uc001vvk.1	BX248778	3.21117	0.587318	1	1.01e-12		TPM
Lung adenocarcinoma	Lung adenocarcinoma - Stage IB(140)	Lung adenocarcinoma (adjacent normal)(59)	uc001vvs.1	BX248778	0.153965	0.00806413	1	7.95e-08		TPM
Lung adenocarcinoma	Lung adenocarcinoma - Stage IB(140)	Lung adenocarcinoma (adjacent normal)(59)	uc002czb.2	BX537921	0.640317	0.397071	1	2.92e-07		TPM
Lung adenocarcinoma	Lung adenocarcinoma - Stage IB(140)	Lung adenocarcinoma (adjacent normal)(59)	uc003emc.1	BX641154	4.17354	2.63855	1	0.000275647		TPM
Lung adenocarcinoma	Lung adenocarcinoma - Stage IB(140)	Lung adenocarcinoma (adjacent normal)(59)	uc001qwb.1	BX647938	0.0695772	0.0216535	1	6.77e-09		TPM
Lung adenocarcinoma	Lung adenocarcinoma - Stage IB(140)	Lung adenocarcinoma (adjacent normal)(59)	uc002tte.2	BX648270	0.653435	0.279893	1	1.79e-12		TPM
Lung adenocarcinoma	Lung adenocarcinoma - Stage IB(140)	Lung adenocarcinoma (adjacent normal)(59)	uc003orl.2	BYSL	23.0954	9.11734	1	1.46e-30		TPM
Lung adenocarcinoma	Lung adenocarcinoma - Stage IB(140)	Lung adenocarcinoma (adjacent normal)(59)	uc002uwc.2	BZW1	143.818	83.9444	1	1.22e-21		TPM
Lung adenocarcinoma	Lung adenocarcinoma - Stage IB(140)	Lung adenocarcinoma (adjacent normal)(59)	uc010zhg.1	BZW1	3.42594	1.63992	1	2.35e-09		TPM
Lung adenocarcinoma	Lung adenocarcinoma - Stage IB(140)	Lung adenocarcinoma (adjacent normal)(59)	uc003stj.2	BZW2	69.5913	24.8411	1	4.59e-13		TPM
Lung adenocarcinoma	Lung adenocarcinoma - Stage IB(140)	Lung adenocarcinoma (adjacent normal)(59)	uc003stl.2	BZW2	15.2286	6.21616	1	1.11e-09		TPM
Lung adenocarcinoma	Lung adenocarcinoma - Stage IB(140)	Lung adenocarcinoma (adjacent normal)(59)	uc003stm.2	BZW2	2.62502	1.16781	1	2.18e-06		TPM
Lung adenocarcinoma	Lung adenocarcinoma - Stage IB(140)	Lung adenocarcinoma (adjacent normal)(59)	uc003stn.1	BZW2	0.385041	0.171306	1	2.5e-09		TPM
Lung adenocarcinoma	Lung adenocarcinoma - Stage IB(140)	Lung adenocarcinoma (adjacent normal)(59)	uc001lbd.2	C10orf118	0.733112	0.38425	1	0.00209099		TPM
Lung adenocarcinoma	Lung adenocarcinoma - Stage IB(140)	Lung adenocarcinoma (adjacent normal)(59)	uc001lbe.2	C10orf118	0.569463	0.146637	1	3.09e-09		TPM
Lung adenocarcinoma	Lung adenocarcinoma - Stage IB(140)	Lung adenocarcinoma (adjacent normal)(59)	uc001kmv.2	C10orf12	1.77037	1.11835	1	2.05e-07		TPM
Lung adenocarcinoma	Lung adenocarcinoma - Stage IB(140)	Lung adenocarcinoma (adjacent normal)(59)	uc001liq.1	C10orf137	2.51193	1.16609	1	4.07e-09		TPM
Lung adenocarcinoma	Lung adenocarcinoma - Stage IB(140)	Lung adenocarcinoma (adjacent normal)(59)	uc001lir.2	C10orf137	1.1687	0.822575	1	0.000324898		TPM
Lung adenocarcinoma	Lung adenocarcinoma - Stage IB(140)	Lung adenocarcinoma (adjacent normal)(59)	uc001lis.1	C10orf137	2.36712	1.38311	1	2.95e-07		TPM
Lung adenocarcinoma	Lung adenocarcinoma - Stage IB(140)	Lung adenocarcinoma (adjacent normal)(59)	uc001lit.1	C10orf137	5.95976	3.28367	1	1.2e-08		TPM
Lung adenocarcinoma	Lung adenocarcinoma - Stage IB(140)	Lung adenocarcinoma (adjacent normal)(59)	uc001ksf.2	C10orf2	4.32087	1.8365	1	6.93e-16		TPM
Lung adenocarcinoma	Lung adenocarcinoma - Stage IB(140)	Lung adenocarcinoma (adjacent normal)(59)	uc001ksg.2	C10orf2	0.439708	0.0712683	1	7.05e-06		TPM
Lung adenocarcinoma	Lung adenocarcinoma - Stage IB(140)	Lung adenocarcinoma (adjacent normal)(59)	uc001ksi.2	C10orf2	0.672104	0.17187	1	4.86e-05		TPM
Lung adenocarcinoma	Lung adenocarcinoma - Stage IB(140)	Lung adenocarcinoma (adjacent normal)(59)	uc010qpv.1	C10orf2	3.99753	1.45368	1	7.58e-21		TPM
Lung adenocarcinoma	Lung adenocarcinoma - Stage IB(140)	Lung adenocarcinoma (adjacent normal)(59)	uc001jpq.3	C10orf35	23.6264	9.35178	1	2.06e-31		TPM
Lung adenocarcinoma	Lung adenocarcinoma - Stage IB(140)	Lung adenocarcinoma (adjacent normal)(59)	uc001jvz.1	C10orf55	0.789316	0.29331	1	5.38e-09		TPM
Lung adenocarcinoma	Lung adenocarcinoma - Stage IB(140)	Lung adenocarcinoma (adjacent normal)(59)	uc001iwn.3	C10orf68	0.0932384	0.051455	1	0.00632171		TPM
Lung adenocarcinoma	Lung adenocarcinoma - Stage IB(140)	Lung adenocarcinoma (adjacent normal)(59)	uc001lgw.2	C10orf88	5.32815	3.42741	1	0.000343667		TPM
Lung adenocarcinoma	Lung adenocarcinoma - Stage IB(140)	Lung adenocarcinoma (adjacent normal)(59)	uc001llm.2	C10orf91	0.938971	0.205121	1	6.71e-10		TPM
Lung adenocarcinoma	Lung adenocarcinoma - Stage IB(140)	Lung adenocarcinoma (adjacent normal)(59)	uc001pmd.2	C11orf1	29.378	19.6884	1	8.75e-09		TPM
Lung adenocarcinoma	Lung adenocarcinoma - Stage IB(140)	Lung adenocarcinoma (adjacent normal)(59)	uc001pme.2	C11orf1	0.197791	0.0783175	1	4.47e-08		TPM
Lung adenocarcinoma	Lung adenocarcinoma - Stage IB(140)	Lung adenocarcinoma (adjacent normal)(59)	uc001onr.3	C11orf24	41.7097	19.9919	1	1.44e-34		TPM
Lung adenocarcinoma	Lung adenocarcinoma - Stage IB(140)	Lung adenocarcinoma (adjacent normal)(59)	uc010rsd.1	C11orf30	0.278288	0.156528	1	0.00240401		TPM
Lung adenocarcinoma	Lung adenocarcinoma - Stage IB(140)	Lung adenocarcinoma (adjacent normal)(59)	uc001lpx.2	C11orf35	2.29243	1.48144	1	0.00143077		TPM
Lung adenocarcinoma	Lung adenocarcinoma - Stage IB(140)	Lung adenocarcinoma (adjacent normal)(59)	uc001nuf.2	C11orf48	48.4215	23.5853	1	8.15e-43		TPM
Lung adenocarcinoma	Lung adenocarcinoma - Stage IB(140)	Lung adenocarcinoma (adjacent normal)(59)	uc001ndq.2	C11orf49	4.20371	3.08732	1	0.00133254		TPM
Lung adenocarcinoma	Lung adenocarcinoma - Stage IB(140)	Lung adenocarcinoma (adjacent normal)(59)	uc010rgx.1	C11orf49	0.460693	0.157405	1	5.88e-08		TPM
Lung adenocarcinoma	Lung adenocarcinoma - Stage IB(140)	Lung adenocarcinoma (adjacent normal)(59)	uc010rgy.1	C11orf49	18.2949	12.8974	1	0.000517425		TPM
Lung adenocarcinoma	Lung adenocarcinoma - Stage IB(140)	Lung adenocarcinoma (adjacent normal)(59)	uc009ywi.2	C11orf54	0.426324	0.191002	1	0.00073459		TPM
[truncated: 16,028 more rows]

## Sheet: GSE32863
ID	adj.P.Val	P.Value	t	B	logFC	Gene.symbol	Gene.title
ILMN_1796013	1.24e-45	3.3e-49	26.0502	101.446	2.23	PYCR1	pyrroline-5-carboxylate reductase 1
ILMN_1771233	6.23e-37	7.66e-40	20.6256	80.1965	1.72	CHMP4B	charged multivesicular body protein 4B
ILMN_1753830	3.28e-33	6.73e-36	18.5704	71.2079	2.1	ETV4	ETS variant 4
ILMN_2341661	1.88e-32	4.19e-35	18.1704	69.3951	1.84	ETV4	ETS variant 4
ILMN_2111932	5.31e-32	1.29e-34	17.926	68.2772	2.33	SERINC2	serine incorporator 2
ILMN_1746579	8.83e-32	2.31e-34	17.8006	67.7009	1.04	UBE2O	ubiquitin conjugating enzyme E2 O
ILMN_1703593	5.16e-31	1.61e-33	17.3855	65.7779	1.69	BAIAP2L1	BAI1 associated protein 2 like 1
ILMN_1755727	5.39e-31	1.69e-33	17.3749	65.7285	1.18	KDM5B	lysine demethylase 5B
ILMN_1659888	3.02e-30	1.04e-32	16.9895	63.9223	1.54	PPP1R14B	protein phosphatase 1 regulatory inhibitor subunit 14B
ILMN_1761946	1.09e-29	3.94e-32	16.7107	62.6043	2.44	PROM2	prominin 2
ILMN_1700306	6.23e-29	2.45e-31	16.3306	60.7911	1.78	OCIAD2	OCIA domain containing 2
ILMN_1686097	9.53e-29	3.79e-31	16.2404	60.3578	2.55	TOP2A	topoisomerase (DNA) II alpha
ILMN_1756402	2.02e-28	8.61e-31	16.0711	59.5426	0.796	TMEM177	transmembrane protein 177
ILMN_1684158	2.23e-28	9.64e-31	16.048	59.4311	1.94	GPT2	glutamic--pyruvic transaminase 2
ILMN_2349393	9.46e-28	4.32e-30	15.7407	57.941	2.37	MDK	midkine (neurite growth-promoting factor 2)
ILMN_1719303	9.58e-28	4.4e-30	15.7372	57.9239	1.1	P4HB	prolyl 4-hydroxylase subunit beta
ILMN_1653342	1.05e-27	4.91e-30	15.7147	57.8143	0.991	DUS1L	dihydrouridine synthase 1 like
ILMN_1696601	2.05e-27	9.84e-30	15.5733	57.1243	1.17	VARS	valyl-tRNA synthetase
ILMN_1655915	4.05e-27	2.05e-29	15.4244	56.3951	2.99	MMP11	matrix metallopeptidase 11
ILMN_1659027	5.69e-27	2.98e-29	15.3485	56.0227	2.39	SLC2A1	solute carrier family 2 member 1
ILMN_1708906	9.85e-27	5.33e-29	15.2314	55.4461	1.13	CNOT11	CCR4-NOT transcription complex subunit 11
ILMN_1798804	1.29e-26	7.09e-29	15.1739	55.1629	1.23	SRPK1	SRSF protein kinase 1
ILMN_1742705	1.61e-26	9.07e-29	15.1243	54.9178	1.36	SLC39A11	solute carrier family 39 member 11
ILMN_1672589	1.73e-26	9.85e-29	15.1078	54.8362	1.87	SEMA4B	semaphorin 4B
ILMN_1792168	2.07e-26	1.2e-28	15.069	54.6441	1.56	GALE	UDP-galactose-4-epimerase
ILMN_1812262	2.48e-26	1.47e-28	15.0276	54.4393	1.46	DDR1	discoidin domain receptor tyrosine kinase 1
ILMN_1658902	6.9e-26	4.41e-28	14.8075	53.3463	1.23	DEAF1	DEAF1, transcription factor
ILMN_1711566	8.06e-26	5.22e-28	14.774	53.1795	1.62	TIMP1	TIMP metallopeptidase inhibitor 1
ILMN_1757631	1.13e-25	7.43e-28	14.7037	52.8289	1.17	DBNDD1	dysbindin domain containing 1
ILMN_1753584	1.47e-25	9.77e-28	14.6492	52.5569	1.98	KRT8	keratin 8
ILMN_1651354	1.47e-25	9.83e-28	14.648	52.5507	3.45	SPP1	secreted phosphoprotein 1
ILMN_1693941	1.59e-25	1.07e-27	14.6316	52.469	1.1	IGSF9	immunoglobulin superfamily member 9
ILMN_1741406	2.27e-25	1.57e-27	14.5556	52.0887	1.82	HOOK1	hook microtubule tethering protein 1
ILMN_1700384	2.68e-25	1.89e-27	14.5186	51.9033	1.12	KIAA1522	KIAA1522
ILMN_2311537	3.05e-25	2.15e-27	14.4927	51.7732	2.06	HMGA1	high mobility group AT-hook 1
ILMN_2413650	3.22e-25	2.28e-27	14.4807	51.7131	1.19	STIL	SCL/TAL1 interrupting locus
ILMN_2286870	3.35e-25	2.39e-27	14.472	51.6696	1.1	CSNK1D	casein kinase 1 delta
ILMN_1744963	3.56e-25	2.57e-27	14.457	51.5943	1.62	ERO1A	endoplasmic reticulum oxidoreductase 1 alpha
ILMN_1731353	4.19e-25	3.05e-27	14.4231	51.4244	1.77	CHPF	chondroitin polymerizing factor
ILMN_1733811	5.08e-25	3.73e-27	14.3838	51.2267	1.35	JUP	junction plakoglobin
ILMN_2141790	5.5e-25	4.07e-27	14.3665	51.1397	1.26	HYOU1	hypoxia up-regulated 1
ILMN_1738530	5.87e-25	4.37e-27	14.3525	51.0695	1.09	ATAD3A	ATPase family, AAA domain containing 3A
ILMN_2041577	1.12e-24	8.68e-27	14.217	50.3871	1.22	SLC52A2	solute carrier family 52 member 2
ILMN_1664012	1.13e-24	8.81e-27	14.2139	50.3715	1.21	CANT1	calcium activated nucleotidase 1
ILMN_1732772	1.49e-24	1.17e-26	14.1578	50.0883	0.903	PPME1	protein phosphatase methylesterase 1
ILMN_2156267	1.75e-24	1.4e-26	14.1231	49.9127	0.94	EIF2AK1	eukaryotic translation initiation factor 2 alpha kinase 1
ILMN_2379130	2.12e-24	1.7e-26	14.0843	49.7168	1.09	IRAK1	interleukin 1 receptor associated kinase 1
ILMN_1768751	2.69e-24	2.19e-26	14.0352	49.4681	1.02	MTA3	metastasis associated 1 family member 3
ILMN_1699737	2.81e-24	2.29e-26	14.0264	49.4237	0.92	TRAP1	TNF receptor associated protein 1
ILMN_1713952	6.07e-24	5.08e-26	13.87	48.6303	2.11	C1orf106	chromosome 1 open reading frame 106
ILMN_1663390	6.08e-24	5.11e-26	13.869	48.6253	2.2	CDC20	cell division cycle 20
ILMN_1811364	6.23e-24	5.25e-26	13.8637	48.5982	1.96	SGPP2	sphingosine-1-phosphate phosphatase 2
ILMN_1714710	6.82e-24	5.77e-26	13.8451	48.5037	0.824	CCDC120	coiled-coil domain containing 120
ILMN_1751328	6.82e-24	5.78e-26	13.8447	48.5019	1.46	FAM83H	family with sequence similarity 83 member H
ILMN_1766405	7.04e-24	5.99e-26	13.838	48.4676	1.88	GOLM1	golgi membrane protein 1
ILMN_1815666	7.27e-24	6.2e-26	13.8313	48.4334	1.37	ATP2A2	ATPase sarcoplasmic/endoplasmic reticulum Ca2+ transporting 2
ILMN_1806037	7.82e-24	6.68e-26	13.8166	48.3589	1.87	TK1	thymidine kinase 1
ILMN_1699695	7.88e-24	6.75e-26	13.8147	48.3491	1.67	TNFRSF21	TNF receptor superfamily member 21
ILMN_1770454	1e-23	8.81e-26	13.7626	48.0841	1.68	AGRN	agrin
ILMN_1783771	1.14e-23	1.01e-25	13.7364	47.9506	0.912	UBE2Z	ubiquitin conjugating enzyme E2 Z
ILMN_1766918	1.31e-23	1.16e-25	13.7091	47.8116	1.31	KCNK5	potassium two pore domain channel subfamily K member 5
ILMN_2387471	1.45e-23	1.29e-25	13.6882	47.705	1.9
ILMN_1782389	1.64e-23	1.47e-25	13.6627	47.5752	2.02	LAD1	ladinin 1
ILMN_1806607	1.72e-23	1.55e-25	13.6525	47.5231	2.18	SFN	stratifin
ILMN_1712082	2.08e-23	1.9e-25	13.613	47.321	3.3	GCNT3	glucosaminyl (N-acetyl) transferase 3, mucin type
ILMN_1786065	2.62e-23	2.45e-25	13.5634	47.0677	1.65	UHRF1	ubiquitin like with PHD and ring finger domains 1
ILMN_1710170	2.97e-23	2.81e-25	13.5367	46.9313	1.55	PLPP2	phospholipid phosphatase 2
ILMN_1693410	3.02e-23	2.86e-25	13.533	46.9126	1.12	BRI3BP	BRI3 binding protein
ILMN_1679476	3.17e-23	3e-25	13.5237	46.8651	0.993	GART	phosphoribosylglycinamide formyltransferase, phosphoribosylglycinamide synthetase, phosphoribosylaminoimidazole synthetase
ILMN_1692731	5.11e-23	4.94e-25	13.4272	46.3711	1.54	TTYH3	tweety family member 3
ILMN_1673991	6.08e-23	5.94e-25	13.3913	46.1867	0.963	ATIC	5-aminoimidazole-4-carboxamide ribonucleotide formyltransferase/IMP cyclohydrolase
ILMN_1760160	6.24e-23	6.13e-25	13.3854	46.1567	1.42	STX1A	syntaxin 1A
ILMN_1728298	6.26e-23	6.16e-25	13.3845	46.1518	1.8	SBK1	SH3 domain binding kinase 1
ILMN_2220187	6.73e-23	6.64e-25	13.37	46.0774	1.28	GFPT1	glutamine--fructose-6-phosphate transaminase 1
ILMN_1781636	7.01e-23	6.92e-25	13.3618	46.0353	1.46	VWA1	von Willebrand factor A domain containing 1
ILMN_2413780	7.03e-23	6.95e-25	13.3609	46.0309	1.8	SEZ6L2	seizure related 6 homolog like 2
ILMN_1748093	9.72e-23	9.85e-25	13.2935	45.6849	1.6	PAFAH1B3	platelet activating factor acetylhydrolase 1b catalytic subunit 3
ILMN_2374352	1.07e-22	1.09e-24	13.2734	45.5819	1.29	DBNDD1	dysbindin domain containing 1
ILMN_2317923	1.08e-22	1.1e-24	13.2721	45.5751	1.28	TMEM132A	transmembrane protein 132A
ILMN_1741133	1.19e-22	1.23e-24	13.2508	45.4656	1.47	NME1	NME/NM23 nucleoside diphosphate kinase 1
ILMN_1703411	1.49e-22	1.57e-24	13.2028	45.2188	0.411
ILMN_1736256	1.58e-22	1.7e-24	13.1885	45.1449	0.849	CALR	calreticulin
ILMN_1773119	1.59e-22	1.71e-24	13.1869	45.1369	1.41	CCNF	cyclin F
ILMN_1680955	1.78e-22	1.92e-24	13.1644	45.0209	1.5	AURKA	aurora kinase A
ILMN_1757627	1.86e-22	2e-24	13.1563	44.9791	0.855	ZMYND19	zinc finger MYND-type containing 19
ILMN_2405254	1.93e-22	2.1e-24	13.1476	44.9343	1.19	GRB7	growth factor receptor bound protein 7
ILMN_1687867	1.94e-22	2.11e-24	13.1461	44.9269	1.54
ILMN_1743747	2e-22	2.18e-24	13.1401	44.8958	0.961	RUSC1	RUN and SH3 domain containing 1
ILMN_1765574	2.21e-22	2.42e-24	13.12	44.7924	1.83	TFAP2A	transcription factor AP-2 alpha
ILMN_1815261	2.4e-22	2.64e-24	13.1028	44.7037	1.26	PDIA4	protein disulfide isomerase family A member 4
ILMN_1826921	2.95e-22	3.29e-24	13.0604	44.4851	1.07	BLACAT1	bladder cancer associated transcript 1 (non-protein coding)
ILMN_2383484	3.03e-22	3.39e-24	13.0548	44.4563	0.97	C19orf48	chromosome 19 open reading frame 48
ILMN_1795454	3.14e-22	3.53e-24	13.0469	44.4154	0.438	CPSF6	cleavage and polyadenylation specific factor 6
ILMN_2103591	3.31e-22	3.74e-24	13.0362	44.3602	0.791	MORC2	MORC family CW-type zinc finger 2
ILMN_1765636	3.63e-22	4.12e-24	13.0171	44.2617	1.16
ILMN_1683450	3.82e-22	4.35e-24	13.0067	44.208	1.75	CDCA5	cell division cycle associated 5
ILMN_2352326	4.1e-22	4.69e-24	12.9923	44.1334	0.793	COASY	Coenzyme A synthase
ILMN_2357438	4.14e-22	4.74e-24	12.9901	44.1223	1.43	AURKA	aurora kinase A
ILMN_1742889	5.08e-22	5.85e-24	12.9498	43.914	0.559	WDR77	WD repeat domain 77
ILMN_1690170	7.34e-22	8.6e-24	12.8757	43.531	2.93	CRABP2	cellular retinoic acid binding protein 2
ILMN_1771120	8.05e-22	9.49e-24	12.8569	43.4338	1.81	TMEM45B	transmembrane protein 45B
ILMN_1708348	8.58e-22	1.02e-23	12.8436	43.3651	1.33	ADAM8	ADAM metallopeptidase domain 8
ILMN_1699887	1.06e-21	1.27e-23	12.8003	43.1405	1.6	ST14	suppression of tumorigenicity 14
ILMN_1803824	1.19e-21	1.44e-23	12.7769	43.0197	1.31	ZDHHC9	zinc finger DHHC-type containing 9
ILMN_2104106	1.6e-21	1.96e-23	12.7179	42.7135	1.76	XPR1	xenotropic and polytropic retrovirus receptor 1
ILMN_1701308	1.83e-21	2.26e-23	12.6902	42.57	2.72	COL1A1	collagen type I alpha 1 chain
ILMN_1716815	1.84e-21	2.28e-23	12.6888	42.5625	1.93	CEACAM1	carcinoembryonic antigen related cell adhesion molecule 1
ILMN_2392546	1.97e-21	2.45e-23	12.6747	42.4895	1.34	PAICS	phosphoribosylaminoimidazole carboxylase; phosphoribosylaminoimidazolesuccinocarboxamide synthase
ILMN_2413779	2.15e-21	2.67e-23	12.6582	42.4041	2.05	SEZ6L2	seizure related 6 homolog like 2
ILMN_1677814	2.16e-21	2.69e-23	12.657	42.3976	2.51
ILMN_1655663	2.67e-21	3.39e-23	12.6126	42.1674	1.34	P3H4	prolyl 3-hydroxylase family member 4 (non-enzymatic)
ILMN_2301083	3e-21	3.83e-23	12.5895	42.0473	2.6	UBE2C	ubiquitin conjugating enzyme E2 C
ILMN_1728934	3.15e-21	4.03e-23	12.5797	41.9962	1.43	PRC1	protein regulator of cytokinesis 1
ILMN_2363498	3.23e-21	4.15e-23	12.5743	41.9682	1.41	LSR	lipolysis stimulated lipoprotein receptor
ILMN_1733559	3.88e-21	5.01e-23	12.5381	41.7798	1.95	CDC14B	cell division cycle 14B
ILMN_1771026	4.16e-21	5.39e-23	12.5242	41.7074	0.97	GARS	glycyl-tRNA synthetase
ILMN_1815937	4.8e-21	6.27e-23	12.4953	41.5574	1.37
ILMN_1743911	5.37e-21	7.07e-23	12.4724	41.438	0.879	SLC25A39	solute carrier family 25 member 39
ILMN_1671766	6.18e-21	8.17e-23	12.4447	41.2937	1.3	F12	coagulation factor XII
ILMN_1773760	7.72e-21	1.02e-22	12.4015	41.0691	1.36	PAICS	phosphoribosylaminoimidazole carboxylase; phosphoribosylaminoimidazolesuccinocarboxamide synthase
ILMN_2367743	7.85e-21	1.04e-22	12.3978	41.0494	1.15	TUBG1	tubulin gamma 1
ILMN_1712628	8e-21	1.07e-22	12.3938	41.0288	0.877	GTF2IRD1	GTF2I repeat domain containing 1
ILMN_2218648	8.02e-21	1.07e-22	12.3931	41.0249	1.19	SLC50A1	solute carrier family 50 member 1
ILMN_1758750	8.25e-21	1.11e-22	12.3869	40.9929	0.634	EARS2	glutamyl-tRNA synthetase 2, mitochondrial
ILMN_1653358	8.62e-21	1.16e-22	12.3783	40.9479	1.7	FUT3	fucosyltransferase 3 (Lewis blood group)
ILMN_1740762	9.16e-21	1.24e-22	12.3657	40.8823	0.807	GRB7	growth factor receptor bound protein 7
ILMN_1714433	9.22e-21	1.25e-22	12.3639	40.8728	1.52	MARCKSL1	MARCKS like 1
ILMN_2089167	1e-20	1.36e-22	12.3473	40.7863	1.46	RHOD	ras homolog family member D
ILMN_1755710	1.02e-20	1.39e-22	12.3435	40.7664	0.795	EFNA4	ephrin A4
ILMN_2205935	1.13e-20	1.55e-22	12.323	40.6599	0.777	SFXN1	sideroflexin 1
ILMN_1752665	1.15e-20	1.59e-22	12.3178	40.6326	1.12	ELMO3	engulfment and cell motility 3
ILMN_1719660	1.16e-20	1.61e-22	12.3154	40.6202	1.31	SMPDL3B	sphingomyelin phosphodiesterase acid like 3B
ILMN_1706553	1.2e-20	1.66e-22	12.31	40.5917	1.02
ILMN_2364022	1.2e-20	1.67e-22	12.309	40.5865	1.66	SLC16A3	solute carrier family 16 member 3
ILMN_1716265	1.24e-20	1.72e-22	12.3025	40.5527	0.905	PGM2L1	phosphoglucomutase 2 like 1
ILMN_2334693	1.36e-20	1.91e-22	12.2828	40.45	1.16	NARF	nuclear prelamin A recognition factor
ILMN_1759495	1.39e-20	1.95e-22	12.279	40.4299	0.803	XPO5	exportin 5
ILMN_1750563	1.77e-20	2.52e-22	12.2302	40.1756	1.29	CERCAM	cerebral endothelial cell adhesion molecule
ILMN_2132599	2.14e-20	3.07e-22	12.1924	39.9778	1.5	ANKRD22	ankyrin repeat domain 22
ILMN_2239774	2.39e-20	3.44e-22	12.1711	39.8665	2.05	FAM83A	family with sequence similarity 83 member A
ILMN_1653129	2.56e-20	3.7e-22	12.1568	39.7919	0.907	CSTF2	cleavage stimulation factor subunit 2
ILMN_1671557	3.12e-20	4.59e-22	12.1162	39.5797	1.32	PHLDA2	pleckstrin homology like domain family A member 2
ILMN_1656452	3.18e-20	4.69e-22	12.1119	39.5571	0.925	C16orf59	chromosome 16 open reading frame 59
ILMN_1775327	3.55e-20	5.29e-22	12.0889	39.437	1.37	PKM	pyruvate kinase, muscle
ILMN_1815745	3.67e-20	5.47e-22	12.0827	39.4044	1.29	SOX4	SRY-box 4
ILMN_1784655	3.74e-20	5.59e-22	12.0786	39.3828	1.32	TLCD1	TLC domain containing 1
ILMN_1791328	3.79e-20	5.67e-22	12.0759	39.3689	1.35	STK39	serine/threonine kinase 39
ILMN_1714327	4.12e-20	6.18e-22	12.0596	39.2836	0.862	SETD1A	SET domain containing 1A
ILMN_2399896	4.5e-20	6.76e-22	12.0425	39.1943	0.79
ILMN_1704452	5.03e-20	7.58e-22	12.0208	39.0805	0.847	BCL9	B-cell CLL/lymphoma 9
ILMN_2349129	5.05e-20	7.63e-22	12.0195	39.0739	0.745	DPP3	dipeptidyl peptidase 3
ILMN_1671489	5.41e-20	8.22e-22	12.0055	39.0003	1.4	PC	pyruvate carboxylase
ILMN_1657347	5.87e-20	8.99e-22	11.9884	38.9107	2.04	PODXL2	podocalyxin like 2
ILMN_1811729	6.09e-20	9.36e-22	11.9808	38.8709	1.03	CBLC	Cbl proto-oncogene C
ILMN_1670158	6.38e-20	9.84e-22	11.9712	38.8208	2.17	FAM83A	family with sequence similarity 83 member A
ILMN_1660864	6.43e-20	9.94e-22	11.9694	38.8113	0.944
ILMN_2160929	6.9e-20	1.07e-21	11.956	38.7409	1.24	FEN1	flap structure-specific endonuclease 1
ILMN_1676548	6.98e-20	1.08e-21	11.9531	38.7261	1.08	BZW2	basic leucine zipper and W2 domains 2
ILMN_1669928	6.98e-20	1.08e-21	11.9531	38.7258	1.01	ARHGEF16	Rho guanine nucleotide exchange factor 16
ILMN_1718207	7.07e-20	1.1e-21	11.9502	38.7108	0.813	SETDB1	SET domain bifurcated 1
ILMN_1757467	7.72e-20	1.21e-21	11.9328	38.6196	1.22	H1F0	H1 histone family member 0
ILMN_1749396	7.74e-20	1.21e-21	11.9318	38.6145	0.893	LSR	lipolysis stimulated lipoprotein receptor
ILMN_1676322	7.86e-20	1.23e-21	11.9287	38.5982	0.586	KDF1	keratinocyte differentiation factor 1
ILMN_1770940	7.9e-20	1.24e-21	11.9275	38.5916	1.4	CDH1	cadherin 1
ILMN_1798081	7.92e-20	1.24e-21	11.9268	38.5881	1.06	PTPRF	protein tyrosine phosphatase, receptor type F
ILMN_1728984	8.27e-20	1.3e-21	11.9179	38.5417	1.12	PA2G4	proliferation-associated 2G4
ILMN_1798679	8.44e-20	1.33e-21	11.9138	38.5202	0.864	ANO9	anoctamin 9
ILMN_1711470	1e-19	1.59e-21	11.8798	38.342	1.31	UBE2T	ubiquitin conjugating enzyme E2 T
ILMN_1704164	1.04e-19	1.65e-21	11.8731	38.3064	0.894	ATP13A2	ATPase 13A2
ILMN_1802252	1.21e-19	1.94e-21	11.8431	38.149	1.25	GAPDH	glyceraldehyde-3-phosphate dehydrogenase
ILMN_1759542	1.21e-19	1.94e-21	11.8427	38.1472	0.444	PTGER3	prostaglandin E receptor 3
ILMN_1704294	1.21e-19	1.94e-21	11.8427	38.1472	2.09	CDH3	cadherin 3
ILMN_1671971	1.29e-19	2.08e-21	11.8294	38.0773	1.63
ILMN_1692511	1.37e-19	2.22e-21	11.8173	38.0137	1.08	TMEM106C	transmembrane protein 106C
ILMN_1679405	1.38e-19	2.24e-21	11.8155	38.0045	0.954	DDX56	DEAD-box helicase 56
ILMN_1691290	1.54e-19	2.51e-21	11.7939	37.8911	1.6	CELSR3	cadherin EGF LAG seven-pass G-type receptor 3
ILMN_1741398	1.57e-19	2.57e-21	11.7896	37.8683	0.594	TTI1	TELO2 interacting protein 1
ILMN_1708223	1.62e-19	2.66e-21	11.7827	37.8323	0.81	PAK6	p21 (RAC1) activated kinase 6
ILMN_1769259	1.67e-19	2.74e-21	11.777	37.8026	0.907
ILMN_1663667	1.68e-19	2.76e-21	11.7756	37.795	0.867	FLAD1	flavin adenine dinucleotide synthetase 1
ILMN_1810055	1.77e-19	2.93e-21	11.7643	37.7358	1.15	FAM234A	family with sequence similarity 234 member A
ILMN_1695334	1.78e-19	2.94e-21	11.7638	37.7329	0.976	PYGO2	pygopus family PHD finger 2
ILMN_2302716	1.8e-19	3e-21	11.7601	37.7137	0.977	ALDH18A1	aldehyde dehydrogenase 18 family member A1
ILMN_2064725	1.9e-19	3.16e-21	11.7501	37.6612	1.7	METTL7B	methyltransferase like 7B
ILMN_1700606	1.93e-19	3.22e-21	11.7467	37.6431	0.912	RNF43	ring finger protein 43
ILMN_1726720	2.16e-19	3.63e-21	11.7241	37.5248	1.34	NUSAP1	nucleolar and spindle associated protein 1
ILMN_2413572	2.19e-19	3.68e-21	11.7212	37.5093	0.898	MARK2	microtubule affinity regulating kinase 2
ILMN_1814966	2.22e-19	3.75e-21	11.7178	37.4916	0.647	PIAS3	protein inhibitor of activated STAT 3
ILMN_2181432	2.23e-19	3.77e-21	11.7166	37.4855	1.4	SPC24	SPC24, NDC80 kinetochore complex component
ILMN_1723087	2.27e-19	3.85e-21	11.7129	37.4659	0.774	MDK	midkine (neurite growth-promoting factor 2)
ILMN_1722218	2.35e-19	3.99e-21	11.7062	37.4304	0.99	MBOAT7	membrane bound O-acyltransferase domain containing 7
ILMN_1801939	2.62e-19	4.46e-21	11.6852	37.3204	1.49	CCNB2	cyclin B2
ILMN_1753498	2.63e-19	4.49e-21	11.6839	37.3133	0.78	COASY	Coenzyme A synthase
ILMN_1756701	2.64e-19	4.52e-21	11.6823	37.3053	1.06	DHRS11	dehydrogenase/reductase 11
ILMN_1791826	2.79e-19	4.79e-21	11.6714	37.2478	1.15	RAB25	RAB25, member RAS oncogene family
ILMN_1763264	2.93e-19	5.04e-21	11.6621	37.1988	0.957	MRPL2	mitochondrial ribosomal protein L2
ILMN_1737205	2.98e-19	5.13e-21	11.6584	37.1795	1.4	MCM4	minichromosome maintenance complex component 4
ILMN_1714730	3.12e-19	5.39e-21	11.6491	37.1306	2.36
ILMN_2161330	3.12e-19	5.4e-21	11.649	37.1303	2	SPDEF	SAM pointed domain containing ETS transcription factor
ILMN_1791726	3.13e-19	5.41e-21	11.6487	37.1284	2.39	TUBB3	tubulin beta 3 class III
ILMN_1788166	3.6e-19	6.25e-21	11.6213	36.9843	0.88	TTK	TTK protein kinase
ILMN_1807106	3.88e-19	6.77e-21	11.6062	36.9049	1.15	LDHA	lactate dehydrogenase A
ILMN_1776674	3.94e-19	6.89e-21	11.6028	36.8873	1.05	SAC3D1	SAC3 domain containing 1
ILMN_1689800	3.97e-19	6.94e-21	11.6014	36.8799	0.775	MRTO4	MRT4 homolog, ribosome maturation factor
ILMN_1653434	4.09e-19	7.16e-21	11.5956	36.8495	0.442	DMD	dystrophin
ILMN_2339691	4.53e-19	7.97e-21	11.5754	36.743	0.506	SYVN1	synoviolin 1
ILMN_2340877	4.53e-19	7.98e-21	11.5751	36.7416	0.56	MEN1	menin 1
ILMN_1715583	4.96e-19	8.77e-21	11.5572	36.6472	1.16	BOP1	block of proliferation 1
ILMN_1666050	5.2e-19	9.24e-21	11.5473	36.5954	0.953	TMUB1	transmembrane and ubiquitin like domain containing 1
ILMN_2160210	5.71e-19	1.02e-20	11.5289	36.4988	1.29	EPCAM	epithelial cell adhesion molecule
ILMN_1741148	6.07e-19	1.09e-20	11.5167	36.4342	1	ALDOA	aldolase, fructose-bisphosphate A
ILMN_1741054	6.14e-19	1.1e-20	11.5142	36.4213	0.751	SLC5A6	solute carrier family 5 member 6
ILMN_2047354	6.4e-19	1.15e-20	11.5057	36.3765	1.03
ILMN_1776038	6.71e-19	1.21e-20	11.4961	36.3262	0.698	UBXN2A	UBX domain protein 2A
ILMN_1743506	6.78e-19	1.22e-20	11.4942	36.316	0.402
ILMN_2374449	7.12e-19	1.29e-20	11.4844	36.2645	2.58	SPP1	secreted phosphoprotein 1
ILMN_2384122	7.76e-19	1.41e-20	11.4671	36.1735	1.59	ADGRG1	adhesion G protein-coupled receptor G1
ILMN_1672080	7.92e-19	1.45e-20	11.4628	36.1505	0.983	NR2F6	nuclear receptor subfamily 2 group F member 6
ILMN_1682792	7.97e-19	1.46e-20	11.4613	36.1429	0.885	BYSL	bystin like
ILMN_1704500	8.09e-19	1.48e-20	11.4582	36.1265	0.827	STAP2	signal transducing adaptor family member 2
ILMN_2349459	8.22e-19	1.51e-20	11.4549	36.1093	1.49	BIRC5	baculoviral IAP repeat containing 5
ILMN_1719972	8.33e-19	1.53e-20	11.4522	36.095	1.09	PLXNA3	plexin A3
ILMN_1799815	8.49e-19	1.56e-20	11.4484	36.0749	0.866	XYLT2	xylosyltransferase 2
ILMN_2212909	9.36e-19	1.73e-20	11.429	35.9728	1.29	MELK	maternal embryonic leucine zipper kinase
ILMN_1749044	9.94e-19	1.84e-20	11.417	35.9096	0.657	NECTIN4	nectin cell adhesion molecule 4
ILMN_1790637	1e-18	1.86e-20	11.415	35.8988	1.15	C11orf80	chromosome 11 open reading frame 80
ILMN_1812503	1.1e-18	2.05e-20	11.3969	35.8039	0.579	PHKA1	phosphorylase kinase regulatory subunit alpha 1
ILMN_1703092	1.13e-18	2.1e-20	11.3921	35.7787	0.814	RECQL4	RecQ like helicase 4
ILMN_2041222	1.14e-18	2.14e-20	11.3891	35.7627	1.42
ILMN_1702933	1.19e-18	2.23e-20	11.3808	35.7191	0.695
ILMN_1804476	1.23e-18	2.31e-20	11.3747	35.687	0.943	GMPPA	GDP-mannose pyrophosphorylase A
ILMN_1695658	1.23e-18	2.31e-20	11.3741	35.6834	1.1	KIF20A	kinesin family member 20A
ILMN_1800952	1.24e-18	2.35e-20	11.3716	35.6704	0.461	PSMD11	proteasome 26S subunit, non-ATPase 11
ILMN_1735093	1.32e-18	2.51e-20	11.3591	35.6049	1.01	TIMELESS	timeless circadian clock
ILMN_2386008	1.37e-18	2.6e-20	11.3522	35.5683	0.745	MPZL1	myelin protein zero like 1
ILMN_1807600	1.39e-18	2.65e-20	11.3488	35.5506	0.847	NPLOC4	NPL4 homolog, ubiquitin recognition factor
ILMN_2352131	1.45e-18	2.77e-20	11.3399	35.5035	1.21	ERBB2	erb-b2 receptor tyrosine kinase 2
ILMN_1810992	1.46e-18	2.8e-20	11.3384	35.4955	0.745	CAD	carbamoyl-phosphate synthetase 2, aspartate transcarbamylase, and dihydroorotase
ILMN_2059689	1.48e-18	2.83e-20	11.336	35.4827	1.32	TMEM54	transmembrane protein 54
ILMN_1724145	1.53e-18	2.94e-20	11.3288	35.4449	0.872	CBX4	chromobox 4
ILMN_1709294	1.55e-18	2.99e-20	11.3258	35.4292	1.01	CDCA8	cell division cycle associated 8
ILMN_1705814	1.56e-18	3.02e-20	11.3238	35.4185	1.49	KRT80	keratin 80
ILMN_1773763	1.59e-18	3.09e-20	11.3195	35.396	0.637	MTA2	metastasis associated 1 family member 2
ILMN_2144401	1.61e-18	3.13e-20	11.317	35.3828	1.31	GLB1L2	galactosidase beta 1 like 2
ILMN_1661264	1.65e-18	3.21e-20	11.3124	35.3588	1.07	SHMT2	serine hydroxymethyltransferase 2
ILMN_1745807	1.81e-18	3.54e-20	11.2939	35.2609	1.05	TMEM62	transmembrane protein 62
ILMN_1772286	1.88e-18	3.68e-20	11.2868	35.2236	1.5	OCIAD2	OCIA domain containing 2
ILMN_1767662	1.94e-18	3.8e-20	11.2805	35.1905	1.15	CERS6	ceramide synthase 6
ILMN_1702197	2.08e-18	4.09e-20	11.2669	35.1188	1.25	SAPCD2	suppressor APC domain containing 2
ILMN_1794659	2.09e-18	4.13e-20	11.2651	35.1093	1.39	FUT2	fucosyltransferase 2
ILMN_1660554	2.14e-18	4.25e-20	11.2597	35.081	1.18	VWA1	von Willebrand factor A domain containing 1
ILMN_1719616	2.14e-18	4.26e-20	11.2592	35.0783	0.509	DNASE1	deoxyribonuclease 1
ILMN_2200562	2.35e-18	4.69e-20	11.2409	34.9818	0.37	SMG1P5	SMG1P5, nonsense mediated mRNA decay associated PI3K related kinase pseudogene 5
ILMN_2371724	2.57e-18	5.16e-20	11.223	34.8871	1.43	CEACAM1	carcinoembryonic antigen related cell adhesion molecule 1
ILMN_1673649	2.65e-18	5.33e-20	11.2169	34.855	1.09	HYOU1	hypoxia up-regulated 1
ILMN_1651343	2.67e-18	5.38e-20	11.2151	34.8457	1.02
ILMN_1768293	2.75e-18	5.55e-20	11.2093	34.8152	1.04	NUP155	nucleoporin 155
ILMN_1797362	2.75e-18	5.55e-20	11.2092	34.8147	0.566
ILMN_1790202	2.89e-18	5.86e-20	11.1988	34.7599	0.642	C1orf35	chromosome 1 open reading frame 35
ILMN_2364131	3.04e-18	6.2e-20	11.1883	34.7044	0.7	TTPAL	alpha tocopherol transfer protein like
ILMN_1764628	3.07e-18	6.27e-20	11.1862	34.6933	0.737	LYPLA2	lysophospholipase II
ILMN_1815184	3.18e-18	6.5e-20	11.1796	34.6584	1.26	ASPM	abnormal spindle microtubule assembly
ILMN_1686871	3.27e-18	6.69e-20	11.174	34.6289	0.968	PARP1	poly(ADP-ribose) polymerase 1
ILMN_1772991	3.38e-18	6.94e-20	11.167	34.5921	0.618	CHPF2	chondroitin polymerizing factor 2
ILMN_1763540	3.6e-18	7.43e-20	11.1544	34.5254	1.02	PSME4	proteasome activator subunit 4
ILMN_2409220	3.65e-18	7.54e-20	11.1516	34.5105	0.909	HMMR	hyaluronan mediated motility receptor
ILMN_1763310	3.89e-18	8.05e-20	11.1391	34.445	0.808
ILMN_1657509	3.9e-18	8.08e-20	11.1384	34.4411	0.735	TSEN54	tRNA splicing endonuclease subunit 54
ILMN_1793517	3.93e-18	8.15e-20	11.1369	34.4333	0.651	RASAL1	RAS protein activator like 1
ILMN_1656316	4.22e-18	8.76e-20	11.1233	34.3615	0.7	ZMYM3	zinc finger MYM-type containing 3
ILMN_1804642	4.27e-18	8.88e-20	11.1208	34.3481	0.741	SMUG1	single-strand-selective monofunctional uracil-DNA glycosylase 1
ILMN_1725260	4.6e-18	9.62e-20	11.1056	34.268	0.547	CDC25C	cell division cycle 25C
ILMN_1664516	4.68e-18	9.8e-20	11.1022	34.25	1.22	CENPF	centromere protein F
ILMN_1761531	5.17e-18	1.09e-19	11.0827	34.147	0.872	SGPL1	sphingosine-1-phosphate lyase 1
ILMN_1716907	5.29e-18	1.12e-19	11.0779	34.1218	0.719	TMEM214	transmembrane protein 214
ILMN_1808712	5.35e-18	1.13e-19	11.0756	34.11	0.819	RNF40	ring finger protein 40
ILMN_1671600	5.38e-18	1.14e-19	11.0741	34.1016	1.11	EPS8L1	EPS8 like 1
ILMN_1697777	5.38e-18	1.14e-19	11.074	34.1014	1.12	TSTA3	tissue specific transplantation antigen P35B
ILMN_1803593	5.41e-18	1.15e-19	11.0728	34.0952	0.876	WNT3	Wnt family member 3
ILMN_2255256	5.45e-18	1.16e-19	11.0711	34.0861	0.909	MARVELD3	MARVEL domain containing 3
ILMN_1678842	5.48e-18	1.16e-19	11.07	34.0802	1.73	THBS2	thrombospondin 2
ILMN_1688034	5.84e-18	1.24e-19	11.0576	34.0148	0.614	COIL	coilin
ILMN_1681503	5.99e-18	1.27e-19	11.0527	33.9889	1.28	MCM2	minichromosome maintenance complex component 2
ILMN_1785756	6.26e-18	1.34e-19	11.0439	33.9423	1.08	H2AFX	H2A histone family member X
ILMN_1699603	6.88e-18	1.48e-19	11.0248	33.8418	1.11	MRPL12	mitochondrial ribosomal protein L12
ILMN_1746686	7.47e-18	1.61e-19	11.0085	33.7555	0.673	POLR1C	RNA polymerase I subunit C
ILMN_1798030	7.58e-18	1.64e-19	11.0055	33.7396	1.63	XPR1	xenotropic and polytropic retrovirus receptor 1
ILMN_2320250	7.65e-18	1.65e-19	11.0037	33.73	0.902	NOL6	nucleolar protein 6
ILMN_1706021	7.88e-18	1.71e-19	10.9976	33.6982	1.5	TMPRSS4	transmembrane protease, serine 4
ILMN_2343047	7.94e-18	1.72e-19	10.9958	33.6886	1.05	ABCB9	ATP binding cassette subfamily B member 9
ILMN_2131293	8.32e-18	1.81e-19	10.9866	33.6398	1.91	ALG1L	ALG1, chitobiosyldiphosphodolichol beta-mannosyltransferase like
ILMN_1788810	8.37e-18	1.82e-19	10.9853	33.633	0.546	NAA25	N(alpha)-acetyltransferase 25, NatB auxiliary subunit
ILMN_1724293	8.48e-18	1.85e-19	10.9825	33.6184	1.2	KDELR2	KDEL endoplasmic reticulum protein retention receptor 2
ILMN_2401258	9.66e-18	2.11e-19	10.9574	33.486	1.29	FAM13A	family with sequence similarity 13 member A
ILMN_2366634	9.78e-18	2.14e-19	10.9548	33.4722	1.35	PKM	pyruvate kinase, muscle
ILMN_1809590	1.03e-17	2.26e-19	10.9451	33.4209	1.32	GINS2	GINS complex subunit 2
ILMN_2412860	1.03e-17	2.27e-19	10.9443	33.4166	0.992	MCM4	minichromosome maintenance complex component 4
ILMN_1796968	1.05e-17	2.31e-19	10.9406	33.3971	0.847	INTS5	integrator complex subunit 5
ILMN_1812062	1.08e-17	2.38e-19	10.9352	33.3687	0.751	SGPP2	sphingosine-1-phosphate phosphatase 2
ILMN_2148796	1.16e-17	2.58e-19	10.9197	33.2868	0.422	MND1	meiotic nuclear divisions 1
ILMN_1767365	1.17e-17	2.61e-19	10.9182	33.2788	0.779	PAK1	p21 (RAC1) activated kinase 1
ILMN_1653278	1.24e-17	2.77e-19	10.9067	33.2179	1.88	MUC20	mucin 20, cell surface associated
ILMN_1799848	1.26e-17	2.8e-19	10.9048	33.208	1.28	ANKRD22	ankyrin repeat domain 22
ILMN_1684217	1.26e-17	2.81e-19	10.9038	33.2026	1.29	AURKB	aurora kinase B
ILMN_2355665	1.34e-17	3e-19	10.8918	33.1395	1.24	MTFP1	mitochondrial fission process 1
ILMN_1803810	1.48e-17	3.33e-19	10.8722	33.0357	1.37	RRBP1	ribosome binding protein 1
ILMN_1666206	1.49e-17	3.35e-19	10.871	33.0293	1.8	GSDMB	gasdermin B
ILMN_2386818	1.6e-17	3.61e-19	10.857	32.9557	0.896	URGCP	upregulator of cell proliferation
ILMN_1711166	1.61e-17	3.63e-19	10.856	32.9504	0.605	WRAP73	WD repeat containing, antisense to TP73
ILMN_1739645	1.66e-17	3.75e-19	10.8499	32.9181	0.855	ANLN	anillin actin binding protein
ILMN_1797693	1.71e-17	3.89e-19	10.8428	32.8808	0.824	BRI3BP	BRI3 binding protein
ILMN_1787514	1.73e-17	3.94e-19	10.8404	32.8677	1.3	CAPN12	calpain 12
ILMN_1791106	1.74e-17	3.95e-19	10.8401	32.8664	0.617	HEATR6	HEAT repeat containing 6
ILMN_1671257	1.74e-17	3.96e-19	10.8397	32.8641	0.86	DKC1	dyskerin pseudouridine synthase 1
ILMN_1811470	1.81e-17	4.13e-19	10.8317	32.8219	1.13	PLEK2	pleckstrin 2
ILMN_2101034	1.81e-17	4.15e-19	10.8308	32.8173	1.55	CAPN12	calpain 12
ILMN_2347193	1.91e-17	4.37e-19	10.821	32.7655	1.5	GSDMB	gasdermin B
ILMN_1751444	1.97e-17	4.53e-19	10.8141	32.7292	0.913	NCAPG	non-SMC condensin I complex subunit G
ILMN_1710756	2.01e-17	4.62e-19	10.8106	32.7102	0.823	ENO1	enolase 1
ILMN_1703955	2.02e-17	4.66e-19	10.809	32.7019	1.47	FBXO32	F-box protein 32
ILMN_1659343	2.06e-17	4.75e-19	10.8052	32.682	0.968	BOLA2	bolA family member 2
ILMN_1809208	2.11e-17	4.88e-19	10.8004	32.6564	0.72	CAMSAP3	calmodulin regulated spectrin associated protein family member 3
ILMN_2340347	2.13e-17	4.93e-19	10.7985	32.6464	0.966	PC	pyruvate carboxylase
ILMN_1747016	2.15e-17	4.98e-19	10.7962	32.6345	0.971	CEP55	centrosomal protein 55
ILMN_1744912	2.2e-17	5.12e-19	10.7913	32.6085	0.863	CTTN	cortactin
ILMN_1778032	2.25e-17	5.24e-19	10.787	32.5858	0.859	SURF6	surfeit 6
ILMN_2235137	2.27e-17	5.28e-19	10.7853	32.5766	0.822	FANCD2	Fanconi anemia complementation group D2
ILMN_1724407	2.35e-17	5.49e-19	10.778	32.5382	0.885	TACC3	transforming acidic coiled-coil containing protein 3
ILMN_1670238	2.51e-17	5.89e-19	10.7648	32.4687	1.21	CDC45	cell division cycle 45
ILMN_1730809	2.65e-17	6.24e-19	10.7541	32.4117	0.892	SLC29A2	solute carrier family 29 member 2
ILMN_1765829	2.7e-17	6.36e-19	10.7503	32.3918	0.944	NUFIP2	NUFIP2, FMR1 interacting protein 2
ILMN_1793241	2.72e-17	6.43e-19	10.7485	32.3821	0.844	SRD5A1	steroid 5 alpha-reductase 1
ILMN_1805737	2.95e-17	7e-19	10.7325	32.2976	1.53	PFKP	phosphofructokinase, platelet
ILMN_1733519	2.99e-17	7.1e-19	10.7299	32.284	2.21	HMGB3	high mobility group box 3
ILMN_1775692	3.28e-17	7.83e-19	10.7113	32.1859	0.867	EIF4G3	eukaryotic translation initiation factor 4 gamma 3
ILMN_1801504	3.28e-17	7.84e-19	10.7112	32.1855	0.838	RUNX1	runt related transcription factor 1
ILMN_1756705	3.36e-17	8.03e-19	10.7066	32.1608	1.02	CHTF18	chromosome transmission fidelity factor 18
ILMN_1796316	3.65e-17	8.73e-19	10.6909	32.0779	2.23	MMP9	matrix metallopeptidase 9
ILMN_2275803	3.74e-17	8.97e-19	10.6857	32.0506	1.01	LRRC45	leucine rich repeat containing 45
ILMN_1767801	3.93e-17	9.46e-19	10.6758	31.998	0.418	SAMD10	sterile alpha motif domain containing 10
ILMN_1722820	4.16e-17	1e-18	10.6648	31.94	1.26	KDELR3	KDEL endoplasmic reticulum protein retention receptor 3
ILMN_1778560	4.29e-17	1.04e-18	10.6588	31.9082	0.467	ZNF3	zinc finger protein 3
ILMN_1692938	5.03e-17	1.22e-18	10.6277	31.7441	1.22	PSAT1	phosphoserine aminotransferase 1
ILMN_1695604	5.11e-17	1.25e-18	10.6241	31.7247	1.05	DCBLD1	discoidin, CUB and LCCL domain containing 1
ILMN_1800634	5.57e-17	1.36e-18	10.6075	31.637	0.881	NME4	NME/NM23 nucleoside diphosphate kinase 4
ILMN_1776516	5.72e-17	1.4e-18	10.6025	31.6106	2.39	ITPKA	inositol-trisphosphate 3-kinase A
ILMN_2096012	5.94e-17	1.45e-18	10.595	31.5709	0.837	UHMK1	U2AF homology motif (UHM) kinase 1
ILMN_1769201	6.18e-17	1.52e-18	10.5873	31.5305	1.36	ELF3	E74 like ETS transcription factor 3
ILMN_2222008	6.34e-17	1.56e-18	10.5821	31.5031	1.1	KIFC1	kinesin family member C1
ILMN_1733930	6.39e-17	1.57e-18	10.5804	31.4941	0.608	PREB	prolactin regulatory element binding
ILMN_1781680	6.79e-17	1.67e-18	10.5686	31.4317	0.784	DAP3	death associated protein 3
ILMN_1664960	7.15e-17	1.77e-18	10.5581	31.376	0.504	CEP170B	centrosomal protein 170B
ILMN_1744129	7.71e-17	1.91e-18	10.5435	31.2988	0.754	DTX2	deltex E3 ubiquitin ligase 2
ILMN_1743966	7.79e-17	1.94e-18	10.5411	31.2862	0.783	BCL9L	B-cell CLL/lymphoma 9-like
ILMN_2382505	7.84e-17	1.95e-18	10.5397	31.2786	1.44	SLC22A18	solute carrier family 22 member 18
ILMN_2060145	7.88e-17	1.97e-18	10.5384	31.2719	0.621	GRHL2	grainyhead like transcription factor 2
ILMN_1672776	7.91e-17	1.98e-18	10.5375	31.2674	1.36	COL10A1	collagen type X alpha 1 chain
ILMN_1671911	8.58e-17	2.15e-18	10.5217	31.1837	0.969	MTA1	metastasis associated 1
ILMN_2285996	8.68e-17	2.18e-18	10.5193	31.1711	1.27	KIAA0101	KIAA0101
ILMN_2352097	8.9e-17	2.24e-18	10.5142	31.1442	1.33	ADGRG1	adhesion G protein-coupled receptor G1
ILMN_1739618	1.12e-16	2.82e-18	10.4705	30.913	0.477	ZNF408	zinc finger protein 408
ILMN_1808071	1.14e-16	2.88e-18	10.4668	30.8934	0.526	KIF14	kinesin family member 14
ILMN_1808769	1.14e-16	2.9e-18	10.4653	30.8858	1
ILMN_2193980	1.16e-16	2.95e-18	10.4622	30.8693	1.16	ABCB6	ATP binding cassette subfamily B member 6 (Langereis blood group)
ILMN_1787410	1.16e-16	2.95e-18	10.4621	30.8687	0.748	EIF6	eukaryotic translation initiation factor 6
ILMN_1776119	1.2e-16	3.07e-18	10.4548	30.83	0.443	ABCC10	ATP binding cassette subfamily C member 10
ILMN_1677636	1.24e-16	3.16e-18	10.4495	30.8021	2.5	COMP	cartilage oligomeric matrix protein
ILMN_1705594	1.25e-16	3.18e-18	10.4479	30.7939	0.698	NAT10	N-acetyltransferase 10
ILMN_1727642	1.26e-16	3.23e-18	10.445	30.7786	0.691	MOGS	mannosyl-oligosaccharide glucosidase
ILMN_1717173	1.3e-16	3.35e-18	10.4386	30.7444	1.19	ECT2	epithelial cell transforming 2
ILMN_1862018	1.33e-16	3.41e-18	10.4347	30.7241	0.817
ILMN_1798172	1.37e-16	3.52e-18	10.4292	30.695	0.749	IPO4	importin 4
ILMN_1680111	1.39e-16	3.59e-18	10.4255	30.675	0.939	AHDC1	AT-hook DNA binding motif containing 1
ILMN_1784105	1.42e-16	3.66e-18	10.4217	30.6553	0.662	SLC38A7	solute carrier family 38 member 7
ILMN_2148679	1.56e-16	4.03e-18	10.4034	30.5583	1.05	SDHAP3	succinate dehydrogenase complex flavoprotein subunit A pseudogene 3
ILMN_2362982	1.56e-16	4.04e-18	10.403	30.5564	1.25	ARID4B	AT-rich interaction domain 4B
ILMN_1751776	1.58e-16	4.11e-18	10.4	30.5407	0.819	CKAP2L	cytoskeleton associated protein 2 like
ILMN_2203463	1.6e-16	4.15e-18	10.3982	30.5312	0.687	SPATS2	spermatogenesis associated serine rich 2
ILMN_1752510	1.61e-16	4.18e-18	10.3966	30.5225	1.16	FAM13A	family with sequence similarity 13 member A
ILMN_1720708	1.62e-16	4.22e-18	10.3948	30.5129	0.781	CSNK1D	casein kinase 1 delta
ILMN_2234343	1.75e-16	4.57e-18	10.3801	30.4353	0.654	ACP6	acid phosphatase 6, lysophosphatidic
ILMN_1752802	1.75e-16	4.59e-18	10.3793	30.4312	1.12	CLPTM1L	CLPTM1 like
ILMN_2065606	1.75e-16	4.59e-18	10.3792	30.4306	0.561	TOMM40L	translocase of outer mitochondrial membrane 40 like
ILMN_1789001	1.8e-16	4.71e-18	10.3742	30.4042	0.883	SLC35B2	solute carrier family 35 member B2
ILMN_1691048	1.84e-16	4.82e-18	10.3698	30.3811	1.34	SLC22A18AS	solute carrier family 22 member 18 antisense
ILMN_1723871	1.84e-16	4.83e-18	10.3697	30.3804	0.823	OTUB1	OTU deubiquitinase, ubiquitin aldehyde binding 1
ILMN_1767514	1.86e-16	4.88e-18	10.3675	30.3689	0.821
ILMN_1789535	1.86e-16	4.9e-18	10.3667	30.3645	0.587	DHDDS	dehydrodolichyl diphosphate synthase subunit
ILMN_1732516	1.92e-16	5.06e-18	10.3607	30.3329	1.03	KNTC1	kinetochore associated 1
ILMN_1768470	1.96e-16	5.16e-18	10.3571	30.3137	0.905	EIF4G1	eukaryotic translation initiation factor 4 gamma 1
ILMN_1696133	2.27e-16	6.01e-18	10.3286	30.1632	0.672	EPT1	ethanolaminephosphotransferase 1
ILMN_1668639	2.34e-16	6.2e-18	10.3225	30.1311	0.57	TBC1D10B	TBC1 domain family member 10B
ILMN_1776490	2.4e-16	6.39e-18	10.3169	30.1015	1.02	C17orf53	chromosome 17 open reading frame 53
ILMN_1790987	2.47e-16	6.59e-18	10.3112	30.0712	0.652	HUWE1	HECT, UBA and WWE domain containing 1, E3 ubiquitin protein ligase
ILMN_1659437	2.48e-16	6.62e-18	10.3103	30.0663	1.23	TXNDC17	thioredoxin domain containing 17
ILMN_1704672	2.53e-16	6.75e-18	10.3068	30.048	0.815	NABP2	nucleic acid binding protein 2
ILMN_1748018	2.55e-16	6.82e-18	10.3047	30.0367	0.627	GORASP2	golgi reassembly stacking protein 2
ILMN_1669502	2.58e-16	6.9e-18	10.3027	30.0262	0.948	E2F3	E2F transcription factor 3
ILMN_2075800	2.67e-16	7.16e-18	10.2956	29.9885	1.19	PTK6	protein tyrosine kinase 6
ILMN_1740395	2.67e-16	7.17e-18	10.2955	29.9881	0.855	RAVER1	ribonucleoprotein, PTB binding 1
ILMN_1731184	2.76e-16	7.41e-18	10.2892	29.955	0.857	MELK	maternal embryonic leucine zipper kinase
ILMN_1723211	2.81e-16	7.57e-18	10.2853	29.9342	1.01	L2HGDH	L-2-hydroxyglutarate dehydrogenase
ILMN_1758629	3.05e-16	8.24e-18	10.2692	29.8491	0.642
ILMN_2360291	3.05e-16	8.26e-18	10.2688	29.8471	1.34	UGGT1	UDP-glucose glycoprotein glucosyltransferase 1
ILMN_1725090	3.17e-16	8.59e-18	10.2615	29.8085	1.8	CTHRC1	collagen triple helix repeat containing 1
ILMN_1796336	3.17e-16	8.61e-18	10.261	29.8059	0.843	MAP1S	microtubule associated protein 1S
ILMN_1781942	3.2e-16	8.7e-18	10.2591	29.7958	0.766	HMMR	hyaluronan mediated motility receptor
ILMN_1730799	3.51e-16	9.57e-18	10.2411	29.701	0.639	PHF12	PHD finger protein 12
ILMN_1713829	3.52e-16	9.59e-18	10.2408	29.6992	1.15	PTGES	prostaglandin E synthase
ILMN_1703906	3.73e-16	1.02e-17	10.2293	29.6386	0.917	HJURP	Holliday junction recognition protein
ILMN_1808999	3.96e-16	1.09e-17	10.2175	29.576	1.17	ARHGEF19	Rho guanine nucleotide exchange factor 19
ILMN_1685002	4.03e-16	1.11e-17	10.2136	29.5551	0.554	RCE1	Ras converting CAAX endopeptidase 1
ILMN_1757415	4.06e-16	1.12e-17	10.2124	29.5491	0.511	COA7	cytochrome c oxidase assembly factor 7 (putative)
ILMN_1789839	4.06e-16	1.12e-17	10.2122	29.5481	0.717	GTF3C1	general transcription factor IIIC subunit 1
ILMN_2392635	4.25e-16	1.17e-17	10.2032	29.5006	0.651	ABCF1	ATP binding cassette subfamily F member 1
ILMN_1712632	4.4e-16	1.22e-17	10.1963	29.4638	0.77	XDH	xanthine dehydrogenase
ILMN_1789349	4.81e-16	1.34e-17	10.178	29.3671	0.812	UBQLN4	ubiquilin 4
ILMN_1716053	4.85e-16	1.35e-17	10.176	29.3566	0.902	AK2	adenylate kinase 2
ILMN_1780315	4.87e-16	1.36e-17	10.175	29.3512	0.697	PUSL1	pseudouridylate synthase-like 1
ILMN_1722648	4.89e-16	1.37e-17	10.174	29.3464	0.743	SF3B4	splicing factor 3b subunit 4
ILMN_1665696	5.13e-16	1.44e-17	10.1649	29.2982	0.686	EFNA4	ephrin A4
ILMN_1651237	5.24e-16	1.47e-17	10.1609	29.2772	0.955	CDT1	chromatin licensing and DNA replication factor 1
ILMN_1726512	5.33e-16	1.5e-17	10.1573	29.2581	0.566	ZSCAN2	zinc finger and SCAN domain containing 2
ILMN_1813028	5.35e-16	1.5e-17	10.1563	29.2527	0.779	CBX5	chromobox 5
ILMN_1709937	5.42e-16	1.52e-17	10.1537	29.2391	0.913	KCNN4	potassium calcium-activated channel subfamily N member 4
ILMN_2379469	5.52e-16	1.55e-17	10.1503	29.221	0.742	EIF3B	eukaryotic translation initiation factor 3 subunit B
ILMN_2075189	5.63e-16	1.58e-17	10.1465	29.2006	1.14	SLC35F2	solute carrier family 35 member F2
ILMN_1729987	5.79e-16	1.63e-17	10.1411	29.1722	0.962	SRC	SRC proto-oncogene, non-receptor tyrosine kinase
ILMN_1790537	6.11e-16	1.73e-17	10.1304	29.116	1.08	RMI2	RecQ mediated genome instability 2
ILMN_2362549	6.42e-16	1.82e-17	10.1207	29.0645	0.81	ZWINT	ZW10 interacting kinetochore protein
ILMN_1795865	6.44e-16	1.83e-17	10.1198	29.0599	1.08	FGFRL1	fibroblast growth factor receptor-like 1
ILMN_1707493	6.55e-16	1.86e-17	10.1165	29.0426	0.784	RCC1	regulator of chromosome condensation 1
ILMN_1738819	6.63e-16	1.89e-17	10.1135	29.0266	0.763	EFTUD2	elongation factor Tu GTP binding domain containing 2
ILMN_1685916	6.65e-16	1.9e-17	10.1128	29.0227	0.929	KIF2C	kinesin family member 2C
ILMN_1677574	6.7e-16	1.91e-17	10.1112	29.0142	1.16	GALNT6	polypeptide N-acetylgalactosaminyltransferase 6
ILMN_2142353	6.72e-16	1.92e-17	10.1106	29.0115	0.781	GRTP1	growth hormone regulated TBC protein 1
ILMN_1897310	6.74e-16	1.93e-17	10.1097	29.0067	0.993
ILMN_1678805	6.78e-16	1.94e-17	10.1087	29.001	0.748	POMT2	protein O-mannosyltransferase 2
ILMN_1706386	6.85e-16	1.96e-17	10.1066	28.99	1.16	SLC39A4	solute carrier family 39 member 4
ILMN_1661138	6.95e-16	1.99e-17	10.1035	28.9736	0.851
ILMN_2343048	6.95e-16	2e-17	10.1031	28.9718	1.07	ABCB9	ATP binding cassette subfamily B member 9
ILMN_1778187	7e-16	2.01e-17	10.1014	28.9625	0.574	TARS2	threonyl-tRNA synthetase 2, mitochondrial (putative)
ILMN_1653319	7.1e-16	2.05e-17	10.0984	28.9468	0.979	MC1R	melanocortin 1 receptor
ILMN_1784467	7.13e-16	2.05e-17	10.0976	28.9428	0.85	NUP210	nucleoporin 210
ILMN_1729288	7.53e-16	2.18e-17	10.0867	28.8849	1.06	C1QTNF6	C1q and tumor necrosis factor related protein 6
ILMN_1776522	7.82e-16	2.27e-17	10.0791	28.8447	1.1	SLC50A1	solute carrier family 50 member 1
ILMN_1751958	8.17e-16	2.37e-17	10.0704	28.7992	0.801	NSUN5	NOP2/Sun RNA methyltransferase family member 5
ILMN_2212354	8.27e-16	2.41e-17	10.0677	28.7847	0.792	WDR46	WD repeat domain 46
ILMN_1688853	8.31e-16	2.42e-17	10.0666	28.7786	0.528	ZBTB9	zinc finger and BTB domain containing 9
ILMN_1653404	8.31e-16	2.43e-17	10.0665	28.7781	0.659	NKIRAS2	NFKB inhibitor interacting Ras like 2
ILMN_1692517	8.56e-16	2.5e-17	10.0608	28.748	1.18	SORD	sorbitol dehydrogenase
ILMN_1725485	9.21e-16	2.7e-17	10.0462	28.6712	1.49	RGS17	regulator of G-protein signaling 17
ILMN_1809866	9.35e-16	2.75e-17	10.0431	28.6549	0.935	WDR74	WD repeat domain 74
ILMN_1760563	9.46e-16	2.78e-17	10.0409	28.6431	1.04	PRRC2A	proline rich coiled-coil 2A
ILMN_1805916	9.52e-16	2.8e-17	10.0396	28.636	0.94	NIPSNAP1	nipsnap homolog 1 (C. elegans)
ILMN_2112493	9.64e-16	2.84e-17	10.0371	28.6231	0.962	DAP	death associated protein
ILMN_1708105	9.85e-16	2.9e-17	10.0329	28.6007	0.578	EZH2	enhancer of zeste 2 polycomb repressive complex 2 subunit
ILMN_1814787	1.04e-15	3.08e-17	10.0218	28.5421	0.896
ILMN_1742507	1.07e-15	3.15e-17	10.0172	28.5178	0.61	LRRC45	leucine rich repeat containing 45
ILMN_2349061	1.07e-15	3.16e-17	10.0169	28.5166	1.05	IRF7	interferon regulatory factor 7
ILMN_1743402	1.11e-15	3.3e-17	10.0085	28.4722	1.24	SIX4	SIX homeobox 4
ILMN_1808811	1.12e-15	3.33e-17	10.007	28.4644	0.891	SBNO2	strawberry notch homolog 2
ILMN_1820295	1.13e-15	3.34e-17	10.0061	28.4594	1.19
ILMN_1745697	1.15e-15	3.43e-17	10.0013	28.4339	1.35	MGRN1	mahogunin ring finger 1
ILMN_1775183	1.23e-15	3.68e-17	9.98833	28.3656	0.368	CBX8	chromobox 8
ILMN_1753885	1.25e-15	3.72e-17	9.98614	28.354	0.706	YTHDF1	YTH N6-methyladenosine RNA binding protein 1
ILMN_1710644	1.3e-15	3.88e-17	9.97834	28.3128	0.922	MARVELD3	MARVEL domain containing 3
ILMN_1718706	1.33e-15	4e-17	9.97229	28.2809	0.671	ERAL1	Era like 12S mitochondrial rRNA chaperone 1
ILMN_1664434	1.36e-15	4.09e-17	9.96836	28.2601	0.836	TCF3	transcription factor 3
ILMN_2202948	1.4e-15	4.2e-17	9.96333	28.2336	0.792	BUB1	BUB1 mitotic checkpoint serine/threonine kinase
ILMN_2392818	1.41e-15	4.26e-17	9.96054	28.2189	0.27	RTKN	rhotekin
ILMN_1688154	1.46e-15	4.41e-17	9.95389	28.1838	1.08	MST1R	macrophage stimulating 1 receptor
ILMN_1726893	1.5e-15	4.55e-17	9.94832	28.1544	0.52	EPN3	epsin 3
ILMN_1790625	1.53e-15	4.63e-17	9.945	28.1369	1.12	CBX3	chromobox 3
ILMN_1751753	1.53e-15	4.64e-17	9.94452	28.1343	1.03	IDH2	isocitrate dehydrogenase (NADP(+)) 2, mitochondrial
ILMN_2319424	1.54e-15	4.66e-17	9.94358	28.1294	1.08	GYG2	glycogenin 2
ILMN_1786843	1.6e-15	4.85e-17	9.93618	28.0903	0.945	KCTD13	potassium channel tetramerization domain containing 13
ILMN_1683277	1.62e-15	4.93e-17	9.93328	28.075	0.899	KIAA0319L	KIAA0319 like
ILMN_2374244	1.63e-15	4.96e-17	9.93182	28.0672	1.3	DYRK2	dual specificity tyrosine phosphorylation regulated kinase 2
ILMN_2414399	1.66e-15	5.06e-17	9.92841	28.0493	0.751	NME1	NME/NM23 nucleoside diphosphate kinase 1
ILMN_2343624	1.66e-15	5.08e-17	9.92752	28.0446	0.486	METTL13	methyltransferase like 13
ILMN_1796949	1.67e-15	5.09e-17	9.92722	28.043	1.04	TPX2	TPX2, microtubule nucleation factor
ILMN_1667222	1.71e-15	5.24e-17	9.92166	28.0137	0.795	MTX1	metaxin 1
ILMN_2181191	1.78e-15	5.45e-17	9.91437	27.9752	0.803	TPI1	triosephosphate isomerase 1
ILMN_1697682	1.82e-15	5.6e-17	9.90918	27.9478	0.909	RECQL5	RecQ like helicase 5
ILMN_2366864	1.86e-15	5.74e-17	9.90441	27.9226	0.728	JUP	junction plakoglobin
ILMN_1679693	2.02e-15	6.25e-17	9.88859	27.8391	0.349	TMEM87B	transmembrane protein 87B
ILMN_1661337	2.05e-15	6.36e-17	9.88538	27.8222	0.803	SRM	spermidine synthase
ILMN_1714170	2.05e-15	6.38e-17	9.88477	27.819	1.09	SPSB1	splA/ryanodine receptor domain and SOCS box containing 1
ILMN_1735792	2.05e-15	6.38e-17	9.88468	27.8185	0.37	RHBDF2	rhomboid 5 homolog 2
ILMN_1669052	2.13e-15	6.6e-17	9.87822	27.7844	0.701	LRRC8E	leucine rich repeat containing 8 family member E
ILMN_1683609	2.17e-15	6.74e-17	9.87421	27.7633	0.788	UBA1	ubiquitin like modifier activating enzyme 1
ILMN_1655722	2.19e-15	6.81e-17	9.87232	27.7533	0.742
ILMN_1736575	2.2e-15	6.85e-17	9.87123	27.7475	0.802	TRIM28	tripartite motif containing 28
ILMN_1803110	2.2e-15	6.86e-17	9.87091	27.7458	0.777	SF3B3	splicing factor 3b subunit 3
ILMN_1654013	2.21e-15	6.9e-17	9.86995	27.7408	0.74	HID1	HID1 domain containing
ILMN_2091792	2.21e-15	6.93e-17	9.86899	27.7357	0.858	ENTPD6	ectonucleoside triphosphate diphosphohydrolase 6 (putative)
ILMN_1726752	2.23e-15	7e-17	9.86723	27.7265	0.548	APTX	aprataxin
ILMN_1783996	2.24e-15	7.02e-17	9.86666	27.7234	0.394	EXO5	exonuclease 5
ILMN_1723117	2.3e-15	7.23e-17	9.86122	27.6947	0.694	IPO9	importin 9
ILMN_1815264	2.42e-15	7.61e-17	9.85143	27.6431	0.675	RHBDD3	rhomboid domain containing 3
ILMN_1781374	2.44e-15	7.68e-17	9.84971	27.634	0.982	TUFT1	tuftelin 1
ILMN_2112301	2.49e-15	7.85e-17	9.84572	27.613	0.82	DRAP1	DR1 associated protein 1
ILMN_1676759	2.6e-15	8.21e-17	9.83715	27.5677	1.08	DDX27	DEAD-box helicase 27
ILMN_1674386	2.62e-15	8.28e-17	9.83553	27.5592	2.28	PITX1	paired like homeodomain 1
ILMN_1741371	2.91e-15	9.3e-17	9.81375	27.4443	0.949	TMEM8A	transmembrane protein 8A
ILMN_1777881	2.93e-15	9.38e-17	9.81223	27.4363	0.737	TSPAN17	tetraspanin 17
ILMN_1675709	2.94e-15	9.4e-17	9.8117	27.4335	1.27	ARFGAP1	ADP ribosylation factor GTPase activating protein 1
ILMN_2110252	2.94e-15	9.4e-17	9.81168	27.4334	1.09	NPM3	nucleophosmin/nucleoplasmin 3
ILMN_1749829	2.97e-15	9.5e-17	9.80981	27.4235	0.723	DLGAP5	DLG associated protein 5
ILMN_1811574	3.11e-15	1e-16	9.80015	27.3726	1.44	MAPK8IP3	mitogen-activated protein kinase 8 interacting protein 3
ILMN_1730432	3.15e-15	1.01e-16	9.79772	27.3598	0.335	IGSF8	immunoglobulin superfamily member 8
ILMN_1695414	3.21e-15	1.03e-16	9.79392	27.3397	0.953	ASF1B	anti-silencing function 1B histone chaperone
ILMN_1770030	3.34e-15	1.08e-16	9.7865	27.3006	0.573	C7orf43	chromosome 7 open reading frame 43
ILMN_1676005	3.5e-15	1.13e-16	9.77685	27.2497	0.63	KPNA1	karyopherin subunit alpha 1
ILMN_1758087	3.51e-15	1.14e-16	9.77623	27.2465	1.01	TAOK1	TAO kinase 1
ILMN_1723042	3.52e-15	1.14e-16	9.77588	27.2446	1.75	CLDN3	claudin 3
ILMN_1804090	3.54e-15	1.15e-16	9.77428	27.2362	0.966	SLC25A10	solute carrier family 25 member 10
ILMN_1716616	3.55e-15	1.15e-16	9.77348	27.232	0.53	MARVELD3	MARVEL domain containing 3
ILMN_1673711	3.64e-15	1.19e-16	9.76807	27.2035	0.736	HSP90AB1	heat shock protein 90 alpha family class B member 1
ILMN_1810423	3.81e-15	1.25e-16	9.75875	27.1543	0.87	RPP40	ribonuclease P/MRP subunit p40
ILMN_1774828	3.87e-15	1.27e-16	9.75566	27.138	0.871	VEZT	vezatin, adherens junctions transmembrane protein
ILMN_1657746	3.95e-15	1.29e-16	9.75209	27.1192	0.885	BPHL	biphenyl hydrolase like
ILMN_2043728	3.99e-15	1.31e-16	9.74951	27.1056	0.795	ZNF341	zinc finger protein 341
ILMN_1724941	4e-15	1.31e-16	9.7491	27.1034	1.12	CDCP1	CUB domain containing protein 1
ILMN_1737992	4.01e-15	1.32e-16	9.74849	27.1002	0.504	CRAT	carnitine O-acetyltransferase
ILMN_1711699	4.06e-15	1.33e-16	9.74622	27.0883	0.863
ILMN_2413833	4.15e-15	1.37e-16	9.74152	27.0635	0.854	TOX3	TOX high mobility group box family member 3
ILMN_2078389	4.22e-15	1.39e-16	9.73838	27.0469	0.838	SLC4A2	solute carrier family 4 member 2
ILMN_1706612	4.25e-15	1.4e-16	9.73691	27.0392	0.758
ILMN_1718646	4.37e-15	1.44e-16	9.73127	27.0095	1.12	MMP15	matrix metallopeptidase 15
ILMN_1805778	4.37e-15	1.44e-16	9.73107	27.0084	0.733	RBM12B	RNA binding motif protein 12B
ILMN_1713875	4.38e-15	1.45e-16	9.73045	27.0051	0.367	NME1	NME/NM23 nucleoside diphosphate kinase 1
ILMN_1790577	4.53e-15	1.5e-16	9.72402	26.9712	0.945	SLC35F2	solute carrier family 35 member F2
ILMN_1813925	4.56e-15	1.51e-16	9.72254	26.9634	0.821	NOL3	nucleolar protein 3
ILMN_1703284	4.57e-15	1.51e-16	9.72222	26.9617	1.06	SPIRE2	spire type actin nucleation factor 2
ILMN_1664369	4.58e-15	1.52e-16	9.7217	26.959	0.516	DHTKD1	dehydrogenase E1 and transketolase domain containing 1
ILMN_1670959	4.59e-15	1.52e-16	9.72123	26.9565	2.77	CEACAM5	carcinoembryonic antigen related cell adhesion molecule 5
ILMN_1749636	4.62e-15	1.53e-16	9.71971	26.9485	0.999	DNAJC22	DnaJ heat shock protein family (Hsp40) member C22
ILMN_1741346	4.63e-15	1.54e-16	9.71945	26.9472	0.552	EPHB3	EPH receptor B3
ILMN_1764508	4.7e-15	1.56e-16	9.71653	26.9318	0.744	PTK6	protein tyrosine kinase 6
ILMN_2360054	4.84e-15	1.61e-16	9.7104	26.8994	0.369	DDR1	discoidin domain receptor tyrosine kinase 1
ILMN_2308903	4.95e-15	1.65e-16	9.70606	26.8766	1.92
ILMN_1712291	5.35e-15	1.79e-16	9.6907	26.7957	0.813	MICALL2	MICAL like 2
ILMN_2381397	5.4e-15	1.81e-16	9.68898	26.7866	0.92	HSPD1	heat shock protein family D (Hsp60) member 1
ILMN_1692198	5.43e-15	1.82e-16	9.68794	26.7811	0.313
ILMN_1748770	5.44e-15	1.82e-16	9.68717	26.7771	0.7	CKAP5	cytoskeleton associated protein 5
ILMN_1766010	5.46e-15	1.83e-16	9.6863	26.7725	0.646	YARS	tyrosyl-tRNA synthetase
ILMN_1789510	5.53e-15	1.85e-16	9.6839	26.7598	0.822	STIP1	stress induced phosphoprotein 1
ILMN_1758823	5.57e-15	1.87e-16	9.68225	26.7511	0.678	SMARCB1	SWI/SNF related, matrix associated, actin dependent regulator of chromatin, subfamily b, member 1
ILMN_1783728	5.66e-15	1.9e-16	9.67894	26.7337	0.989	TBRG4	transforming growth factor beta regulator 4
ILMN_1801377	6.08e-15	2.05e-16	9.66515	26.661	1.81	SLC29A4	solute carrier family 29 member 4
ILMN_1756439	6.18e-15	2.09e-16	9.66163	26.6425	0.878	SCRN1	secernin 1
ILMN_1750401	6.44e-15	2.18e-16	9.6532	26.5981	0.826	C17orf62	chromosome 17 open reading frame 62
ILMN_1742779	6.67e-15	2.26e-16	9.64648	26.5627	0.633	CENPL	centromere protein L
ILMN_1786125	6.8e-15	2.31e-16	9.64275	26.543	0.769	CCNA2	cyclin A2
ILMN_1703053	6.89e-15	2.34e-16	9.63996	26.5283	0.628
ILMN_1731699	6.99e-15	2.38e-16	9.63685	26.5119	0.784	RAB15	RAB15, member RAS oncogene family
ILMN_2352216	7.11e-15	2.43e-16	9.63336	26.4936	0.791	FBXL6	F-box and leucine rich repeat protein 6
ILMN_1683891	7.59e-15	2.59e-16	9.62096	26.4282	0.829	TFAP2C	transcription factor AP-2 gamma
ILMN_2228453	7.63e-15	2.61e-16	9.6196	26.4211	0.704	CEP104	centrosomal protein 104
ILMN_1784436	7.74e-15	2.65e-16	9.61688	26.4068	1.18	ARHGAP39	Rho GTPase activating protein 39
ILMN_1740291	7.74e-15	2.65e-16	9.61664	26.4055	0.729	POLQ	DNA polymerase theta
ILMN_2338038	7.84e-15	2.69e-16	9.61395	26.3914	1.17	AK4	adenylate kinase 4
ILMN_1751028	7.94e-15	2.73e-16	9.6114	26.3779	1.06	SERPINH1	serpin family H member 1
ILMN_2334210	8.35e-15	2.87e-16	9.60158	26.3262	1.62	ITGB4	integrin subunit beta 4
ILMN_1690523	8.39e-15	2.89e-16	9.6004	26.32	1.02	LRRC20	leucine rich repeat containing 20
ILMN_1898723	8.5e-15	2.93e-16	9.59792	26.307	0.898	SLC9A7	solute carrier family 9 member A7
ILMN_1759184	8.5e-15	2.93e-16	9.59774	26.306	0.933	C19orf48	chromosome 19 open reading frame 48
ILMN_1716488	8.51e-15	2.94e-16	9.59742	26.3043	0.981	PACS1	phosphofurin acidic cluster sorting protein 1
ILMN_1700337	8.55e-15	2.95e-16	9.59623	26.2981	0.779	TROAP	trophinin associated protein
ILMN_2224143	8.6e-15	2.98e-16	9.5946	26.2895	0.677	MCM3	minichromosome maintenance complex component 3
ILMN_1787280	8.73e-15	3.03e-16	9.59175	26.2745	0.534	AUNIP	aurora kinase A and ninein interacting protein
ILMN_1664630	8.87e-15	3.08e-16	9.58863	26.258	0.613	CHEK1	checkpoint kinase 1
ILMN_1739810	8.96e-15	3.11e-16	9.5865	26.2469	0.804	RAI1	retinoic acid induced 1
ILMN_1687358	9.2e-15	3.2e-16	9.58122	26.219	0.965
ILMN_1771593	9.36e-15	3.26e-16	9.57784	26.2012	0.824	RRM1	ribonucleotide reductase catalytic subunit M1
ILMN_1694603	9.43e-15	3.28e-16	9.57636	26.1935	0.664	SMARCC1	SWI/SNF related, matrix associated, actin dependent regulator of chromatin subfamily c member 1
ILMN_1658301	9.47e-15	3.3e-16	9.57539	26.1883	1.07	FAM83E	family with sequence similarity 83 member E
ILMN_1719656	9.53e-15	3.32e-16	9.57409	26.1815	0.746	MRPL38	mitochondrial ribosomal protein L38
ILMN_1712806	9.66e-15	3.37e-16	9.57151	26.1679	0.843
ILMN_1657495	9.88e-15	3.45e-16	9.56704	26.1444	0.833	MLEC	malectin
ILMN_2294878	1e-14	3.5e-16	9.56411	26.129	0.486	NSUN5	NOP2/Sun RNA methyltransferase family member 5
ILMN_1655614	1e-14	3.51e-16	9.56353	26.1259	1.66	DSP	desmoplakin
ILMN_1697916	1.01e-14	3.53e-16	9.56274	26.1218	0.441	LARGE2	LARGE xylosyl- and glucuronyltransferase 2
ILMN_1687316	1.11e-14	3.91e-16	9.54338	26.0199	0.538	NCDN	neurochondrin
ILMN_1700811	1.16e-14	4.08e-16	9.5352	25.9768	0.55	UBFD1	ubiquitin family domain containing 1
ILMN_1790136	1.2e-14	4.23e-16	9.52874	25.9428	0.971	MRGBP	MRG/MORF4L binding protein
ILMN_1764082	1.24e-14	4.38e-16	9.52213	25.9081	0.692	MBOAT1	membrane bound O-acyltransferase domain containing 1
ILMN_1777233	1.24e-14	4.38e-16	9.52208	25.9078	1.15	E2F2	E2F transcription factor 2
ILMN_2365569	1.25e-14	4.43e-16	9.51994	25.8966	0.834	ICA1	islet cell autoantigen 1
ILMN_1803838	1.33e-14	4.69e-16	9.50912	25.8396	1.24	CNFN	cornifelin
ILMN_2206722	1.4e-14	4.98e-16	9.49772	25.7796	1.46
ILMN_1799280	1.43e-14	5.07e-16	9.4946	25.7632	0.517	BDH1	3-hydroxybutyrate dehydrogenase, type 1
ILMN_2413898	1.43e-14	5.08e-16	9.49419	25.7611	0.79	MCM10	minichromosome maintenance 10 replication initiation factor
ILMN_1666761	1.45e-14	5.18e-16	9.49049	25.7416	0.795	PPP2R5E	protein phosphatase 2 regulatory subunit B'epsilon
ILMN_1767722	1.45e-14	5.18e-16	9.49037	25.741	0.517	AFTPH	aftiphilin
ILMN_1715994	1.47e-14	5.24e-16	9.48836	25.7304	0.579	HGS	hepatocyte growth factor-regulated tyrosine kinase substrate
ILMN_1657631	1.47e-14	5.26e-16	9.48751	25.726	0.727	STAP2	signal transducing adaptor family member 2
ILMN_1732150	1.5e-14	5.37e-16	9.48369	25.7059	0.33	KIAA0101	KIAA0101
ILMN_1659564	1.52e-14	5.44e-16	9.48111	25.6923	0.618	SEC61A1	Sec61 translocon alpha 1 subunit
ILMN_2410975	1.54e-14	5.52e-16	9.47841	25.6781	0.793	ATG9A	autophagy related 9A
ILMN_1727080	1.56e-14	5.59e-16	9.47609	25.6659	0.746	MYO6	myosin VI
ILMN_1733511	1.58e-14	5.69e-16	9.47287	25.649	0.748	GOLGA3	golgin A3
ILMN_1799667	1.6e-14	5.75e-16	9.47072	25.6377	0.62	KIF4A	kinesin family member 4A
ILMN_2101832	1.62e-14	5.84e-16	9.46794	25.623	1.21	LAPTM4B	lysosomal protein transmembrane 4 beta
ILMN_1787266	1.63e-14	5.86e-16	9.46713	25.6188	3.33	SPINK1	serine peptidase inhibitor, Kazal type 1
ILMN_1761309	1.64e-14	5.9e-16	9.46576	25.6116	0.582	ADCK5	aarF domain containing kinase 5
ILMN_2068991	1.65e-14	5.97e-16	9.46355	25.6	0.616	TBC1D3F	TBC1 domain family member 3F
ILMN_2196337	1.67e-14	6.04e-16	9.46159	25.5897	0.694	ASUN	asunder, spermatogenesis regulator
ILMN_1706118	1.72e-14	6.22e-16	9.45601	25.5603	0.814	HN1L	hematological and neurological expressed 1 like
ILMN_2220184	1.77e-14	6.44e-16	9.44944	25.5258	1.09	GFPT1	glutamine--fructose-6-phosphate transaminase 1
ILMN_1745256	1.78e-14	6.46e-16	9.44884	25.5226	0.959	CXXC5	CXXC finger protein 5
ILMN_1830984	1.78e-14	6.48e-16	9.44822	25.5193	0.756
ILMN_1782331	1.79e-14	6.5e-16	9.44775	25.5169	1.03	TDG	thymine DNA glycosylase
ILMN_1755024	1.81e-14	6.6e-16	9.44479	25.5013	0.756	IKBKE	inhibitor of kappa light polypeptide gene enhancer in B-cells, kinase epsilon
ILMN_1666512	1.81e-14	6.6e-16	9.44461	25.5004	0.855	SKIV2L	Ski2 like RNA helicase
ILMN_1680353	1.85e-14	6.74e-16	9.44067	25.4797	0.709	NSF	N-ethylmaleimide sensitive factor, vesicle fusing ATPase
ILMN_1747627	1.94e-14	7.09e-16	9.43135	25.4307	0.628	ABCA2	ATP binding cassette subfamily A member 2
ILMN_1680626	1.96e-14	7.17e-16	9.42921	25.4194	1.06	PDIA6	protein disulfide isomerase family A member 6
ILMN_1675482	1.97e-14	7.21e-16	9.42796	25.4128	0.739
ILMN_2096784	1.98e-14	7.26e-16	9.42677	25.4066	1.13	TFAP2C	transcription factor AP-2 gamma
ILMN_1688227	1.98e-14	7.26e-16	9.42663	25.4059	0.235
ILMN_1812441	2.02e-14	7.38e-16	9.42359	25.3899	0.794	FAM222B	family with sequence similarity 222 member B
ILMN_1812721	2.02e-14	7.41e-16	9.42277	25.3856	0.883	HIP1R	huntingtin interacting protein 1 related
ILMN_1750130	2.04e-14	7.5e-16	9.42073	25.3749	0.592	GSPT1	G1 to S phase transition 1
ILMN_2344971	2.05e-14	7.52e-16	9.42013	25.3717	0.966	FOXM1	forkhead box M1
ILMN_1673721	2.08e-14	7.64e-16	9.41718	25.3562	0.723	EXO1	exonuclease 1
ILMN_1823809	2.18e-14	8e-16	9.40846	25.3104	1.32
ILMN_1811719	2.18e-14	8.03e-16	9.40768	25.3063	0.601	MYO7A	myosin VIIA
ILMN_1762606	2.23e-14	8.21e-16	9.40346	25.2841	0.399	AQP11	aquaporin 11
ILMN_1751378	2.23e-14	8.22e-16	9.40327	25.2831	0.669	RARS	arginyl-tRNA synthetase
ILMN_1697812	2.29e-14	8.44e-16	9.39838	25.2574	0.255	MNX1	motor neuron and pancreas homeobox 1
ILMN_1712803	2.34e-14	8.63e-16	9.39415	25.2352	0.74	CCNB1	cyclin B1
ILMN_1664265	2.39e-14	8.81e-16	9.39033	25.2151	0.774	EPHA1	EPH receptor A1
ILMN_2087528	2.43e-14	8.96e-16	9.38715	25.1984	0.555	CPSF3	cleavage and polyadenylation specific factor 3
ILMN_1745172	2.43e-14	8.99e-16	9.38646	25.1948	0.69	ILF2	interleukin enhancer binding factor 2
ILMN_2312906	2.5e-14	9.26e-16	9.38093	25.1658	0.476	MIA3	MIA family member 3, ER export factor
ILMN_1745849	2.53e-14	9.35e-16	9.37902	25.1557	0.657	ENTPD5	ectonucleoside triphosphate diphosphohydrolase 5
ILMN_2406873	2.61e-14	9.69e-16	9.37237	25.1208	0.714	ARFGAP1	ADP ribosylation factor GTPase activating protein 1
ILMN_1812856	2.65e-14	9.81e-16	9.37002	25.1084	0.692	ZSWIM1	zinc finger SWIM-type containing 1
ILMN_1794539	2.7e-14	1e-15	9.36569	25.0857	0.683	KIF11	kinesin family member 11
ILMN_2415179	2.92e-14	1.09e-15	9.35065	25.0067	0.814	CLSTN1	calsyntenin 1
ILMN_1712616	3e-14	1.12e-15	9.34512	24.9777	0.437	ARMC12	armadillo repeat containing 12
ILMN_1785336	3.09e-14	1.15e-15	9.33973	24.9494	0.7	PMM2	phosphomannomutase 2
ILMN_1806710	3.15e-14	1.18e-15	9.33566	24.928	0.915	ESPN	espin
ILMN_1811117	3.15e-14	1.18e-15	9.33554	24.9274	1.73
ILMN_2275098	3.16e-14	1.18e-15	9.33458	24.9223	1.04	DTX2	deltex E3 ubiquitin ligase 2
ILMN_1683811	3.17e-14	1.19e-15	9.33373	24.9179	0.911	TNPO3	transportin 3
ILMN_1765520	3.19e-14	1.19e-15	9.33286	24.9133	0.78	MTIF2	mitochondrial translational initiation factor 2
ILMN_2339705	3.2e-14	1.2e-15	9.33182	24.9078	0.711	MED8	mediator complex subunit 8
ILMN_1674302	3.25e-14	1.22e-15	9.32894	24.8927	0.836	PPAT	phosphoribosyl pyrophosphate amidotransferase
ILMN_1727592	3.33e-14	1.25e-15	9.32371	24.8653	0.371	FRMD5	FERM domain containing 5
ILMN_1791144	3.39e-14	1.28e-15	9.32038	24.8478	0.291
ILMN_1762095	3.5e-14	1.32e-15	9.31383	24.8134	0.613	TMTC4	transmembrane and tetratricopeptide repeat containing 4
ILMN_1740415	3.53e-14	1.33e-15	9.31208	24.8042	1.64
ILMN_1667079	3.66e-14	1.39e-15	9.3048	24.766	0.59	SPTBN2	spectrin beta, non-erythrocytic 2
ILMN_1658821	3.71e-14	1.41e-15	9.30189	24.7508	0.62	SAMD1	sterile alpha motif domain containing 1
ILMN_1719316	3.8e-14	1.44e-15	9.29758	24.7282	0.677	TMED3	transmembrane p24 trafficking protein 3
ILMN_1788268	3.87e-14	1.47e-15	9.29402	24.7095	0.324	NAPG	NSF attachment protein gamma
ILMN_2405628	3.88e-14	1.47e-15	9.29324	24.7053	0.848	TOP1MT	topoisomerase (DNA) I, mitochondrial
ILMN_1660871	3.99e-14	1.52e-15	9.28758	24.6757	0.945	NEK6	NIMA related kinase 6
ILMN_1673753	4.02e-14	1.53e-15	9.2864	24.6695	0.764
ILMN_1715636	4.04e-14	1.54e-15	9.28523	24.6634	0.773	EIF3B	eukaryotic translation initiation factor 3 subunit B
ILMN_1786016	4.24e-14	1.62e-15	9.27538	24.6117	0.663	CHD1L	chromodomain helicase DNA binding protein 1 like
ILMN_1715625	4.29e-14	1.64e-15	9.27335	24.601	0.947	SLX4IP	SLX4 interacting protein
ILMN_1814856	4.29e-14	1.64e-15	9.27314	24.5999	0.758	CACFD1	calcium channel flower domain containing 1
ILMN_1711904	4.38e-14	1.68e-15	9.26868	24.5765	0.566	MXD3	MAX dimerization protein 3
ILMN_1712386	4.45e-14	1.7e-15	9.26576	24.5612	0.423	MIS18A	MIS18 kinetochore protein A
ILMN_1742003	4.52e-14	1.73e-15	9.2629	24.5462	0.583	RHPN1	rhophilin Rho GTPase binding protein 1
ILMN_2405078	4.59e-14	1.76e-15	9.25933	24.5275	0.69	OSBPL8	oxysterol binding protein like 8
ILMN_1779376	4.59e-14	1.76e-15	9.25914	24.5265	0.642	GSK3B	glycogen synthase kinase 3 beta
ILMN_1724946	4.68e-14	1.8e-15	9.25565	24.5082	0.668	SPINT1	serine peptidase inhibitor, Kunitz type 1
ILMN_2367469	5.1e-14	1.97e-15	9.23856	24.4186	0.763
ILMN_2380938	5.25e-14	2.03e-15	9.23279	24.3883	1.43	SYT7	synaptotagmin 7
ILMN_1703686	5.25e-14	2.03e-15	9.23273	24.388	0.583
ILMN_2389013	5.52e-14	2.13e-15	9.22318	24.3379	0.624	ADRM1	adhesion regulating molecule 1
ILMN_1718813	5.53e-14	2.14e-15	9.22273	24.3356	0.316	CNKSR1	connector enhancer of kinase suppressor of Ras 1
ILMN_1807074	5.55e-14	2.15e-15	9.2217	24.3302	0.794	MIF	macrophage migration inhibitory factor (glycosylation-inhibiting factor)
ILMN_1656942	5.58e-14	2.16e-15	9.22067	24.3248	0.33	PRICKLE3	prickle planar cell polarity protein 3
ILMN_1752502	5.82e-14	2.26e-15	9.21243	24.2816	1.16	HKDC1	hexokinase domain containing 1
ILMN_1713088	5.84e-14	2.27e-15	9.21156	24.277	0.606	MSI2	musashi RNA binding protein 2
ILMN_1662174	5.86e-14	2.28e-15	9.21097	24.2739	0.76	ORMDL3	ORMDL sphingolipid biosynthesis regulator 3
ILMN_2126957	5.88e-14	2.29e-15	9.21007	24.2692	0.844	NOMO1	NODAL modulator 1
ILMN_1737184	6e-14	2.34e-15	9.20573	24.2465	1.55	CDCA7	cell division cycle associated 7
ILMN_1769545	6.07e-14	2.37e-15	9.20324	24.2334	0.605	PRPF19	pre-mRNA processing factor 19
ILMN_1765109	6.13e-14	2.39e-15	9.20137	24.2236	1.11
ILMN_2291619	6.26e-14	2.45e-15	9.19708	24.2011	1.1	RAB3IP	RAB3A interacting protein
ILMN_1802627	6.29e-14	2.46e-15	9.19619	24.1965	0.774	PSMG3	proteasome assembly chaperone 3
ILMN_1782247	6.35e-14	2.49e-15	9.1943	24.1865	0.961	KAT2A	lysine acetyltransferase 2A
ILMN_1739594	6.41e-14	2.51e-15	9.19234	24.1763	1.07	ACOT11	acyl-CoA thioesterase 11
ILMN_2108735	6.49e-14	2.55e-15	9.18969	24.1624	2.98	EEF1A2	eukaryotic translation elongation factor 1 alpha 2
ILMN_1779064	6.51e-14	2.55e-15	9.18923	24.16	0.37	KLC2	kinesin light chain 2
ILMN_1717887	6.64e-14	2.61e-15	9.18499	24.1378	0.808	GOLGA7B	golgin A7 family member B
ILMN_1760143	6.65e-14	2.62e-15	9.18437	24.1345	0.67	ADRM1	adhesion regulating molecule 1
ILMN_2042771	6.68e-14	2.63e-15	9.18346	24.1298	1.31	PTTG1	pituitary tumor-transforming 1
ILMN_1719649	6.84e-14	2.7e-15	9.17872	24.1049	1.08	TMEM63A	transmembrane protein 63A
ILMN_1670542	6.93e-14	2.74e-15	9.17602	24.0908	0.927	AK2	adenylate kinase 2
ILMN_1754827	6.98e-14	2.76e-15	9.1747	24.0839	0.479	LRRC45	leucine rich repeat containing 45
ILMN_2150654	6.99e-14	2.76e-15	9.17417	24.0811	0.97	ZSWIM4	zinc finger SWIM-type containing 4
ILMN_1740418	7.27e-14	2.87e-15	9.16678	24.0424	0.841	CYP27B1	cytochrome P450 family 27 subfamily B member 1
ILMN_1759743	7.29e-14	2.89e-15	9.16591	24.0378	0.825	SLC38A10	solute carrier family 38 member 10
ILMN_1861270	7.29e-14	2.89e-15	9.1658	24.0372	1.24	KCNQ3	potassium voltage-gated channel subfamily Q member 3
ILMN_1766658	7.31e-14	2.9e-15	9.16536	24.0349	0.727	PKMYT1	protein kinase, membrane associated tyrosine/threonine 1
ILMN_1733115	7.33e-14	2.91e-15	9.16471	24.0315	0.495	RALGAPB	Ral GTPase activating protein non-catalytic beta subunit
ILMN_1736154	7.36e-14	2.92e-15	9.16371	24.0263	1.02
ILMN_1789507	7.37e-14	2.93e-15	9.16329	24.0241	1.83	COL11A1	collagen type XI alpha 1 chain
ILMN_1738712	7.57e-14	3.01e-15	9.15798	23.9963	0.653	GPR180	G protein-coupled receptor 180
ILMN_1714216	8.01e-14	3.19e-15	9.14692	23.9384	0.661
ILMN_2408938	8.12e-14	3.24e-15	9.14431	23.9247	0.803	LRRC20	leucine rich repeat containing 20
ILMN_1653263	8.24e-14	3.29e-15	9.1412	23.9084	0.437	GPRIN1	G protein regulated inducer of neurite outgrowth 1
ILMN_1803018	8.31e-14	3.32e-15	9.13946	23.8993	0.986	KIFC2	kinesin family member C2
ILMN_1662952	8.31e-14	3.32e-15	9.13942	23.8991	0.293	ZNF687	zinc finger protein 687
ILMN_1663113	8.36e-14	3.34e-15	9.13829	23.8932	0.912	TTLL12	tubulin tyrosine ligase like 12
ILMN_1762883	8.38e-14	3.35e-15	9.13763	23.8897	0.766	ECE2	endothelin converting enzyme 2
ILMN_1691487	8.46e-14	3.39e-15	9.13572	23.8797	0.72	TRAF2	TNF receptor associated factor 2
ILMN_1731070	9.6e-14	3.87e-15	9.11047	23.7475	0.338	ORC6	origin recognition complex subunit 6
ILMN_1677756	9.65e-14	3.89e-15	9.10945	23.7422	0.591	UBE2D2	ubiquitin conjugating enzyme E2 D2
ILMN_1686313	9.74e-14	3.93e-15	9.10741	23.7315	0.533	PLXNB3	plexin B3
ILMN_1796206	9.78e-14	3.95e-15	9.10654	23.727	0.961
ILMN_1763666	9.91e-14	4.01e-15	9.10395	23.7134	1.15	ALDH3B2	aldehyde dehydrogenase 3 family member B2
ILMN_1655307	1.02e-13	4.13e-15	9.09806	23.6826	0.594	FAM136A	family with sequence similarity 136 member A
ILMN_1779353	1.04e-13	4.23e-15	9.09377	23.6601	0.664	PUS7	pseudouridylate synthase 7 (putative)
ILMN_1753449	1.06e-13	4.3e-15	9.09056	23.6434	2.44	CST1	cystatin SN
ILMN_2276290	1.06e-13	4.31e-15	9.08997	23.6403	0.509	RALGPS2	Ral GEF with PH domain and SH3 binding motif 2
ILMN_1691364	1.06e-13	4.31e-15	9.08993	23.6401	1.33	STAT1	signal transducer and activator of transcription 1
ILMN_1803277	1.1e-13	4.47e-15	9.08307	23.6042	0.856	MVP	major vault protein
ILMN_1791057	1.12e-13	4.57e-15	9.07908	23.5833	1.04	IFNAR2	interferon alpha and beta receptor subunit 2
ILMN_1725946	1.22e-13	4.95e-15	9.06403	23.5046	0.649	IRF6	interferon regulatory factor 6
ILMN_2049021	1.22e-13	4.97e-15	9.06304	23.4994	1.08	PTTG3P	pituitary tumor-transforming 3, pseudogene
ILMN_1657288	1.25e-13	5.08e-15	9.05889	23.4777	0.9
ILMN_1692754	1.28e-13	5.22e-15	9.05401	23.4522	0.766	VMP1	vacuole membrane protein 1
ILMN_1695687	1.29e-13	5.26e-15	9.05252	23.4444	0.878	SALL4	spalt like transcription factor 4
ILMN_1669310	1.38e-13	5.63e-15	9.03944	23.376	0.916	RHOT2	ras homolog family member T2
ILMN_2384544	1.49e-13	6.12e-15	9.02383	23.2944	0.91	ADAM15	ADAM metallopeptidase domain 15
ILMN_1779517	1.58e-13	6.52e-15	9.0117	23.231	1.32	RASEF	RAS and EF-hand domain containing
ILMN_1746457	1.59e-13	6.56e-15	9.0106	23.2253	0.526	GTF3C2	general transcription factor IIIC subunit 2
ILMN_1734476	1.61e-13	6.62e-15	9.00879	23.2158	0.594	KIF2A	kinesin family member 2A
ILMN_2055330	1.7e-13	7.02e-15	8.99755	23.1571	0.572	KIF26B	kinesin family member 26B
ILMN_1766125	1.7e-13	7.03e-15	8.99751	23.1569	0.849	LONP1	lon peptidase 1, mitochondrial
ILMN_2090802	1.7e-13	7.04e-15	8.99704	23.1544	0.941	TMEM79	transmembrane protein 79
ILMN_2101526	1.76e-13	7.29e-15	8.9905	23.1203	1.21	GGCT	gamma-glutamylcyclotransferase
ILMN_1668814	1.8e-13	7.48e-15	8.98571	23.0953	0.732	CENPM	centromere protein M
ILMN_2306189	1.8e-13	7.49e-15	8.9854	23.0936	0.888	MAGED1	MAGE family member D1
ILMN_2143155	1.81e-13	7.52e-15	8.98469	23.0899	0.662	KIF11	kinesin family member 11
ILMN_1674231	1.82e-13	7.58e-15	8.98321	23.0822	0.684	CHAF1B	chromatin assembly factor 1 subunit B
ILMN_1701724	1.84e-13	7.66e-15	8.98113	23.0714	0.908	GET4	golgi to ER traffic protein 4
ILMN_1794333	1.88e-13	7.86e-15	8.97623	23.0457	0.615	POU2F1	POU class 2 homeobox 1
ILMN_1781383	1.97e-13	8.25e-15	8.96696	22.9973	0.244	TONSL	tonsoku-like, DNA repair protein
ILMN_2221808	2.01e-13	8.44e-15	8.96275	22.9754	0.809	DGCR5	DiGeorge syndrome critical region gene 5 (non-protein coding)
ILMN_1754179	2.03e-13	8.53e-15	8.96076	22.965	0.82	AP1G2	adaptor related protein complex 1 gamma 2 subunit
ILMN_1780667	2.05e-13	8.6e-15	8.95908	22.9562	1.04	POC1A	POC1 centriolar protein A
ILMN_1766593	2.08e-13	8.72e-15	8.95652	22.9428	0.381	PHRF1	PHD and ring finger domains 1
ILMN_2051373	2.15e-13	9.05e-15	8.94953	22.9064	1.14	NEK2	NIMA related kinase 2
ILMN_1661554	2.16e-13	9.06e-15	8.94922	22.9047	0.68	DIAPH1	diaphanous related formin 1
ILMN_2210581	2.18e-13	9.15e-15	8.94741	22.8953	0.714	B3GAT3	beta-1,3-glucuronyltransferase 3
ILMN_2144162	2.18e-13	9.19e-15	8.94652	22.8906	0.486
ILMN_1720282	2.2e-13	9.26e-15	8.94522	22.8838	1.69	NQO1	NAD(P)H quinone dehydrogenase 1
ILMN_1726516	2.2e-13	9.26e-15	8.94504	22.8829	0.827	SCRIB	scribbled planar cell polarity protein
ILMN_1720373	2.36e-13	9.99e-15	8.93078	22.8085	1.46	SLC7A5	solute carrier family 7 member 5
ILMN_2412549	2.41e-13	1.02e-14	8.92709	22.7893	0.63	GAR1	GAR1 ribonucleoprotein
ILMN_1732537	2.52e-13	1.07e-14	8.91787	22.7411	0.711	DNAAF5	dynein axonemal assembly factor 5
ILMN_1687743	2.61e-13	1.11e-14	8.91095	22.705	0.687	BTBD7	BTB domain containing 7
ILMN_1813374	2.63e-13	1.12e-14	8.90976	22.6988	0.7	MFSD12	major facilitator superfamily domain containing 12
ILMN_2413615	2.63e-13	1.12e-14	8.90943	22.6971	0.6	LLGL2	LLGL2, scribble cell polarity complex component
ILMN_1755620	2.64e-13	1.12e-14	8.9087	22.6933	0.862	IER5L	immediate early response 5 like
ILMN_1653220	2.66e-13	1.13e-14	8.90722	22.6856	0.912	PITPNM1	phosphatidylinositol transfer protein membrane associated 1
ILMN_1787109	2.66e-13	1.13e-14	8.90689	22.6838	0.662
ILMN_1727540	2.69e-13	1.15e-14	8.90462	22.672	0.649	C1orf112	chromosome 1 open reading frame 112
ILMN_1776777	2.76e-13	1.18e-14	8.89951	22.6454	0.553	ADAR	adenosine deaminase, RNA specific
ILMN_1814173	2.77e-13	1.18e-14	8.89884	22.6419	0.698	SMARCA4	SWI/SNF related, matrix associated, actin dependent regulator of chromatin, subfamily a, member 4
ILMN_1798459	2.78e-13	1.19e-14	8.89784	22.6366	0.578	PPAN	peter pan homolog (Drosophila)
ILMN_1783337	2.81e-13	1.2e-14	8.89626	22.6284	0.815	DECR2	2,4-dienoyl-CoA reductase 2, peroxisomal
ILMN_1745068	2.82e-13	1.2e-14	8.89513	22.6225	0.633	GRTP1	growth hormone regulated TBC protein 1
ILMN_1662741	2.88e-13	1.23e-14	8.89069	22.5994	0.714	LPAR2	lysophosphatidic acid receptor 2
ILMN_1754458	2.96e-13	1.27e-14	8.8855	22.5723	0.865	SDHAP1	succinate dehydrogenase complex flavoprotein subunit A pseudogene 1
ILMN_1779147	3e-13	1.28e-14	8.88322	22.5604	1.1	ENC1	ectodermal-neural cortex 1
ILMN_1783350	3.02e-13	1.3e-14	8.88134	22.5507	0.853	PCNX3	pecanex homolog 3 (Drosophila)
ILMN_1663954	3.08e-13	1.32e-14	8.87775	22.5319	0.554	NELFCD	negative elongation factor complex member C/D
ILMN_1668012	3.12e-13	1.34e-14	8.87488	22.517	0.8	SLC25A13	solute carrier family 25 member 13
ILMN_1797566	3.13e-13	1.34e-14	8.87446	22.5148	0.457	SNAP47	synaptosome associated protein 47
ILMN_1761722	3.15e-13	1.35e-14	8.87286	22.5064	0.537	ZNF579	zinc finger protein 579
ILMN_2408179	3.17e-13	1.36e-14	8.87186	22.5012	0.778	PRRC2A	proline rich coiled-coil 2A
ILMN_2153679	3.24e-13	1.39e-14	8.86745	22.4782	0.779	TBC1D3B	TBC1 domain family member 3B
ILMN_1765649	3.25e-13	1.4e-14	8.86681	22.4749	0.843	IRF3	interferon regulatory factor 3
ILMN_2385278	3.35e-13	1.45e-14	8.86048	22.4419	0.489	DCAF4	DDB1 and CUL4 associated factor 4
ILMN_2374383	3.65e-13	1.58e-14	8.84388	22.3554	0.522	TSPAN17	tetraspanin 17
ILMN_1728684	3.68e-13	1.59e-14	8.84203	22.3458	0.689	PELP1	proline, glutamate and leucine rich protein 1
ILMN_1697971	3.74e-13	1.62e-14	8.83862	22.328	0.793	TRIM38	tripartite motif containing 38
ILMN_2343774	3.74e-13	1.62e-14	8.83848	22.3273	3.34
ILMN_1741970	3.78e-13	1.64e-14	8.83612	22.315	0.829	JUP	junction plakoglobin
ILMN_1669931	3.81e-13	1.66e-14	8.83455	22.3068	0.812	TM9SF3	transmembrane 9 superfamily member 3
ILMN_1700822	3.88e-13	1.69e-14	8.83105	22.2886	0.552	DPP3	dipeptidyl peptidase 3
ILMN_2215119	3.96e-13	1.72e-14	8.82723	22.2687	0.345	SYNJ2	synaptojanin 2
ILMN_1740923	4.01e-13	1.75e-14	8.82439	22.2539	0.489	SLC52A3	solute carrier family 52 member 3
ILMN_1750052	4.01e-13	1.75e-14	8.82427	22.2532	0.59	NOP14	NOP14 nucleolar protein
ILMN_1766185	4.04e-13	1.76e-14	8.82271	22.2452	0.645	AXIN1	axin 1
ILMN_1729117	4.06e-13	1.77e-14	8.82176	22.2402	1.42	COL5A2	collagen type V alpha 2 chain
ILMN_1671067	4.12e-13	1.8e-14	8.81881	22.2249	0.245
ILMN_1765621	4.13e-13	1.81e-14	8.81809	22.2211	0.683	HDGF	hepatoma-derived growth factor
ILMN_1659142	4.13e-13	1.81e-14	8.81798	22.2205	0.363	MDK	midkine (neurite growth-promoting factor 2)
ILMN_1343295	4.14e-13	1.81e-14	8.81758	22.2184	0.909	GAPDH	glyceraldehyde-3-phosphate dehydrogenase
ILMN_1758311	4.19e-13	1.84e-14	8.8151	22.2055	1.1	NET1	neuroepithelial cell transforming 1
ILMN_1659960	4.2e-13	1.84e-14	8.81479	22.2039	0.814	IL4I1	interleukin 4 induced 1
ILMN_1745079	4.21e-13	1.85e-14	8.81402	22.1999	1.23	TRIM2	tripartite motif containing 2
ILMN_1782403	4.23e-13	1.86e-14	8.8129	22.1941	0.622	PRR11	proline rich 11
ILMN_1804448	4.29e-13	1.88e-14	8.81012	22.1796	0.625	MSI2	musashi RNA binding protein 2
ILMN_1747197	4.42e-13	1.94e-14	8.80414	22.1485	0.579	SLC41A2	solute carrier family 41 member 2
ILMN_1696266	4.42e-13	1.95e-14	8.80379	22.1467	0.511	XRCC3	X-ray repair cross complementing 3
ILMN_1665945	4.46e-13	1.97e-14	8.80197	22.1372	0.632	ACBD3	acyl-CoA binding domain containing 3
ILMN_1724437	4.53e-13	2e-14	8.79882	22.1208	1.06	GCAT	glycine C-acetyltransferase
ILMN_1684620	4.55e-13	2.01e-14	8.79807	22.1169	0.856	SPAG4	sperm associated antigen 4
ILMN_2403458	4.84e-13	2.14e-14	8.78583	22.0532	0.76	SMARCB1	SWI/SNF related, matrix associated, actin dependent regulator of chromatin, subfamily b, member 1
ILMN_1680196	4.93e-13	2.18e-14	8.78218	22.0342	1.06	LAPTM4B	lysosomal protein transmembrane 4 beta
ILMN_1678300	5.13e-13	2.27e-14	8.77444	21.9939	0.76
ILMN_1782897	5.49e-13	2.44e-14	8.76088	21.9234	0.617	CAPRIN1	cell cycle associated protein 1
ILMN_1720124	5.58e-13	2.48e-14	8.75765	21.9066	0.649	RCC2	regulator of chromosome condensation 2
ILMN_1709439	5.73e-13	2.55e-14	8.7523	21.8787	0.78	CHMP1A	charged multivesicular body protein 1A
ILMN_1755120	5.74e-13	2.56e-14	8.75189	21.8766	0.358	MAN1A2	mannosidase alpha class 1A member 2
ILMN_1793854	6.06e-13	2.7e-14	8.74136	21.8219	0.923
ILMN_2192683	6.06e-13	2.71e-14	8.74114	21.8207	0.637	DHX37	DEAH-box helicase 37
ILMN_1659874	6.08e-13	2.72e-14	8.74058	21.8178	0.569	SCAF4	SR-related CTD associated factor 4
ILMN_1727194	6.13e-13	2.74e-14	8.73896	21.8094	0.796	CALU	calumenin
ILMN_2271627	6.38e-13	2.86e-14	8.73078	21.7669	0.661	ATXN2L	ataxin 2 like
ILMN_1733155	6.42e-13	2.88e-14	8.7297	21.7613	0.586	GIT1	GIT ArfGAP 1
ILMN_1763875	6.47e-13	2.9e-14	8.72804	21.7526	0.615	ABCF1	ATP binding cassette subfamily F member 1
ILMN_1694268	6.48e-13	2.9e-14	8.72775	21.7511	1.42	HES6	hes family bHLH transcription factor 6
ILMN_2183510	6.48e-13	2.91e-14	8.72757	21.7502	0.7	MANF	mesencephalic astrocyte derived neurotrophic factor
ILMN_2406084	6.56e-13	2.94e-14	8.72516	21.7377	0.643
ILMN_2089073	6.57e-13	2.95e-14	8.72484	21.736	0.91	ATP9A	ATPase phospholipid transporting 9A (putative)
ILMN_1753063	6.59e-13	2.96e-14	8.7241	21.7321	0.595	KIF15	kinesin family member 15
ILMN_2041190	6.67e-13	3e-14	8.72159	21.7191	1.1	F2RL1	F2R like trypsin receptor 1
ILMN_1812567	6.83e-13	3.08e-14	8.71672	21.6938	0.458	ICA1	islet cell autoantigen 1
ILMN_2061318	6.9e-13	3.11e-14	8.71474	21.6835	0.53	TAF13	TATA-box binding protein associated factor 13
ILMN_2132458	6.92e-13	3.12e-14	8.71397	21.6795	0.441	CLDN4	claudin 4
ILMN_1727050	7.1e-13	3.21e-14	8.7088	21.6527	0.615	PPFIA1	PTPRF interacting protein alpha 1
ILMN_1654653	7.24e-13	3.27e-14	8.70499	21.6329	0.859	KLC1	kinesin light chain 1
ILMN_1705093	7.28e-13	3.29e-14	8.70403	21.6278	0.51	ORC5	origin recognition complex subunit 5
ILMN_1651229	7.44e-13	3.37e-14	8.69958	21.6048	0.746	IPO13	importin 13
ILMN_2061327	7.49e-13	3.39e-14	8.69829	21.5981	0.483	TAF13	TATA-box binding protein associated factor 13
ILMN_2325506	7.68e-13	3.48e-14	8.69324	21.5718	1.18	BCAS4	breast carcinoma amplified sequence 4
ILMN_1658071	7.76e-13	3.52e-14	8.69098	21.5601	1.12
ILMN_1735231	7.78e-13	3.53e-14	8.69055	21.5579	0.456	ZSWIM4	zinc finger SWIM-type containing 4
ILMN_1775004	7.88e-13	3.58e-14	8.68787	21.5439	0.429	KCNQ3	potassium voltage-gated channel subfamily Q member 3
ILMN_1751072	8.23e-13	3.75e-14	8.67921	21.4989	0.637	SRPRB	SRP receptor beta subunit
ILMN_1747318	8.37e-13	3.82e-14	8.67577	21.4811	0.282	PATJ	PATJ, crumbs cell polarity complex component
ILMN_1794349	8.7e-13	3.97e-14	8.66817	21.4416	0.308	XYLB	xylulokinase
ILMN_1755582	8.75e-13	4e-14	8.66683	21.4347	1.51	PCSK1N	proprotein convertase subtilisin/kexin type 1 inhibitor
ILMN_1668629	9.06e-13	4.14e-14	8.66014	21.4	1.16
ILMN_1716400	9.45e-13	4.32e-14	8.65205	21.358	0.661	FOXM1	forkhead box M1
ILMN_1670752	9.47e-13	4.33e-14	8.65152	21.3552	0.852	KIAA0907	KIAA0907
ILMN_1673892	9.53e-13	4.36e-14	8.65017	21.3483	0.66
ILMN_2370772	9.71e-13	4.45e-14	8.64625	21.3279	0.723	EIF4G1	eukaryotic translation initiation factor 4 gamma 1
ILMN_1686387	9.71e-13	4.46e-14	8.6462	21.3277	0.324	PYCRL	pyrroline-5-carboxylate reductase-like
ILMN_1747460	9.92e-13	4.55e-14	8.64211	21.3064	0.77	TMEM184B	transmembrane protein 184B
ILMN_1761560	9.93e-13	4.56e-14	8.64175	21.3046	0.586	PHF13	PHD finger protein 13
ILMN_1815083	1.05e-12	4.82e-14	8.63136	21.2507	0.349	NELFA	negative elongation factor complex member A
ILMN_1689123	1.08e-12	4.99e-14	8.62473	21.2163	0.592
ILMN_1798224	1.1e-12	5.1e-14	8.62048	21.1943	0.538	KDM5C	lysine demethylase 5C
ILMN_1673113	1.1e-12	5.1e-14	8.62044	21.194	0.899	F2RL1	F2R like trypsin receptor 1
ILMN_1716973	1.11e-12	5.12e-14	8.61979	21.1907	0.643	POLM	DNA polymerase mu
ILMN_2083946	1.11e-12	5.13e-14	8.61931	21.1882	1.14	TGFA	transforming growth factor alpha
ILMN_2365307	1.16e-12	5.35e-14	8.61119	21.1461	0.71	CD276	CD276 molecule
ILMN_1719938	1.17e-12	5.44e-14	8.60815	21.1303	0.706	FGF11	fibroblast growth factor 11
ILMN_1697460	1.19e-12	5.5e-14	8.60613	21.1198	1.19	REEP6	receptor accessory protein 6
ILMN_1707534	1.22e-12	5.66e-14	8.60058	21.0911	0.455	NKRF	NFKB repressing factor
ILMN_2092223	1.25e-12	5.81e-14	8.5955	21.0647	0.412	TMEM92	transmembrane protein 92
ILMN_1766269	1.26e-12	5.88e-14	8.59336	21.0537	0.826	HM13	histocompatibility minor 13
ILMN_1723158	1.28e-12	5.94e-14	8.59133	21.0432	0.722	NOP2	NOP2 nucleolar protein
ILMN_1754489	1.29e-12	5.99e-14	8.58966	21.0345	0.769	FBXL20	F-box and leucine rich repeat protein 20
ILMN_2412564	1.3e-12	6.05e-14	8.58788	21.0252	0.524	NCBP2	nuclear cap binding protein subunit 2
ILMN_1742400	1.31e-12	6.11e-14	8.58578	21.0144	0.77	CEP350	centrosomal protein 350
ILMN_1733107	1.35e-12	6.31e-14	8.57967	20.9827	0.431	NOC4L	nucleolar complex associated 4 homolog
ILMN_1693802	1.37e-12	6.42e-14	8.57658	20.9667	0.353	TBC1D3C	TBC1 domain family member 3C
ILMN_1727574	1.39e-12	6.52e-14	8.57336	20.9501	1.04	ZNF827	zinc finger protein 827
ILMN_1805175	1.41e-12	6.61e-14	8.57082	20.9369	1.03	TGFA	transforming growth factor alpha
ILMN_2411963	1.41e-12	6.61e-14	8.5708	20.9368	0.858	RBM39	RNA binding motif protein 39
ILMN_2344079	1.44e-12	6.75e-14	8.56682	20.9162	0.437	ZGPAT	zinc finger CCCH-type and G-patch domain containing
ILMN_1726659	1.47e-12	6.91e-14	8.56226	20.8925	0.754	THOP1	thimet oligopeptidase 1
ILMN_1745904	1.55e-12	7.33e-14	8.55099	20.8342	0.653	CCDC6	coiled-coil domain containing 6
ILMN_1806705	1.58e-12	7.49e-14	8.54709	20.814	0.472	ASB6	ankyrin repeat and SOCS box containing 6
ILMN_1804522	1.59e-12	7.52e-14	8.54612	20.809	0.648	CCDC47	coiled-coil domain containing 47
ILMN_1656868	1.63e-12	7.7e-14	8.54176	20.7864	1.4
ILMN_2346769	1.72e-12	8.14e-14	8.53095	20.7305	0.392	FAM189B	family with sequence similarity 189 member B
ILMN_1726466	1.72e-12	8.16e-14	8.53069	20.7291	0.69	HDHD3	haloacid dehalogenase like hydrolase domain containing 3
ILMN_1727300	1.75e-12	8.29e-14	8.5276	20.7131	0.803	ZNF444	zinc finger protein 444
ILMN_1703866	1.76e-12	8.35e-14	8.5262	20.7059	0.934	SUPT5H	SPT5 homolog, DSIF elongation factor subunit
ILMN_1721963	1.78e-12	8.43e-14	8.52431	20.6961	0.223	MEN1	menin 1
ILMN_1758963	1.8e-12	8.58e-14	8.52107	20.6794	0.595	NADK	NAD kinase
ILMN_2215862	1.82e-12	8.67e-14	8.51898	20.6686	0.876	SLFN13	schlafen family member 13
ILMN_2123730	1.88e-12	8.95e-14	8.51299	20.6375	0.503	TBC1D22B	TBC1 domain family member 22B
ILMN_2348367	1.9e-12	9.05e-14	8.51085	20.6265	0.566	FGFRL1	fibroblast growth factor receptor-like 1
ILMN_1808059	1.9e-12	9.07e-14	8.51036	20.6239	1.01	BCAS4	breast carcinoma amplified sequence 4
ILMN_1718354	1.95e-12	9.31e-14	8.5053	20.5978	0.477	INTS7	integrator complex subunit 7
ILMN_1756920	2e-12	9.55e-14	8.50041	20.5725	0.738	ADAM15	ADAM metallopeptidase domain 15
ILMN_1795400	2.01e-12	9.6e-14	8.49949	20.5678	0.888	TBCD	tubulin folding cofactor D
ILMN_1671906	2.01e-12	9.64e-14	8.49872	20.5638	0.311	MND1	meiotic nuclear divisions 1
ILMN_1757106	2.04e-12	9.75e-14	8.49652	20.5524	1.46	MARCH6	membrane associated ring-CH-type finger 6
ILMN_1745699	2.04e-12	9.79e-14	8.49574	20.5484	0.573	METTL2A	methyltransferase like 2A
ILMN_1765880	2.06e-12	9.89e-14	8.49388	20.5388	0.524	USB1	U6 snRNA biogenesis phosphodiesterase 1
ILMN_1782084	2.06e-12	9.91e-14	8.49334	20.536	1.11	ALG1L	ALG1, chitobiosyldiphosphodolichol beta-mannosyltransferase like
ILMN_1697665	2.09e-12	1e-13	8.49084	20.523	0.482
ILMN_2227338	2.09e-12	1.01e-13	8.49035	20.5205	0.204	ANKRD23	ankyrin repeat domain 23
ILMN_2334989	2.11e-12	1.02e-13	8.48844	20.5106	0.696	CCT3	chaperonin containing TCP1 subunit 3
ILMN_1708204	2.14e-12	1.03e-13	8.48582	20.4971	0.654	COPG1	coatomer protein complex subunit gamma 1
ILMN_1751086	2.17e-12	1.05e-13	8.48313	20.4832	0.88	ATL3	atlastin GTPase 3
ILMN_1764090	2.17e-12	1.05e-13	8.48305	20.4828	0.827	AK4	adenylate kinase 4
ILMN_2231928	2.21e-12	1.07e-13	8.47906	20.4622	1.23	MX2	MX dynamin like GTPase 2
ILMN_1668194	2.24e-12	1.08e-13	8.47608	20.4467	1.1
ILMN_1724479	2.28e-12	1.11e-13	8.47248	20.4281	0.593	NR2C2	nuclear receptor subfamily 2 group C member 2
ILMN_2319952	2.28e-12	1.11e-13	8.47248	20.4281	0.628	VDR	vitamin D (1,25- dihydroxyvitamin D3) receptor
ILMN_1790317	2.3e-12	1.11e-13	8.47102	20.4206	0.679	RAB26	RAB26, member RAS oncogene family
ILMN_2396148	2.3e-12	1.12e-13	8.47067	20.4188	0.575	HIP1R	huntingtin interacting protein 1 related
ILMN_1690442	2.32e-12	1.13e-13	8.46871	20.4087	0.883	TMEM241	transmembrane protein 241
ILMN_1705733	2.35e-12	1.14e-13	8.4663	20.3962	0.658	RPRD2	regulation of nuclear pre-mRNA domain containing 2
ILMN_1801257	2.47e-12	1.2e-13	8.45631	20.3446	0.722	CENPA	centromere protein A
ILMN_2277419	2.51e-12	1.22e-13	8.45288	20.3269	0.634	SLC38A10	solute carrier family 38 member 10
ILMN_1753467	2.52e-12	1.23e-13	8.45236	20.3242	0.778	SAMD4B	sterile alpha motif domain containing 4B
ILMN_1713156	2.53e-12	1.23e-13	8.4516	20.3203	1.14
ILMN_1737344	2.53e-12	1.24e-13	8.451	20.3172	0.586	DDX41	DEAD-box helicase 41
ILMN_1792820	2.53e-12	1.24e-13	8.45087	20.3165	0.436	NOC2L	NOC2 like nucleolar associated transcriptional repressor
ILMN_1656904	2.66e-12	1.3e-13	8.44119	20.2665	0.601	SLC1A4	solute carrier family 1 member 4
ILMN_1756204	2.67e-12	1.31e-13	8.44036	20.2622	0.626	RPS6KA4	ribosomal protein S6 kinase A4
ILMN_1793033	2.68e-12	1.31e-13	8.43967	20.2587	0.441	RBM28	RNA binding motif protein 28
ILMN_1655642	2.71e-12	1.33e-13	8.43727	20.2463	0.478	FANCI	Fanconi anemia complementation group I
ILMN_1792681	2.71e-12	1.33e-13	8.43721	20.246	0.609	CCDC86	coiled-coil domain containing 86
ILMN_1765796	2.72e-12	1.33e-13	8.43638	20.2417	1.05	ENO2	enolase 2
ILMN_2079004	2.75e-12	1.35e-13	8.43454	20.2322	0.503	MDH2	malate dehydrogenase 2
ILMN_2278729	2.81e-12	1.38e-13	8.42983	20.2079	0.697	EIF3B	eukaryotic translation initiation factor 3 subunit B
ILMN_1744299	2.85e-12	1.4e-13	8.4271	20.1938	0.955	ADGRF1	adhesion G protein-coupled receptor F1
ILMN_1711030	2.85e-12	1.4e-13	8.42685	20.1925	0.881	OPLAH	5-oxoprolinase (ATP-hydrolysing)
ILMN_1797933	2.86e-12	1.41e-13	8.42644	20.1904	0.697	MRPL17	mitochondrial ribosomal protein L17
ILMN_1806040	2.86e-12	1.41e-13	8.42599	20.1881	1.01	TYMS	thymidylate synthetase
ILMN_1790461	2.88e-12	1.42e-13	8.4246	20.1809	0.904	UQCC2	ubiquinol-cytochrome c reductase complex assembly factor 2
ILMN_2180239	2.89e-12	1.42e-13	8.42411	20.1784	1.33	DOPEY2	dopey family member 2
ILMN_1703337	2.93e-12	1.45e-13	8.42112	20.1629	1.26
ILMN_2060212	3e-12	1.48e-13	8.41635	20.1383	0.629	TBC1D24	TBC1 domain family member 24
ILMN_1776088	3.01e-12	1.49e-13	8.4154	20.1334	0.658	NAT9	N-acetyltransferase 9 (putative)
ILMN_1688070	3.07e-12	1.52e-13	8.41191	20.1154	0.699
ILMN_1809613	3.07e-12	1.52e-13	8.41185	20.1151	0.615	NGEF	neuronal guanine nucleotide exchange factor
ILMN_1651496	3.07e-12	1.52e-13	8.41177	20.1147	1.44	HIST1H2BD	histone cluster 1, H2bd
ILMN_1745491	3.08e-12	1.53e-13	8.41064	20.1089	0.547	UNC5CL	unc-5 family C-terminal like
ILMN_1786108	3.12e-12	1.55e-13	8.40807	20.0956	0.517	TUT1	terminal uridylyl transferase 1, U6 snRNA-specific
ILMN_1745573	3.13e-12	1.55e-13	8.40723	20.0913	0.672	TTC13	tetratricopeptide repeat domain 13
ILMN_2407824	3.13e-12	1.55e-13	8.40715	20.0909	0.975
ILMN_1788784	3.16e-12	1.57e-13	8.40529	20.0813	0.268
ILMN_1700461	3.18e-12	1.58e-13	8.40439	20.0766	0.665	PTGES3L-AARSD1	PTGES3L-AARSD1 readthrough
ILMN_2374425	3.21e-12	1.59e-13	8.40231	20.0659	1.13	CCNE1	cyclin E1
ILMN_1774844	3.22e-12	1.6e-13	8.4016	20.0622	0.553	MAPKAPK2	mitogen-activated protein kinase-activated protein kinase 2
ILMN_2366790	3.24e-12	1.61e-13	8.4005	20.0566	0.643	DDX52	DEAD-box helicase 52
ILMN_1761442	3.24e-12	1.61e-13	8.40014	20.0547	0.57	WDR24	WD repeat domain 24
ILMN_2377019	3.24e-12	1.61e-13	8.40009	20.0544	0.488	CORO1B	coronin 1B
ILMN_1738369	3.3e-12	1.64e-13	8.39671	20.037	0.621	TUFM	Tu translation elongation factor, mitochondrial
ILMN_1678095	3.33e-12	1.66e-13	8.39477	20.027	1.12	SMPDL3B	sphingomyelin phosphodiesterase acid like 3B
ILMN_1786186	3.33e-12	1.66e-13	8.39429	20.0245	0.609
ILMN_1786328	3.4e-12	1.7e-13	8.39035	20.0042	0.757	DCAF12	DDB1 and CUL4 associated factor 12
ILMN_1658437	3.4e-12	1.7e-13	8.39003	20.0026	0.535
ILMN_2375992	3.46e-12	1.73e-13	8.38658	19.9848	0.955	SPINT1	serine peptidase inhibitor, Kunitz type 1
ILMN_2075892	3.49e-12	1.74e-13	8.38499	19.9766	0.391	LRP5	LDL receptor related protein 5
ILMN_1741711	3.5e-12	1.75e-13	8.38441	19.9736	0.613	DOPEY2	dopey family member 2
ILMN_1706238	3.55e-12	1.78e-13	8.38132	19.9576	0.617
ILMN_1781472	3.56e-12	1.78e-13	8.38092	19.9556	0.759	CDC42BPA	CDC42 binding protein kinase alpha
ILMN_1662147	3.56e-12	1.78e-13	8.38066	19.9543	0.488	MANEAL	mannosidase endo-alpha like
ILMN_1694810	3.59e-12	1.8e-13	8.37861	19.9437	1.06	PANX2	pannexin 2
ILMN_1755235	3.66e-12	1.84e-13	8.37505	19.9253	0.527	XPO6	exportin 6
ILMN_1760954	3.74e-12	1.88e-13	8.37083	19.9036	0.563	DENR	density regulated re-initiation and release factor
ILMN_1735553	3.74e-12	1.88e-13	8.37066	19.9027	0.516	MAP3K9	mitogen-activated protein kinase kinase kinase 9
ILMN_1770172	3.76e-12	1.89e-13	8.36959	19.8972	0.319	ZNF669	zinc finger protein 669
ILMN_1748427	3.77e-12	1.9e-13	8.36877	19.893	0.503	ZNF239	zinc finger protein 239
ILMN_1789123	3.78e-12	1.9e-13	8.36824	19.8903	0.557	PLK4	polo like kinase 4
ILMN_1752559	3.8e-12	1.91e-13	8.36744	19.8861	0.367
ILMN_1664294	3.92e-12	1.98e-13	8.36112	19.8536	0.588	P3H1	prolyl 3-hydroxylase 1
ILMN_1693630	3.97e-12	2e-13	8.3588	19.8416	0.729	VPS9D1	VPS9 domain containing 1
ILMN_2330243	4.09e-12	2.06e-13	8.35286	19.811	0.994	NUDT1	nudix hydrolase 1
ILMN_2117508	4.1e-12	2.07e-13	8.3523	19.8081	1.2	CTHRC1	collagen triple helix repeat containing 1
ILMN_1812702	4.11e-12	2.08e-13	8.35152	19.8041	0.707	SIX1	SIX homeobox 1
ILMN_1788017	4.21e-12	2.13e-13	8.34673	19.7794	0.812	HSH2D	hematopoietic SH2 domain containing
ILMN_1787628	4.25e-12	2.15e-13	8.34471	19.769	0.87	NOP56	NOP56 ribonucleoprotein
ILMN_1687840	4.31e-12	2.18e-13	8.34213	19.7557	0.614	ABCB7	ATP binding cassette subfamily B member 7
ILMN_2398865	4.34e-12	2.2e-13	8.34048	19.7472	1.07	VPS13C	vacuolar protein sorting 13 homolog C
ILMN_1732885	4.34e-12	2.2e-13	8.3404	19.7468	0.565	SLX4	SLX4 structure-specific endonuclease subunit
ILMN_1799120	4.35e-12	2.21e-13	8.33987	19.7441	0.54
ILMN_1654318	4.47e-12	2.27e-13	8.3344	19.716	0.535	PTPN23	protein tyrosine phosphatase, non-receptor type 23
ILMN_1666305	4.48e-12	2.28e-13	8.33371	19.7124	0.738	CDKN3	cyclin dependent kinase inhibitor 3
ILMN_1709124	4.5e-12	2.29e-13	8.33275	19.7074	0.578	ANO8	anoctamin 8
ILMN_2360784	4.53e-12	2.31e-13	8.33141	19.7005	1.18	RRBP1	ribosome binding protein 1
ILMN_1793017	4.63e-12	2.36e-13	8.32702	19.678	0.696	DGKQ	diacylglycerol kinase theta
ILMN_1744614	4.65e-12	2.37e-13	8.32616	19.6735	0.634	PLEKHG6	pleckstrin homology and RhoGEF domain containing G6
ILMN_1760335	4.86e-12	2.48e-13	8.31755	19.6292	0.655	ADPRHL1	ADP-ribosylhydrolase like 1
ILMN_1791833	4.86e-12	2.48e-13	8.31739	19.6284	0.317	PCDHAC1	protocadherin alpha subfamily C, 1
ILMN_1794522	5e-12	2.56e-13	8.31152	19.5982	0.668	EIF5A	eukaryotic translation initiation factor 5A
ILMN_1782501	5.12e-12	2.62e-13	8.30697	19.5748	2.67
ILMN_1671992	5.13e-12	2.63e-13	8.3063	19.5713	1.4
ILMN_1708101	5.14e-12	2.63e-13	8.30587	19.5691	0.864	LMNB2	lamin B2
ILMN_1691287	5.22e-12	2.68e-13	8.3028	19.5533	0.162	KLRC3	killer cell lectin like receptor C3
ILMN_1799589	5.25e-12	2.69e-13	8.30174	19.5479	0.668	NOXA1	NADPH oxidase activator 1
ILMN_1754795	5.25e-12	2.69e-13	8.30172	19.5478	0.998	FAT1	FAT atypical cadherin 1
ILMN_1696585	5.26e-12	2.7e-13	8.30128	19.5455	0.827	FERMT1	fermitin family member 1
ILMN_2169025	5.28e-12	2.71e-13	8.30038	19.5409	0.785	JOSD2	Josephin domain containing 2
ILMN_2038778	5.39e-12	2.77e-13	8.29625	19.5196	0.796	GAPDH	glyceraldehyde-3-phosphate dehydrogenase
ILMN_1735179	5.42e-12	2.79e-13	8.29498	19.5131	0.433
ILMN_1769071	5.57e-12	2.86e-13	8.28982	19.4865	1.16	XKRX	XK related, X-linked
ILMN_1727288	5.61e-12	2.89e-13	8.28827	19.4786	0.972	EVPL	envoplakin
ILMN_2345908	5.76e-12	2.97e-13	8.283	19.4515	0.613	DDX11	DEAD/H-box helicase 11
ILMN_1766171	5.79e-12	2.98e-13	8.28186	19.4457	0.78	SNF8	SNF8, ESCRT-II complex subunit
ILMN_1771599	5.88e-12	3.03e-13	8.27892	19.4305	1.18	PLOD2	procollagen-lysine,2-oxoglutarate 5-dioxygenase 2
ILMN_1711823	6.08e-12	3.14e-13	8.27232	19.3966	0.746	FAAP100	Fanconi anemia core complex associated protein 100
ILMN_2178244	6.09e-12	3.14e-13	8.27184	19.3941	0.343	NAA40	N(alpha)-acetyltransferase 40, NatD catalytic subunit
ILMN_1772189	6.11e-12	3.16e-13	8.2711	19.3903	0.588	ABCD1	ATP binding cassette subfamily D member 1
ILMN_1815190	6.15e-12	3.18e-13	8.26985	19.3839	0.834	METTL1	methyltransferase like 1
ILMN_1671494	6.27e-12	3.24e-13	8.26581	19.3631	0.644	USP5	ubiquitin specific peptidase 5
ILMN_2262203	6.28e-12	3.25e-13	8.2657	19.3626	0.315	PMS2CL	PMS2 C-terminal like pseudogene
ILMN_1809566	6.34e-12	3.28e-13	8.26347	19.3511	0.559	ZSCAN16	zinc finger and SCAN domain containing 16
ILMN_1812327	6.37e-12	3.3e-13	8.26266	19.3469	0.919	RNF19A	ring finger protein 19A, RBR E3 ubiquitin protein ligase
ILMN_1704091	6.45e-12	3.34e-13	8.26004	19.3335	0.744	DGAT1	diacylglycerol O-acyltransferase 1
ILMN_1718449	6.57e-12	3.41e-13	8.25623	19.3139	0.319
ILMN_1776925	6.65e-12	3.45e-13	8.25383	19.3016	0.518	PRSS22	protease, serine 22
ILMN_1684647	6.75e-12	3.51e-13	8.25071	19.2856	0.775	ILKAP	ILK associated serine/threonine phosphatase
ILMN_2414848	6.76e-12	3.52e-13	8.25036	19.2837	0.704	TBRG4	transforming growth factor beta regulator 4
ILMN_2116127	6.92e-12	3.6e-13	8.24585	19.2606	0.631	NPEPPS	aminopeptidase puromycin sensitive
ILMN_1683063	7.04e-12	3.67e-13	8.24223	19.242	0.491	PDE9A	phosphodiesterase 9A
ILMN_1789400	7.16e-12	3.73e-13	8.23893	19.2251	0.788	FOXD2	forkhead box D2
ILMN_1770977	7.16e-12	3.73e-13	8.23881	19.2245	0.59	TMEM134	transmembrane protein 134
ILMN_1784110	7.21e-12	3.76e-13	8.23734	19.2169	0.752	CDK18	cyclin dependent kinase 18
ILMN_1703743	7.21e-12	3.76e-13	8.23729	19.2167	0.593	AATF	apoptosis antagonizing transcription factor
ILMN_1729051	7.37e-12	3.85e-13	8.23303	19.1948	0.779	MSH6	mutS homolog 6
ILMN_1756612	7.48e-12	3.91e-13	8.23	19.1792	0.827	STK32A	serine/threonine kinase 32A
ILMN_1717434	7.72e-12	4.03e-13	8.22392	19.148	0.277	WHRN	whirlin
ILMN_2268381	7.85e-12	4.1e-13	8.22062	19.1311	1.01	RRBP1	ribosome binding protein 1
ILMN_1770035	7.86e-12	4.11e-13	8.22012	19.1285	0.625	NCOA5	nuclear receptor coactivator 5
ILMN_1674421	7.88e-12	4.12e-13	8.21967	19.1262	0.549	TM9SF4	transmembrane 9 superfamily member 4
ILMN_2074258	7.96e-12	4.17e-13	8.21745	19.1148	0.857	BARD1	BRCA1 associated RING domain 1
ILMN_1787813	8.1e-12	4.25e-13	8.21399	19.0971	0.674	SLC5A3	solute carrier family 5 member 3
ILMN_2415748	8.16e-12	4.28e-13	8.2124	19.0889	1.2	WSB1	WD repeat and SOCS box containing 1
ILMN_1676600	8.17e-12	4.29e-13	8.21215	19.0876	0.507	SEC24C	SEC24 homolog C, COPII coat complex component
ILMN_1774806	8.6e-12	4.53e-13	8.20159	19.0334	0.313	SLC9A7	solute carrier family 9 member A7
ILMN_1652580	8.66e-12	4.56e-13	8.20018	19.0262	0.568	POLD1	DAN polymerase delta 1, catalytic subunit
ILMN_1727605	8.85e-12	4.67e-13	8.19558	19.0026	0.454	FRK	fyn related Src family tyrosine kinase
ILMN_1756550	8.86e-12	4.68e-13	8.19529	19.0011	0.738	NUP62CL	nucleoporin 62 C-terminal like
ILMN_2399304	8.89e-12	4.69e-13	8.1947	18.9981	1.07	NAV2	neuron navigator 2
ILMN_1773079	8.95e-12	4.73e-13	8.19325	18.9906	1.55	COL3A1	collagen type III alpha 1 chain
ILMN_1738179	9.09e-12	4.81e-13	8.1901	18.9745	0.395	FOXP1	forkhead box P1
ILMN_1740276	9.21e-12	4.87e-13	8.18736	18.9605	0.684	CLDN9	claudin 9
ILMN_1658027	9.29e-12	4.92e-13	8.18573	18.9521	0.461	RAD54L	RAD54-like (S. cerevisiae)
ILMN_1691117	9.29e-12	4.92e-13	8.18554	18.9511	1.09	DNTTIP1	deoxynucleotidyltransferase terminal interacting protein 1
ILMN_2070052	9.34e-12	4.94e-13	8.18459	18.9463	1.4
ILMN_1737728	9.48e-12	5.02e-13	8.1815	18.9304	0.676	CDCA3	cell division cycle associated 3
ILMN_1792672	9.54e-12	5.06e-13	8.18002	18.9228	0.545	POLR2D	RNA polymerase II subunit D
ILMN_1759563	9.71e-12	5.16e-13	8.17638	18.9042	1.22	NRIP3	nuclear receptor interacting protein 3
ILMN_1701243	1.02e-11	5.4e-13	8.16756	18.859	0.48	C10orf2	chromosome 10 open reading frame 2
ILMN_1788439	1.02e-11	5.41e-13	8.1671	18.8566	0.869
ILMN_1685413	1.03e-11	5.47e-13	8.1652	18.8469	0.501	ALG8	ALG8, alpha-1,3-glucosyltransferase
ILMN_1685928	1.06e-11	5.63e-13	8.15949	18.8176	0.892	WDR34	WD repeat domain 34
ILMN_1780698	1.06e-11	5.66e-13	8.15854	18.8128	0.648	ZFYVE19	zinc finger FYVE-type containing 19
ILMN_2337492	1.08e-11	5.75e-13	8.15547	18.797	0.46	RCE1	Ras converting CAAX endopeptidase 1
ILMN_2400352	1.08e-11	5.78e-13	8.15438	18.7915	0.749
ILMN_1727073	1.1e-11	5.89e-13	8.15092	18.7737	0.52	MEA1	male-enhanced antigen 1
ILMN_1808568	1.13e-11	6.04e-13	8.14608	18.749	0.632	PYCR2	pyrroline-5-carboxylate reductase family member 2
ILMN_1672662	1.13e-11	6.07e-13	8.1449	18.7429	0.864	SLC20A1	solute carrier family 20 member 1
ILMN_1708414	1.14e-11	6.12e-13	8.14349	18.7357	1.22	GNL3L	G protein nucleolar 3 like
ILMN_2383077	1.15e-11	6.15e-13	8.1425	18.7306	0.388	SLC39A7	solute carrier family 39 member 7
ILMN_1700238	1.18e-11	6.34e-13	8.13674	18.7011	0.628	ZNF500	zinc finger protein 500
ILMN_1699843	1.19e-11	6.37e-13	8.1356	18.6953	0.516	CRTC1	CREB regulated transcription coactivator 1
ILMN_1717265	1.19e-11	6.39e-13	8.1352	18.6933	0.423
ILMN_1780298	1.19e-11	6.43e-13	8.13402	18.6872	0.445	EEF2KMT	eukaryotic elongation factor 2 lysine methyltransferase
ILMN_1682957	1.2e-11	6.48e-13	8.13243	18.6791	0.714	PACSIN3	protein kinase C and casein kinase substrate in neurons 3
ILMN_1651405	1.2e-11	6.49e-13	8.13221	18.6779	0.685	BRD9	bromodomain containing 9
ILMN_1814967	1.2e-11	6.49e-13	8.13207	18.6772	0.505
ILMN_1770865	1.22e-11	6.58e-13	8.12931	18.6631	0.574	TRIM46	tripartite motif containing 46
ILMN_1803005	1.22e-11	6.62e-13	8.12838	18.6584	0.363	MMACHC	methylmalonic aciduria (cobalamin deficiency) cblC type, with homocystinuria
ILMN_2202423	1.23e-11	6.62e-13	8.12813	18.6571	0.454	HELLS	helicase, lymphoid-specific
ILMN_1806010	1.24e-11	6.71e-13	8.12571	18.6447	0.482	CUL9	cullin 9
ILMN_1692267	1.24e-11	6.73e-13	8.12499	18.641	0.632	B4GALT3	beta-1,4-galactosyltransferase 3
ILMN_1688772	1.26e-11	6.81e-13	8.1228	18.6298	0.403
ILMN_1718405	1.26e-11	6.81e-13	8.12274	18.6295	0.521
ILMN_1705861	1.27e-11	6.85e-13	8.12155	18.6234	0.393	AP1M2	adaptor related protein complex 1 mu 2 subunit
ILMN_1797813	1.29e-11	6.97e-13	8.11829	18.6067	0.792	SUZ12	SUZ12 polycomb repressive complex 2 subunit
ILMN_1771224	1.32e-11	7.17e-13	8.11278	18.5786	0.332	SKA1	spindle and kinetochore associated complex subunit 1
ILMN_1693340	1.35e-11	7.32e-13	8.1088	18.5582	0.572	RAC3	ras-related C3 botulinum toxin substrate 3 (rho family, small GTP binding protein Rac3)
ILMN_2236655	1.35e-11	7.36e-13	8.10772	18.5526	0.695	HM13	histocompatibility minor 13
ILMN_1746206	1.36e-11	7.39e-13	8.10692	18.5486	0.855	CEP131	centrosomal protein 131
ILMN_2268068	1.38e-11	7.52e-13	8.10361	18.5316	0.623	MAPKAP1	mitogen-activated protein kinase associated protein 1
ILMN_2137066	1.38e-11	7.52e-13	8.10354	18.5313	0.426	ZNF7	zinc finger protein 7
ILMN_2400512	1.38e-11	7.53e-13	8.10345	18.5308	0.589	PRKCSH	protein kinase C substrate 80K-H
ILMN_1735360	1.42e-11	7.73e-13	8.09826	18.5043	0.584	SDAD1	SDA1 domain containing 1
ILMN_1791770	1.43e-11	7.78e-13	8.09706	18.4981	0.77	SMARCC2	SWI/SNF related, matrix associated, actin dependent regulator of chromatin subfamily c member 2
ILMN_1799028	1.5e-11	8.2e-13	8.08686	18.446	0.937	TSPAN5	tetraspanin 5
ILMN_1654945	1.5e-11	8.21e-13	8.08674	18.4454	0.199	DNMT3A	DNA methyltransferase 3 alpha
ILMN_2358914	1.55e-11	8.48e-13	8.08045	18.4132	0.622	SLC35C2	solute carrier family 35 member C2
ILMN_2310589	1.55e-11	8.5e-13	8.08004	18.4112	0.432	DIABLO	diablo IAP-binding mitochondrial protein
ILMN_2218935	1.56e-11	8.53e-13	8.07929	18.4073	1.08	GPR37	G protein-coupled receptor 37
[truncated: 5,743 more rows]

## Sheet: GSE7670
ID	adj.P.Value	P.Value	t	B	logFC	Gene.symbol	Gene.title
[truncated: 2,180 more rows]
