# Supplementary material for: LPCAT1 promotes brain metastasis of lung adenocarcinoma by up-regulating PI3K/AKT/MYC pathway
Source: J Exp Clin Cancer Res. 2019 Feb 21;38:95. doi: 10.1186/s13046-019-1092-4 (PMC6385475; doi:10.1186/s13046-019-1092-4)
Supplement: Supplementary file 2 — Differentially-expressed genes in lung adenocarcinoma tissues against normal tissues among TCGA, GSE32863 and GSE7670 datasets. (XLSX 25 kb) [file 13046_2019_1092_MOESM2_ESM.xlsx]

## Sheet: 1220 genes
Differentially-expressed genes in lung adenocarcinoma tissues against normal tissues among TCGA, GSE32863 and GSE7670 datasets
Gene Name
SPP1
GGCT
PYCR1
GOLM1
SRPK1
TMPRSS4
MMP11
BZW2
SSR4
SFXN1
HMGB3
COL10A1
TOP2A
COL1A1
NME1
CDH3
LAD1
KIAA0101
SULF1
TSTA3
GCNT3
PPP1R14B
CRABP2
FANCI
BIRC5
SOX4
CENPF
KDELR3
AGR2
ATP2A2
SRD5A1
MMP1
PAICS
NARF
P4HB
SLC2A1
CCNB1
TK1
FUT2
HMMR
DPP4
KIF20A
LAPTM4B
PRDX4
EFNA4
PAFAH1B3
NMU
TPBG
ZWINT
HN1L
ENO1
SPDEF
COL11A1
FUT3
DEPTOR
LDHA
COL5A1
IDH2
KDELR2
GALE
GREM1
UBE2C
MCM4
HN1
GMNN
TUBG1
NIPSNAP1
HIST1H2BD
SFN
IRAK1
FLAD1
TMED3
TYMS
GINS2
GTF2IRD1
LGALS3BP
PAK6
MELK
ST14
NUSAP1
AIMP2
GGCX
FEN1
KIF2C
MKI67
SDC1
MARCKSL1
EPCAM
ABHD11
MCM2
COL3A1
STK39
MMP12
SORD
DAP
SLC35A2
HJURP
TFAP2A
CDH1
EGFR
COL1A2
MAPK13
PMM2
PDIA4
AURKA
MRPS17
CDC20
CHAF1B
THBS2
PLEK2
CDK1
TSPAN6
GDF15
KNOP1
PHLDA2
CCNB2
CDKN3
B3GNT3
CD24
PCDH7
TPI1
CCT6A
C1orf106
LGR4
RGS17
CCNF
ETV4
ACP6
FOXM1
MRGBP
MNX1
FAP
ENC1
PHKA1
AHCY
FKBP11
FERMT1
MCM6
PRC1
VWA1
SLC25A13
SRPRB
NCAPG
MRPL3
CDCA3
WDR12
CEACAM1
KPNA2
DPY19L1
MTX2
EPHB2
CLDN3
PCCB
TOX3
HMGB3P1
RPA3
CEP55
KRT15
VDR
TFAP2C
SHMT2
NAT10
POLDIP2
GLB1L2
HYOU1
NSUN5
TPX2
SLC22A18
DUS1L
ALDH18A1
HMGA1
AP1M2
YIF1A
COMP
RAB25
PSMB2
PYCRL
KDM5B
COA1
CASK
IPO4
MAGED1
STEAP3
SLC7A5
CENPE
ASF1B
MRPS33
SEL1L3
PTPRF
AK2
ICA1
KCNK5
VARS
SLC12A8
TMED9
PTTG1
SLC52A2
EIF2AK1
PLAU
IGFBP3
KIF15
PODXL2
SEC61A1
STAP2
RPN2
SMPDL3B
E2F8
SLC39A4
FKBP3
TMEM8A
CP
EEF1A2
GART
F2RL1
GAPDH
CCNO
MRPL12
SEZ6L2
C14orf169
PAIP1
LSM5
KIF4A
YIPF2
SRM
GMDS
MIF
AHNAK2
TMEM177
MAD2L1
PRSS22
SPAG5
CBX3
ASPM
MED20
CHPF
COL5A2
CHPF2
HSPA4
GRHL2
LSR
TIMP1
PCSK1N
STRA13
TOM1L1
C1GALT1
LAGE3
SCG5
GORASP2
MMP9
KCNN4
CDC25C
SPINK1
SCAMP3
PLXNB3
MRPL17
CSNK1D
CLCN7
MORC2
TMEM62
TRAP1
SLC35F2
DHTKD1
PDLIM4
C11orf80
TTK
DLGAP5
MUC1
ILF2
ALDOA
PKP3
HPRT1
GFPT1
EZH2
CDT1
DPAGT1
CEACAM5
EXOSC4
GCAT
PSMD12
MB
FAM50A
FA2H
HEATR1
FUT6
ZNF217
PC
NONO
EIF3B
METTL1
EIF2B2
FLNB
MRPL9
NEK2
CCNE1
SHFM1
GSPT1
TFDP2
C16orf58
C11orf24
MEN1
COASY
E2F3
DSP
ALG8
H2AFX
GARS
RAD51AP1
SAR1B
TELO2
SLC22A18AS
PUS7
PFKP
UBE2K
CLTC
SRPX2
TUFM
SLC6A8
TMEM186
SPAG4
TCF3
PPIF
CASP6
ABCA4
PDIA6
KRT8
TM7SF2
DCTPP1
H1F0
DAP3
CRELD2
NOC2L
ATIC
TIMELESS
CKS1B
MXRA5
ELMO3
ARHGEF16
BIK
JUP
NQO1
DSG2
RPP40
NUDT1
NME4
GSS
MTX1
CST1
ERGIC3
TMEM57
TMEM132A
MMP13
SLC1A4
DBNDD1
STYK1
POLR2H
SEC61G
LRRC15
KCTD13
TMEM106C
EMC9
EIF6
CXCL14
CXCL13
BUB1B
SMARCA4
PSAT1
LYPD1
DNMT1
FTSJ1
MDK
EIF4EBP1
TMEM159
CANT1
HS3ST1
ELF3
GPI
SPATS2L
PKM
HABP2
CKAP4
AGRN
CALU
TRIM27
KCNK1
BCL9
EPN3
RFC4
DLG5
SMG5
PTPN3
ACTL6A
SGPL1
P2RY6
IGF2BP3
SLC2A5
SIL1
PCP4
SIPA1L3
CTTN
UBFD1
PLOD2
PTK6
TRIP13
NDC80
HPN
FCGBP
TFR2
PPME1
BCKDK
PTGES
NUPL2
CKAP2
DNPH1
RHOD
LSM12
BUB1
CDCA4
TMEM63A
TDP1
DDX56
MIOS
NET1
RPL26L1
CENPM
MPZL1
ADAM28
FH
TMPO
PSMA5
STIL
SSR2
KPNA1
GALNT14
MEA1
NOL11
HGS
THY1
CDCA8
TAX1BP1
NSUN5P1
CNIH4
PARP1
NUP210
PLOD1
IRF7
TARS
AURKB
NFE2L3
AP1G2
SMYD3
SHCBP1
CDK4
DLG3
RACGAP1
FKBP14
RAB15
MTHFD2
GRIK2
COPB2
STYXL1
SPINT1
RER1
CELSR3
RCN1
DNAJC12
RABIF
COPG1
ZNF322
MLEC
HSPD1
SLC2A4RG
APEX1
NAA10
CSE1L
TRIM2
NHP2
POLD2
ORC5
NDC1
GALNT2
TGFA
EPRS
DBN1
SDF2L1
CUL7
KIF14
GPN2
SNX13
IMP4
TFB2M
TIMM17B
FGFR1OP
FKBPL
TMEM214
BASP1
SMYD5
METTL13
MANF
PALB2
ACOT11
DONSON
SBF1
LMNB2
SDHA
TMEM208
PIAS3
MUC16
PEX6
MAN1A2
DDOST
ERBB2
HSPB1
OXLD1
STIP1
TRIB3
TSR3
RNASEH2A
CLDN4
ARSE
UCHL5
MYO7A
FHL2
CAD
ADAM12
LDOC1
SERPINH1
GRB7
DIEXF
PSMD3
SKIV2L
LCN2
CHD1L
EGLN3
YTHDF1
PSMB3
PBK
SPINT2
COL18A1
GMPPA
INTS8
LACTB2
EFCAB11
FASTK
INTS1
ASPHD1
PLXNA3
C1orf112
CISD1
ISG15
TACO1
MCM5
SLC25A10
LMNB1
EFNA5
KIF11
MAP3K9
NAT9
MTHFD1
GYG2
PSMD11
ASCC3
FAM173A
ABCF2
PTTG3P
COL17A1
ITGA2
PTK7
PSMB4
CEACAM6
GPS1
CRLF1
NDUFB11
NR2F6
AIFM1
MRPL15
GPR87
NEU1
CA10
MCM3
FRK
NLE1
CPSF6
GSDMB
EXOSC5
ADRM1
NPM3
PAXIP1
NUP85
MRPS10
STX6
QPRT
WBSCR22
FBXO34
AVL9
SYNJ2
UGGT1
MGAT4B
MIS18A
PSMD14
POLD1
LGSN
F12
LYPLA2
CDK5
NIT1
GUSB
SCRN1
RMI1
MMP10
RHBDF2
CILP
RNPS1
GTSE1
B4GALT7
TOMM34
ECT2
TNC
YARS
RTEL1
SMG7
FOXA1
CPD
OGFOD3
PGK1
NELFCD
VCAN
MCM7
RUSC1
AURKAIP1
CSPG5
TIMM9
TNFRSF21
TMEM134
KIF2A
IARS
JTB
CORO1B
FGD6
ERBB3
SSH3
MFAP2
GOSR2
ZNF512B
CCDC28B
PAQR4
DESI1
PSME3
ATP10B
CFB
UBE2H
SF3B4
KRT19
PLK1
RRNAD1
PSMD4
DNA2
CENPN
DNAJA3
FER1L4
COPB1
CDC25A
RAB27A
SLC25A22
PPFIA1
AGT
BATF
ZNF212
TMEM248
SLC38A7
PSPH
NUP155
ITPKA
HELLS
RNF43
APEX2
BRCA1
SLC35B1
ORC6
MDH2
HIST1H2BE
ZNF771
NPTX2
APRT
RHOBTB3
TRIT1
ADAM8
RAE1
PNPO
ATP6V0E2
PLAC1
GOLGA5
AMZ2
CBLC
NOL3
ZNF384
ADAMDEC1
TUBA4A
COA3
CEP250
IPO9
WDR77
ABCA12
SEPHS2
ZNF207
NCBP2
NKRF
MTIF2
FADD
TRPC4AP
SPTB
CKAP5
STAU1
VPS45
RECQL4
DDX41
RNF208
ADORA2B
SLC50A1
ACOX1
EPHX3
SKP2
MLST8
SLC16A7
NETO2
GABBR2
TTI1
ACOT13
GINS4
CCT5
TRIM24
CALR
LRRC8B
GOLPH3L
BLM
PSMD2
RANGAP1
DNAJC9
PFKL
MRPS7
THOC6
SLC1A7
TUBB3
LONP1
YWHAZ
PLK4
EPHB3
NAA40
SKA1
PRRC2A
SPATS2
CLNS1A
GRAMD4
S100A11
TBC1D9B
P4HA1
ACAD8
DDX52
CYB561
LRPPRC
RRS1
OIP5
LIG1
GTPBP2
POLR2D
ZMIZ2
NRIP3
IRF6
FAM98A
CDC6
AGA
DPP3
NOL6
INTS5
AIM2
TROAP
CYP2J2
ZFPL1
KIAA0907
WDHD1
PRKCSH
EEF1E1
HDHD3
ATP1B1
FNDC4
DDX27
TUBB2B
CEP72
PLS1
SLC38A1
OGFR
NVL
AMMECR1
RPL39L
KNTC1
CERS6
BCAP31
ILF3
SND1
NCAPG2
CDK5RAP1
TRRAP
C17orf62
POLE2
CLN3
B4GALT3
B3GAT3
NUP43
KDM1A
TSFM
NT5DC2
MAP3K13
WDYHV1
IDH3G
CHEK2
DHCR7
HUWE1
TNFRSF12A
FAF2
SSR1
MSH6
ESRP1
SPDL1
SMARCC1
TM9SF1
GLRX3
OVOL2
ZNF692
MMACHC
ZDHHC13
CLDN7
CSTF2
GMPS
PERP
PARP2
SIDT1
PPFIBP2
PUF60
TMEM158
PNO1
DCTN5
OPLAH
SIGMAR1
XPO6
TACC3
ZMYND8
CCNA2
RAB38
DTYMK
XKR8
PGF
DROSHA
UBE2I
ERI2
COPA
ADORA1
RECQL5
TCFL5
PRKDC
SNRNP25
CPNE7
NFYA
MZB1
MOSPD3
AP3D1
TSKU
AP1B1
SPR
BPHL
CTPS2
MPP6
AKAP1
HIST1H2BK
SCRIB
NDUFV1
PRMT3
SCAMP4
IFT27
VPS35
MTFR1
CACNB3
COL6A3
PIGT
ZNF239
SAC3D1
FAM64A
GLS2
HOOK2
CLCN3
ARMCX5
HIF1A
NPEPPS
KRT18
IL2RA
BRMS1
ABCB6
NADK
RNF4
HIST3H2A
RRM1
BARD1
C9orf16
SLC7A1
NUP205
PKMYT1
EPHA1
FBXL6
ATAT1
PRR15L
RCC1
GTF3C2
GCDH
DIO2
RIT1
CYP27B1
POLA2
TMC6
CPSF4
SLC17A9
NUP62CL
MOCOS
FBXO2
PPP2R3A
GTPBP3
RHOT2
POLQ
GPSM2
ATG12
PA2G4
CHCHD2
IFNAR2
GPRC5C
CSTF3
GRB14
POLB
PAM16
C1GALT1C1
HNRNPAB
APOOL
DNMT3B
MEST
GAD1
WDR74
SEMA4F
ABCE1
POLR1C
UPK3A
ITM2C
GAR1
PUS1
MX2
DPH2
CEP70
TCN1
JMJD4
PPP1CA
WISP1
OTUB2
IQCE
NOX4
PPAT
AKR1B10
VPS41
LPCAT1
HDGF
SEC24D
TSR1
ATP6V1C1
PABPC1
MGRN1
METTL17
SLC5A6
HMBS
HOMER3
MYO6
SALL2
PREB
EIF3I
UBE2S
LARS2
SLC25A16
SDHC
SLC6A3
IDE
DENND1A
PIM2
YIPF4
NFATC2IP
CD2AP
DHX40
ATP5H
C14orf79
ABCF1
HILPDA
COQ9
SOX9
ENO3
RAI14
HYAL3
AUP1
PON1
ACHE
TIMM8A
SPOCK1
TUFT1
COL7A1
FAM13A
LRRC20
CDC45
CHAF1A
STAMBP
KCNK12
NUP107
SLC25A1
ZNF593
MAP7
PITX1
SOX11
IKZF3
ZNF839
SUSD4
APLP1
TRMT2A
STRA6
RAB26
ELL3
LRP5L
FAT1
CCT8
EXOC7
UBE2O
PTRH2
POLR3K
ERAL1
TRADD
BACE2
CST2
STAT1
ACACA
SMC4
PSMC1
RAC1
QPCT
SPC25
HOXB7
ITGB4
HDAC3
BMS1
SCYL3
RIPK4
FAM127B
STT3A
AARS
LAMB3
ZSCAN16
BRCC3
KPNB1
CARM1
GALNT3
HARS2
BCR
MRPS16
RBBP8
FANCA
TMC5
ATF6
CDKN2A
NIPBL
NCDN
YIPF1
ETNK2
LIG3
MRPL2
THOC5
CD207
HSPA9
ITPA
ESRRA
MRM1
KRI1
C1orf35
TMEM5
KRT16
SYTL2
PEX11B
WDR46
RCN3
ASL
NUP62
ZNF7
ATP13A2
SOX12
IFNGR2
NPLOC4
HOOK1
ASS1
ALDH3B2
ASNS
POMT2
DTL
SULT1C2
GPR37
TBL3
T
CABYR
GFRA3
TTLL12
B4GALT2
MRPL42
POLM
SPINK2
DST
COIL
L2HGDH
PAEP
ECM1
UBE2Z
LRBA
POU2AF1
TPD52L2
TMEM156
TM9SF4
HMGB2
PLOD3
LAMP5
AMPD3
DECR2
PAK1
NOP16
COL9A2
SHC1
NKIRAS2
MRPS12
CDC5L
MMP15
ERC2
FKBP4
SRD5A3
ZNHIT6
URGCP
GALNT6
ABCF3
FBXO28
ENO2
NSL1
TIAL1
RFC5
MPZL2
KRT7
ZNF146
SGSM3
SNF8
FAM134A
C7orf49
CHEK1
RANBP1
HGD
ALKBH4
BORA
ACTR5
PFAS
ZDHHC18
MET
ERCC6L
SIX2
DCBLD2
MMP3
NUP88
WDR45B
GOT2
CTPS1
HAX1
VAPB
PSME4
PON2
RFC2
RAMP1
NARFL
SATB2
GJB1
RAD54B
CHGB
KDM5C
DNM2
CDCP1
XYLT2
NDUFS1
SH3BP1
NT5E
OAS1
KLC2
RRBP1
ABCB9
ZNF587
RGS20
CCDC86
ZNF281
ADAR
TSSC1
TSEN34
CR2
DFFA
SNRPG
MAZ
EVPL
FCHO1
TYMP
KAT2A
ABTB2
SSRP1
PRSS8
CENPI
TAF6
SYNGR3
MARK2
IRX5
ATP5G1
KIF18A
PMAIP1
SMURF1
CCDC134
