# Supplementary material for: LPCAT1 promotes brain metastasis of lung adenocarcinoma by up-regulating PI3K/AKT/MYC pathway
Source: J Exp Clin Cancer Res. 2019 Feb 21;38:95. doi: 10.1186/s13046-019-1092-4 (PMC6385475; doi:10.1186/s13046-019-1092-4)
Supplement: Supplementary file 3 — KEGG and GO analysis related to biological progresses, molecular functions and biological cellular components. (XLSX 127 kb) [file 13046_2019_1092_MOESM3_ESM.xlsx]

## Sheet: KEGG pathway
Category	Term	Count	%	PValue	Genes	List Total	Pop Hits	Pop Total	Fold Enrichment	Bonferroni	Benjamini	FDR
KEGG_PATHWAY	hsa04110:Cell cycle	28	0.231903	1.13704e-07	YWHAZ, E2F3, PKMYT1, TTK, CHEK1, SFN, PTTG1, CHEK2, CCNE1, CDC45, CDKN2A, TFDP2, BUB1, CCNA2, CDC6, CDK1, CDC20, MCM2, CDK4, CDC25C, MCM4, CDC25A, MCM6, CCNB1, CCNB2, MAD2L1, PLK1, BUB1B	363	125	5085	3.13785	1.88748e-05	1.88748e-05	0.00013816
KEGG_PATHWAY	hsa03030:DNA replication	13	0.107669	3.70071e-06	DNA2, RFC4, POLE2, RFC2, LIG1, POLD2, POLA2, MCM2, RNASEH2A, MCM4, FEN1, MCM6, RPA3	363	36	5085	5.05854	0.00061413	0.000307112	0.00449656
KEGG_PATHWAY	hsa03050:Proteasome	13	0.107669	7.53666e-05	PSMB4, PSMD14, PSMD12, PSMA5, PSMB3, PSMB2, PSMC1, SHFM1, PSMD2, PSMD3, PSMD4, PSME3, PSME4	363	47	5085	3.87463	0.0124334	0.00416176	0.0915378
KEGG_PATHWAY	hsa00240:Pyrimidine metabolism	17	0.140798	0.00094766	POLR2H, DTYMK, POLR1C, CTPS2, CAD, POLA2, POLR2D, TK1, CANT1, NME4, TYMS, ITPA, POLE2, NME1, POLD2, RRM1, NT5E	363	95	5085	2.50674	0.145626	0.0385825	1.14542
KEGG_PATHWAY	hsa00051:Fructose and mannose metabolism	9	0.0745403	0.00214422	ALDOA, TPI1, SORD, GMDS, PFKL, AKR1B10, GMPPA, TSTA3, PMM2	363	34	5085	3.70807	0.299754	0.0687846	2.57448
KEGG_PATHWAY	hsa04512:ECM-receptor interaction	15	0.124234	0.00215773	TNC, COL3A1, ITGB4, ITGA2, COL5A2, COL5A1, HMMR, SDC1, COMP, COL1A2, AGRN, COL1A1, COL11A1, THBS2, SPP1	363	84	5085	2.50148	0.301325	0.058011	2.5905
KEGG_PATHWAY	hsa00230:Purine metabolism	22	0.18221	0.00251283	POLR2H, AK2, POLR1C, POLA2, POLR2D, HPRT1, AMPD3, GMPS, PFAS, PPAT, APRT, CANT1, GART, NME4, ITPA, POLE2, ATIC, NME1, POLD2, RRM1, PAICS, NT5E	363	153	5085	2.01426	0.34141	0.0579198	3.01087
KEGG_PATHWAY	hsa03410:Base excision repair	9	0.0745403	0.00261077	APEX2, POLE2, LIG1, POLD2, LIG3, POLB, PARP1, APEX1, FEN1	363	35	5085	3.60213	0.352058	0.0527993	3.12651
KEGG_PATHWAY	hsa04115:p53 signaling pathway	13	0.107669	0.00269255	STEAP3, CDK1, CHEK1, PMAIP1, CHEK2, SFN, CDK4, GTSE1, CCNB1, CCNE1, CDKN2A, CCNB2, PERP	363	68	5085	2.67805	0.360818	0.0485133	3.22299
KEGG_PATHWAY	hsa00970:Aminoacyl-tRNA biosynthesis	9	0.0745403	0.00728781	IARS, TARS, YARS, HARS2, AARS, GARS, EPRS, LARS2, VARS	363	41	5085	3.07498	0.703055	0.114339	8.50418
KEGG_PATHWAY	hsa00250:Alanine, aspartate and glutamate metabolism	7	0.0579758	0.0200829	GLS2, GOT2, GFPT1, CAD, ASNS, GAD1, PPAT	363	31	5085	3.16316	0.965531	0.263726	21.8473
KEGG_PATHWAY	hsa00020:Citrate cycle (TCA cycle)	7	0.0579758	0.0200829	SDHA, IDH3G, SDHC, IDH2, MDH2, FH, PC	363	31	5085	3.16316	0.965531	0.263726	21.8473
KEGG_PATHWAY	hsa03430:Mismatch repair	6	0.0496936	0.020573	MSH6, RFC4, RFC2, LIG1, POLD2, RPA3	363	23	5085	3.65433	0.968277	0.249909	22.3209
KEGG_PATHWAY	hsa00670:One carbon pool by folate	5	0.0414113	0.0231657	MTHFD1, TYMS, SHMT2, ATIC, GART	363	16	5085	4.37758	0.97957	0.258655	24.783
KEGG_PATHWAY	hsa05219:Bladder cancer	8	0.0662581	0.0270347	EGFR, E2F3, CDKN2A, MMP9, ERBB2, CDH1, CDK4, MMP1	363	42	5085	2.66824	0.989428	0.277449	28.324
KEGG_PATHWAY	hsa00601:Glycosphingolipid biosynthesis	6	0.0496936	0.0289115	B4GALT3, B4GALT2, FUT6, FUT3, B3GNT3, FUT2	363	25	5085	3.36198	0.992327	0.277234	29.986
KEGG_PATHWAY	hsa00510:N-Glycan biosynthesis	8	0.0662581	0.0421113	B4GALT3, B4GALT2, STT3A, MAN1A2, DPAGT1, RPN2, ALG8, DDOST	363	46	5085	2.43622	0.999209	0.360053	40.7125
KEGG_PATHWAY	hsa00512:O-Glycan biosynthesis	6	0.0496936	0.058087	GALNT3, GALNT2, GCNT3, C1GALT1C1, GALNT6, C1GALT1	363	30	5085	2.80165	0.999951	0.442528	51.6707
KEGG_PATHWAY	hsa00010:Glycolysis / Gluconeogenesis	9	0.0745403	0.0606142	ALDOA, GPI, TPI1, LDHA, PFKL, ALDH3B2, PGK1, GAPDH, ENO1	363	60	5085	2.10124	0.999969	0.438226	53.2229
KEGG_PATHWAY	hsa00532:Chondroitin sulfate biosynthesis	5	0.0414113	0.0666168	B3GAT3, XYLT2, CHPF, CHPF2, B4GALT7	363	22	5085	3.1837	0.999989	0.452456	56.7281
KEGG_PATHWAY	hsa04914:Progesterone-mediated oocyte maturation	11	0.0911049	0.0830511	CCNB1, CDK1, MAD2L1, CCNB2, MAPK13, PLK1, BUB1, PKMYT1, CDC25C, CCNA2, CDC25A	363	86	5085	1.79175	0.999999	0.513072	65.129
KEGG_PATHWAY	hsa00520:Amino sugar and nucleotide sugar metabolism	7	0.0579758	0.0893038	GPI, GMDS, GFPT1, GMPPA, GALE, TSTA3, PMM2	363	44	5085	2.22859	1	0.522627	67.9109
KEGG_PATHWAY	hsa04114:Oocyte meiosis	13	0.107669	0.0898532	CDK1, YWHAZ, PKMYT1, AURKA, CDC20, PTTG1, CDC25C, CCNB1, CCNE1, CCNB2, MAD2L1, PLK1, BUB1	363	110	5085	1.65552	1	0.508552	68.1454
KEGG_PATHWAY	hsa00270:Cysteine and methionine metabolism	6	0.0496936	0.0902362	GOT2, LDHA, AHCY, SRM, DNMT1, DNMT3B	363	34	5085	2.47205	1	0.494674	68.3079

## Sheet: biological processes
Category	Term	List 1	Count	%	PValue	Genes	List Total	Pop Hits	Pop Total	Fold Enrichment	Bonferroni	Benjamini	FDR
GOTERM_BP_FAT	GO:0007049~cell cycle	cell cycle	127	1.05185	2.01884e-24	CEP72, PRC1, DTYMK, KNTC1, PKMYT1, TTK, AURKA, AURKB, PTTG1, CD2AP, CDCA8, CDKN2A, OIP5, H2AFX, TUBG1, CCNA2, ASPM, CDCA3, EGFR, LIG1, LIG3, PIM2, TACC3, PA2G4, KRT18, MAD2L1, TIMELESS, SPAG5, SGSM3, PSMA5, ZWINT, NUP43, BLM, NEK2, CHEK1, CHEK2, CALR, RCC1, URGCP, SPC25, PSMB4, NIPBL, SAC3D1, NCAPG2, PSMB3, PSMB2, TFDP2, TCF3, HELLS, ERCC6L, CKAP2, MKI67, CKAP5, CDC20, NDC80, BRCA1, HDAC3, PLK1, …	845	776	13528	2.62011	6.25639e-21	6.25639e-21	3.64842e-21			cell cycle
GOTERM_BP_FAT	GO:0022402~cell cycle process	cell cycle process	103	0.853073	2.34357e-23	CEP72, PRC1, KNTC1, PKMYT1, TTK, AURKA, PTTG1, AURKB, CD2AP, CDCA8, CDKN2A, OIP5, H2AFX, TUBG1, CCNA2, ASPM, CDCA3, EGFR, LIG3, PIM2, TACC3, PA2G4, MAD2L1, TIMELESS, SGSM3, PSMA5, SPAG5, ZWINT, NUP43, BLM, NEK2, CHEK1, RCC1, CALR, PSMB4, SPC25, NIPBL, SAC3D1, NCAPG2, PSMB3, PSMB2, TCF3, HELLS, ERCC6L, MKI67, CKAP5, CDC20, NDC80, BRCA1, HDAC3, PLK1, PSMC1, RAD54B, GTSE1, MEN1, CCNE1, KIF2C, CEP250…	845	565	13528	2.91854	7.26273e-20	3.63137e-20	4.23527e-20			cell cycle process
GOTERM_BP_FAT	GO:0000278~mitotic cell cycle	mitotic cell cycle	80	0.662581	6.66974e-23	PRC1, KNTC1, PKMYT1, TTK, AURKA, AURKB, PTTG1, CD2AP, GTSE1, KIF2C, CCNE1, CDCA8, CDKN2A, CEP250, OIP5, PSMD2, PSMD3, PSMD4, CCNA2, ASPM, CDCA3, EGFR, CDC6, CDK1, KIF11, CCNF, KIF15, TPX2, NUSAP1, UBE2I, PBK, CDK4, UBE2C, RBBP8, MAD2L1, TIMELESS, SPAG5, PSMA5, ZWINT, NSL1, BUB1B, PSME3, KPNA2, NUP43, BLM, NEK2, CHEK1, CEP55, RCC1, PSMB4, SPC25, NIPBL, SAC3D1, NCAPG, NCAPG2, PSMB3, PSMB2, BUB1, TC…	845	370	13528	3.46151	2.06695e-19	6.88984e-20	1.20534e-19			mitotic cell cycle
GOTERM_BP_FAT	GO:0022403~cell cycle phase	cell cycle phase	81	0.670863	2.46443e-20	PRC1, KNTC1, PKMYT1, TTK, AURKA, AURKB, PTTG1, CD2AP, GTSE1, KIF2C, CCNE1, CDCA8, CDKN2A, OIP5, H2AFX, RANBP1, TUBG1, FANCA, CCNA2, ASPM, CDCA3, EGFR, CDC6, CDK1, KIF11, CCNF, KIF15, LIG3, TPX2, NUSAP1, UBE2I, PIM2, PBK, CDK4, TACC3, UBE2C, RBBP8, MAD2L1, TIMELESS, SPAG5, ZWINT, NSL1, BUB1B, KPNA2, NUP43, BLM, NEK2, CHEK1, CEP55, RCC1, SPC25, NIPBL, SAC3D1, NCAPG, NCAPG2, KRT7, BUB1, TCF3, HELLS,…	845	414	13528	3.13229	7.63728e-17	1.90932e-17	4.45369e-17			cell cycle phase
GOTERM_BP_FAT	GO:0000279~M phase	M phase	70	0.579758	1.11836e-19	PRC1, KNTC1, PKMYT1, TTK, AURKA, AURKB, PTTG1, CD2AP, KIF2C, CDCA8, OIP5, H2AFX, RANBP1, TUBG1, FANCA, CCNA2, ASPM, CDCA3, CDC6, CDK1, KIF11, CCNF, KIF15, LIG3, TPX2, NUSAP1, UBE2I, PIM2, PBK, TACC3, UBE2C, MAD2L1, TIMELESS, SPAG5, ZWINT, NSL1, BUB1B, KPNA2, NUP43, NEK2, CHEK1, CEP55, RCC1, SPC25, NIPBL, SAC3D1, NCAPG, NCAPG2, BUB1, HELLS, ERCC6L, MSH6, MKI67, CKAP5, DLGAP5, KIF18A, CENPF, CDC20,…	845	329	13528	3.40627	3.46579e-16	6.93158e-17	2.02108e-16			M phase
GOTERM_BP_FAT	GO:0007067~mitosis	mitosis	54	0.447242	3.94285e-18	KNTC1, PKMYT1, AURKA, PTTG1, AURKB, CD2AP, KIF2C, CDCA8, OIP5, CCNA2, ASPM, CDCA3, CDC6, CDK1, KIF11, CCNF, KIF15, TPX2, NUSAP1, UBE2I, PBK, UBE2C, MAD2L1, TIMELESS, SPAG5, ZWINT, NSL1, BUB1B, NUP43, NEK2, CEP55, RCC1, SPC25, NIPBL, SAC3D1, NCAPG, NCAPG2, BUB1, HELLS, ERCC6L, CKAP5, DLGAP5, KIF18A, CENPF, BIRC5, NDC80, CENPE, CDC20, CDC25C, CDC25A, SMC4, CCNB1, CCNB2, PLK1	845	220	13528	3.9296	1.22189e-14	2.03648e-15	7.12545e-15			mitosis
GOTERM_BP_FAT	GO:0000280~nuclear division	nuclear division	54	0.447242	3.94285e-18	KNTC1, PKMYT1, AURKA, PTTG1, AURKB, CD2AP, KIF2C, CDCA8, OIP5, CCNA2, ASPM, CDCA3, CDC6, CDK1, KIF11, CCNF, KIF15, TPX2, NUSAP1, UBE2I, PBK, UBE2C, MAD2L1, TIMELESS, SPAG5, ZWINT, NSL1, BUB1B, NUP43, NEK2, CEP55, RCC1, SPC25, NIPBL, SAC3D1, NCAPG, NCAPG2, BUB1, HELLS, ERCC6L, CKAP5, DLGAP5, KIF18A, CENPF, BIRC5, NDC80, CENPE, CDC20, CDC25C, CDC25A, SMC4, CCNB1, CCNB2, PLK1	845	220	13528	3.9296	1.22189e-14	2.03648e-15	7.12545e-15			nuclear division
GOTERM_BP_FAT	GO:0048285~organelle fission	organelle fission	55	0.455524	5.25249e-18	KNTC1, PKMYT1, AURKA, PTTG1, AURKB, CD2AP, KIF2C, CDCA8, OIP5, CCNA2, ASPM, CDCA3, CDC6, CDK1, KIF11, CCNF, KIF15, TPX2, NUSAP1, UBE2I, PBK, UBE2C, MAD2L1, TIMELESS, SPAG5, ZWINT, NSL1, BUB1B, NUP43, NEK2, CEP55, RCC1, SPC25, NIPBL, SAC3D1, NCAPG, NCAPG2, BUB1, HELLS, ERCC6L, CKAP5, DLGAP5, KIF18A, CENPF, BIRC5, NDC80, CENPE, CDC20, CDC25C, CDC25A, SMC4, CCNB1, PEX11B, CCNB2, PLK1	845	229	13528	3.84507	1.62775e-14	2.32535e-15	9.49222e-15			organelle fission
GOTERM_BP_FAT	GO:0000087~M phase of mitotic cell cycle	M phase of mitotic cell cycle	54	0.447242	9.1623e-18	KNTC1, PKMYT1, AURKA, PTTG1, AURKB, CD2AP, KIF2C, CDCA8, OIP5, CCNA2, ASPM, CDCA3, CDC6, CDK1, KIF11, CCNF, KIF15, TPX2, NUSAP1, UBE2I, PBK, UBE2C, MAD2L1, TIMELESS, SPAG5, ZWINT, NSL1, BUB1B, NUP43, NEK2, CEP55, RCC1, SPC25, NIPBL, SAC3D1, NCAPG, NCAPG2, BUB1, HELLS, ERCC6L, CKAP5, DLGAP5, KIF18A, CENPF, BIRC5, NDC80, CENPE, CDC20, CDC25C, CDC25A, SMC4, CCNB1, CCNB2, PLK1	845	224	13528	3.85943	2.8394e-14	3.54925e-15	1.6558e-14			M phase of mitotic cell cycle
GOTERM_BP_FAT	GO:0051301~cell division	cell division	54	0.447242	1.95863e-12	PRC1, KNTC1, PTTG1, AURKB, CD2AP, CCNE1, CDCA8, CDKN2A, OIP5, CCNA2, ASPM, CDCA3, CDK1, CDC6, KIF11, LIG1, CCNF, LIG3, NUSAP1, UBE2I, UBE2C, CDK4, CDK5, MAD2L1, TIMELESS, SPAG5, ZWINT, NSL1, BUB1B, NUP43, CKS1B, NEK2, CEP55, RCC1, SPC25, SAC3D1, NCAPG, NCAPG2, BUB1, HELLS, ERCC6L, CKAP5, CENPF, BIRC5, NDC80, CENPE, CDC20, RACGAP1, CDC25C, CDC25A, SMC4, CCNB1, CCNB2, PLK1	845	295	13528	2.93055	6.06987e-09	6.7443e-10	3.53965e-09			cell division
GOTERM_BP_FAT	GO:0051726~regulation of cell cycle	regulation of cell cycle	57	0.472089	5.72562e-12	AURKAIP1, KNTC1, PKMYT1, TTK, GTSE1, CDT1, MEN1, CDC45, CDKN2A, CUL7, TGFA, H2AFX, RANBP1, CDK5RAP1, CCNA2, EGFR, CDK1, CDC6, BRCC3, NUSAP1, TACC3, UBE2C, CDK4, CDK5, RBBP8, MAD2L1, TIMELESS, ZWINT, BUB1B, SMARCA4, CKS1B, BLM, NEK2, ASNS, CHEK1, TRRAP, SFN, CHEK2, RCC1, CALR, SCRIB, OVOL2, BUB1, TCF3, TAF6, DLGAP5, GMNN, CENPF, BIRC5, CENPE, CDKN3, CDC25C, CDC25A, BRCA1, CCNB1, HDAC3, PLK4	845	331	13528	2.75692	1.77438e-08	1.77438e-09	1.03473e-08			regulation of cell cycle
GOTERM_BP_FAT	GO:0006259~DNA metabolic process	DNA metabolic process	72	0.596323	7.55103e-11	PTTG1, CDT1, NONO, MEN1, CDC45, CDKN2A, FANCI, H2AFX, FANCA, TOP2A, NT5E, CCNO, CDC6, BRCC3, NUDT1, DFFA, AIFM1, LIG1, LIG3, POLB, MCM2, RNASEH2A, RMI1, MCM4, HMGA1, MCM6, RBBP8, RFC4, RFC2, RRM1, KPNA2, APEX2, BLM, SHFM1, CHEK1, POLA2, TK1, RPA3, TYMS, CHD1L, POLE2, KRT7, POLQ, DNMT3B, APEX1, FEN1, HELLS, DNAJA3, RECQL4, MSH6, GINS2, RAD51AP1, RECQL5, PTTG3P, GINS4, PPFIBP2, CENPF, CDC25C, CDC25…	845	506	13528	2.27803	2.34007e-07	2.12733e-08	1.36461e-07			DNA metabolic process
GOTERM_BP_FAT	GO:0006260~DNA replication	DNA replication	38	0.314726	4.40074e-10	BLM, CHEK1, POLA2, CDT1, RPA3, TK1, TYMS, CDC45, POLE2, KRT7, POLQ, TOP2A, FEN1, DNAJA3, GINS2, CDC6, LIG1, GINS4, LIG3, CENPF, POLB, MCM2, RNASEH2A, CDC25C, RMI1, MCM4, HMGA1, BRCA1, CDC25A, MCM6, DNA2, RFC4, RFC2, POLD2, RRM1, KCTD13, CHAF1A, CHAF1B	845	190	13528	3.20189	1.36379e-06	1.13649e-07	7.95294e-07			DNA replication
GOTERM_BP_FAT	GO:0007346~regulation of mitotic cell cycle	regulation of mitotic cell cycle	32	0.265032	3.59752e-09	AURKAIP1, NEK2, KNTC1, TTK, PKMYT1, ASNS, TRRAP, RCC1, SCRIB, GTSE1, CDT1, CDKN2A, CUL7, BUB1, TGFA, RANBP1, CCNA2, EGFR, CDC6, CDK1, DLGAP5, CENPF, NUSAP1, BIRC5, CENPE, UBE2C, CDC25C, HDAC3, MAD2L1, ZWINT, BUB1B, SMARCA4	845	152	13528	3.37041	1.11487e-05	8.57594e-07	6.50139e-06			regulation of mitotic cell cycle
GOTERM_BP_FAT	GO:0000075~cell cycle checkpoint	cell cycle checkpoint	24	0.198774	5.23195e-09	CDC6, CDK1, BRCC3, BLM, KNTC1, CENPF, TTK, CHEK1, CENPE, BIRC5, TRRAP, CHEK2, BRCA1, GTSE1, RBBP8, CDT1, CDC45, CDKN2A, MAD2L1, ZWINT, BUB1, BUB1B, H2AFX, CCNA2	845	91	13528	4.22228	1.62137e-05	1.15813e-06	9.45509e-06			cell cycle checkpoint
GOTERM_BP_FAT	GO:0006886~intracellular protein transport	intracellular protein transport	55	0.455524	5.55426e-09	COPA, XPO6, AP1B1, AP1G2, GRIK2, TIMM17B, PEX6, CLTC, SSR1, COPB2, COPB1, TIMM9, SAR1B, RAMP1, SEC24D, KPNB1, RAB27A, TOMM34, STX6, KDELR2, MYO6, VPS45, SIX2, VPS41, IPO9, NUPL2, CDK5, TIMM8A, BCAP31, KRT18, NUP205, IPO4, SIL1, KPNA2, KPNA1, SEC61G, YWHAZ, AP1M2, MTX2, MTX1, POLA2, CALR, CSE1L, AP3D1, SCG5, CD24, SEC61A1, HSPA9, TOM1L1, HGS, GOSR2, SYTL2, SMURF1, SSR4, SSR2	845	374	13528	2.35433	1.72125e-05	1.14751e-06	1.00376e-05			intracellular protein transport
GOTERM_BP_FAT	GO:0070727~cellular macromolecule localization	cellular macromolecule localization	58	0.480371	1.2099e-08	COPA, XPO6, AP1B1, AP1G2, GRIK2, TIMM17B, PEX6, AURKB, CLTC, SSR1, COPB2, COPB1, TIMM9, SAR1B, RAMP1, SEC24D, KPNB1, RAB27A, TOMM34, EGFR, STX6, KDELR2, MYO6, VPS45, SIX2, IPO9, VPS41, NUPL2, CDK5, TIMM8A, BCAP31, KRT18, IPO4, NUP205, SIL1, KPNA2, KPNA1, SEC61G, YWHAZ, AP1M2, MTX2, MTX1, POLA2, CALR, STAU1, CSE1L, AP3D1, SCG5, CD24, SEC61A1, HSPA9, TOM1L1, HGS, GOSR2, SYTL2, SMURF1, SSR4, SSR2	845	414	13528	2.24287	3.7494e-05	2.34342e-06	2.18651e-05			cellular macromolecule localization
GOTERM_BP_FAT	GO:0007059~chromosome segregation	chromosome segregation	22	0.18221	1.4851e-08	NEK2, DLGAP5, KIF18A, CENPF, NUSAP1, UBE2I, NDC80, CENPE, BIRC5, PTTG1, BRCA1, SRPK1, SMC4, SPC25, NIPBL, MAD2L1, NCAPG, HJURP, ZWINT, NSL1, TOP2A, NUP43	845	81	13528	4.34825	4.60223e-05	2.70726e-06	2.68386e-05			chromosome segregation
GOTERM_BP_FAT	GO:0046907~intracellular transport	intracellular transport	79	0.654298	2.22611e-08	NCBP2, COPA, AP1G2, AP1B1, XPO6, GRIK2, MYO7A, TIMM17B, PEX6, CSPG5, CLTC, SSR1, HOOK1, HOOK2, COPB2, RAE1, COPB1, TIMM9, SLC25A1, RANBP1, SAR1B, GOLGA5, RAMP1, SEC24D, KPNB1, RAB27A, TOMM34, STX6, KDELR2, SCAMP3, MYO6, VPS45, SIX2, IPO9, VPS41, NUPL2, CDK5, TIMM8A, BCAP31, KRT18, IPO4, NUP205, THOC6, SIL1, KPNA2, LRPPRC, KPNA1, SEC61G, KIF4A, YWHAZ, AP1M2, MTX2, MTX1, RER1, POLA2, CALR, CSE1L, A…	845	657	13528	1.92503	6.89849e-05	3.83262e-06	4.023e-05			intracellular transport
GOTERM_BP_FAT	GO:0034613~cellular protein localization	cellular protein localization	57	0.472089	2.36399e-08	COPA, XPO6, AP1B1, AP1G2, GRIK2, TIMM17B, PEX6, AURKB, CLTC, SSR1, COPB2, COPB1, TIMM9, SAR1B, RAMP1, SEC24D, KPNB1, RAB27A, TOMM34, EGFR, STX6, KDELR2, MYO6, VPS45, SIX2, IPO9, VPS41, NUPL2, CDK5, TIMM8A, BCAP31, KRT18, IPO4, NUP205, SIL1, KPNA2, KPNA1, SEC61G, YWHAZ, AP1M2, MTX2, MTX1, POLA2, CALR, CSE1L, AP3D1, SCG5, CD24, SEC61A1, HSPA9, TOM1L1, HGS, GOSR2, SYTL2, SMURF1, SSR4, SSR2	845	411	13528	2.22029	7.32574e-05	3.85579e-06	4.27217e-05			cellular protein localization
GOTERM_BP_FAT	GO:0010564~regulation of cell cycle process		26	0.215339	2.56803e-08	AURKAIP1, NEK2, DLGAP5, KNTC1, CENPF, TTK, NUSAP1, PKMYT1, CENPE, BIRC5, CALR, UBE2C, CDC25C, RCC1, BRCA1, GTSE1, CDT1, PLK4, CDKN2A, MAD2L1, CUL7, TIMELESS, BUB1, TGFA, RANBP1, SMARCA4	845	114	13528	3.65128	7.95801e-05	3.97915e-06	4.6409e-05				127	103	80	81	70	54	54	55	54	54	57	72	38	32	24	55	58	22	79	57
GOTERM_BP_FAT	GO:0045184~establishment of protein localization		88	0.728839	3.1792e-08	COPA, AP1G2, AP1B1, XPO6, GRIK2, TIMM17B, NUP62CL, PEX6, PDIA4, CLTC, SSR1, HOOK1, HOOK2, COPB2, COPB1, TIMM9, RAB25, RAB26, SAR1B, RAMP1, KPNB1, SEC24D, RAB27A, TOMM34, STX6, KDELR3, KDELR2, SCAMP3, MYO6, VPS45, SIX2, NUP85, IPO9, VPS41, NUPL2, YIF1A, CDK5, TIMM8A, BCAP31, KRT18, BACE2, IPO4, NUP205, SIL1, RAB15, COL1A1, KPNA2, SNX13, NUP43, SEC61G, KPNA1, YWHAZ, AP1M2, EXOC7, MTX2, MTX1, POLA2,…	845	769	13528	1.83203	9.85186e-05	4.69158e-06	5.7454e-05
GOTERM_BP_FAT	GO:0031396~regulation of protein ubiquitination		24	0.198774	3.60275e-08	CDK1, FBXO2, CDC20, UBE2C, CDK5, BRCA1, CCNB1, PSMB4, PSMD14, CDKN2A, MAD2L1, PSMD12, PLK1, PSMA5, PSMB3, PSMB2, PSMC1, PSMD2, BUB1B, PSMD3, PSME3, PSMD4, SMURF1, DNAJA3	845	100	13528	3.84227	0.000111643	5.07496e-06	6.51083e-05
GOTERM_BP_FAT	GO:0007051~spindle organization		16	0.132516	4.40253e-08	KIF11, PRC1, TTK, AURKA, NDC80, TACC3, UBE2C, RCC1, SPC25, HDAC3, SAC3D1, SPAG5, ZWINT, BUB1B, RANBP1, TUBG1	845	45	13528	5.69226	0.000136425	5.93192e-06	7.95619e-05
GOTERM_BP_FAT	GO:0015031~protein transport		86	0.712274	8.61101e-08	COPA, AP1G2, AP1B1, XPO6, GRIK2, TIMM17B, NUP62CL, PEX6, PDIA4, CLTC, SSR1, HOOK1, HOOK2, COPB2, COPB1, TIMM9, RAB25, RAB26, SAR1B, RAMP1, KPNB1, SEC24D, RAB27A, TOMM34, STX6, KDELR3, KDELR2, SCAMP3, MYO6, VPS45, SIX2, NUP85, IPO9, VPS41, NUPL2, YIF1A, CDK5, TIMM8A, BCAP31, KRT18, BACE2, IPO4, NUP205, SIL1, RAB15, COL1A1, KPNA2, SNX13, NUP43, SEC61G, KPNA1, YWHAZ, AP1M2, EXOC7, MTX2, MTX1, POLA2,…	845	762	13528	1.80684	0.00026682	1.11189e-05	0.000155617
GOTERM_BP_FAT	GO:0008104~protein localization		95	0.786815	1.53712e-07	COPA, AP1G2, AP1B1, XPO6, GRIK2, TIMM17B, NUP62CL, PEX6, AURKB, PDIA4, CLTC, SSR1, HOOK1, HOOK2, COPB2, CEP250, COPB1, TIMM9, RAB25, RAB26, SAR1B, RAMP1, KPNB1, SEC24D, RAB27A, TOMM34, STX6, EGFR, KDELR3, KDELR2, SCAMP3, MYO6, VPS45, SIX2, NUP85, IPO9, VPS41, TACC3, NUPL2, FLNB, YIF1A, CDK5, TIMM8A, BCAP31, KRT18, BACE2, IPO4, NUP205, FGFR1OP, SIL1, RAB15, COL1A1, KPNA2, SNX13, NUP43, SEC61G, KPN…	845	882	13528	1.72438	0.000476239	1.90539e-05	0.000277785
GOTERM_BP_FAT	GO:0000226~microtubule cytoskeleton organization		28	0.231903	3.48998e-07	CEP72, PRC1, NEK2, TTK, AURKA, RCC1, HOOK1, SPC25, HOOK2, KIF2C, CEP250, SAC3D1, RANBP1, TUBG1, KIF11, CKAP5, KIF18A, NUSAP1, NDC80, UBE2C, TACC3, BRCA1, HDAC3, SPAG5, ZWINT, FGFR1OP, BUB1B, MAP7	845	147	13528	3.04942	0.00108096	4.15971e-05	0.000630703
GOTERM_BP_FAT	GO:0044271~nitrogen compound biosynthetic process		46	0.380984	3.6234e-07	ALDOA, PYCRL, SEPHS2, ATP1B1, ALDH18A1, SRM, ATP10B, SLC6A3, DTYMK, CAD, ASNS, CTPS2, ATP5G1, HPRT1, PSPH, PFAS, PPAT, GOT2, MTHFD1, TYMS, PLOD1, ATIC, SPR, LGSN, ETNK2, NQO1, ATP5H, NT5E, HMBS, ATP13A2, GMPS, AMPD3, GART, APRT, NME4, ATP6V1C1, PYCR1, SLC25A13, ATP6V0E2, ATP2A2, NME1, RRM1, QPRT, PSAT1, FLAD1, PAICS	845	325	13528	2.26596	0.00112226	4.15877e-05	0.000654813
GOTERM_BP_FAT	GO:0007017~microtubule-based process		39	0.323008	3.81172e-07	CEP72, KIF4A, PRC1, NEK2, TTK, AURKA, RCC1, GTSE1, HOOK1, KIF2C, HOOK2, SPC25, CEP250, SAC3D1, RANBP1, TUBG1, KIF2A, KIF14, KIF11, CKAP5, KIF15, KIF18A, NUSAP1, CENPE, NDC80, UBE2C, TACC3, BRCA1, HDAC3, SPAG5, ZWINT, FGFR1OP, BUB1B, TUBA4A, RHOT2, MAP7, KPNA2, LRPPRC, KIF20A	845	253	13528	2.46786	0.00118056	4.21867e-05	0.000688846
GOTERM_BP_FAT	GO:0006974~response to DNA damage stimulus		50	0.414113	5.50266e-07	APEX2, BLM, SHFM1, CHEK1, PTTG1, SFN, CHEK2, GTSE1, RPA3, MEN1, NONO, TYMS, CHD1L, POLE2, FANCI, H2AFX, POLQ, FANCA, CCNO, APEX1, TOP2A, CCNA2, FEN1, RECQL4, MSH6, CDK1, MYO6, RAD51AP1, BRCC3, NUDT1, RECQL5, AIFM1, LIG1, LIG3, POLB, BRCA1, RBBP8, DNA2, RFC4, CSNK1D, TIMELESS, RFC2, IRF7, TDP1, POLD2, RAD54B, CHAF1A, PARP1, CHAF1B, BARD1	845	373	13528	2.14604	0.00170382	5.88008e-05	0.000994427
GOTERM_BP_FAT	GO:0051438~regulation of ubiquitin-protein ligase activity		19	0.157363	1.03773e-06	CDK1, CDC20, UBE2C, CCNB1, PSMB4, PSMD14, CDKN2A, MAD2L1, PSMD12, PLK1, PSMA5, PSMB3, PSMB2, PSMC1, PSMD2, BUB1B, PSMD3, PSME3, PSMD4	845	78	13528	3.89974	0.00321077	0.000107192	0.00187536
GOTERM_BP_FAT	GO:0006281~DNA repair		41	0.339573	1.04958e-06	APEX2, BLM, SHFM1, CHEK1, PTTG1, RPA3, MEN1, NONO, TYMS, CHD1L, POLE2, FANCI, H2AFX, POLQ, CCNO, FANCA, TOP2A, APEX1, FEN1, RECQL4, MSH6, RECQL5, NUDT1, BRCC3, RAD51AP1, LIG1, LIG3, POLB, BRCA1, RBBP8, DNA2, RFC4, CSNK1D, RFC2, TDP1, POLD2, RAD54B, CHAF1A, PARP1, CHAF1B, BARD1	845	284	13528	2.31123	0.00324736	0.000104919	0.00189677
GOTERM_BP_FAT	GO:0051439~regulation of ubiquitin-protein ligase activity during mitotic cell cycle		18	0.149081	1.18848e-06	CDK1, CDC20, UBE2C, CCNB1, PSMB4, PSMD14, MAD2L1, PSMD12, PLK1, PSMA5, PSMB3, PSMB2, PSMC1, PSMD2, BUB1B, PSMD3, PSME3, PSMD4	845	71	13528	4.05874	0.00367632	0.00011509	0.00214778
GOTERM_BP_FAT	GO:0031145~anaphase-promoting complex-dependent proteasomal ubiquitin-dependent protein catabolic process		17	0.140798	1.64483e-06	CDK1, CDC20, UBE2C, CCNB1, PSMB4, PSMD14, MAD2L1, PSMD12, PSMA5, PSMB3, PSMB2, PSMC1, PSMD2, BUB1B, PSMD3, PSME3, PSMD4	845	65	13528	4.18709	0.00508437	0.000154453	0.00297247
GOTERM_BP_FAT	GO:0051340~regulation of ligase activity		19	0.157363	1.86703e-06	CDK1, CDC20, UBE2C, CCNB1, PSMB4, PSMD14, CDKN2A, MAD2L1, PSMD12, PLK1, PSMA5, PSMB3, PSMB2, PSMC1, PSMD2, BUB1B, PSMD3, PSME3, PSMD4	845	81	13528	3.75531	0.00576922	0.00017016	0.00337401
GOTERM_BP_FAT	GO:0034660~ncRNA metabolic process		35	0.289879	2.26705e-06	PUS1, GAR1, INTS1, VARS, PUS7, IARS, INTS8, CDKN2A, INTS5, METTL1, HARS2, NPM3, WDR12, TFB2M, FTSJ1, CDK5RAP1, DUS1L, IMP4, TSEN34, YARS, TBL3, GTPBP3, EXOSC4, AARS, EXOSC5, GARS, EPRS, HEATR1, LARS2, TARS, DDX56, PA2G4, NHP2, RPP40, TRIT1	845	230	13528	2.43622	0.00700097	0.000200711	0.0040969
GOTERM_BP_FAT	GO:0031398~positive regulation of protein ubiquitination		19	0.157363	3.25576e-06	CDK1, CDC20, UBE2C, BRCA1, CCNB1, PSMB4, PSMD14, PSMD12, PLK1, PSMA5, PSMB3, PSMB2, PSMC1, PSMD2, PSMD3, PSME3, PSMD4, SMURF1, DNAJA3	845	84	13528	3.62119	0.0100389	0.000280228	0.0058836
GOTERM_BP_FAT	GO:0043161~proteasomal ubiquitin-dependent protein catabolic process		21	0.173927	4.03986e-06	CDK1, NPLOC4, FBXO2, CDC20, UBE2C, CD2AP, CCNB1, PSMB4, PSMD14, MAD2L1, PSMD12, PSMA5, PSMB3, PSMB2, PSMC1, PSMD2, BUB1B, PSMD3, PSMD4, PSME3, SMURF1	845	102	13528	3.29607	0.0124415	0.000338309	0.00730052
GOTERM_BP_FAT	GO:0010498~proteasomal protein catabolic process		21	0.173927	4.03986e-06	CDK1, NPLOC4, FBXO2, CDC20, UBE2C, CD2AP, CCNB1, PSMB4, PSMD14, MAD2L1, PSMD12, PSMA5, PSMB3, PSMB2, PSMC1, PSMD2, BUB1B, PSMD3, PSMD4, PSME3, SMURF1	845	102	13528	3.29607	0.0124415	0.000338309	0.00730052
GOTERM_BP_FAT	GO:0034654~nucleobase, nucleoside, nucleotide and nucleic acid biosynthetic process		30	0.248468	9.02098e-06	ALDOA, ATP1B1, ATP10B, DTYMK, CTPS2, CAD, ATP5G1, HPRT1, PFAS, PPAT, MTHFD1, TYMS, ATIC, ATP5H, NT5E, ATP13A2, AMPD3, GMPS, GART, APRT, NME4, ATP6V1C1, SLC25A13, ATP6V0E2, ATP2A2, NME1, RRM1, QPRT, FLAD1, PAICS	845	193	13528	2.48852	0.027569	0.000735417	0.0163013
GOTERM_BP_FAT	GO:0034404~nucleobase, nucleoside and nucleotide biosynthetic process		30	0.248468	9.02098e-06	ALDOA, ATP1B1, ATP10B, DTYMK, CTPS2, CAD, ATP5G1, HPRT1, PFAS, PPAT, MTHFD1, TYMS, ATIC, ATP5H, NT5E, ATP13A2, AMPD3, GMPS, GART, APRT, NME4, ATP6V1C1, SLC25A13, ATP6V0E2, ATP2A2, NME1, RRM1, QPRT, FLAD1, PAICS	845	193	13528	2.48852	0.027569	0.000735417	0.0163013
GOTERM_BP_FAT	GO:0006541~glutamine metabolic process		9	0.0745403	9.04936e-06	GLS2, GFPT1, CAD, LGSN, ASNS, CTPS2, GMPS, PPAT, PFAS	845	19	13528	7.58343	0.0276545	0.000718821	0.0163526
GOTERM_BP_FAT	GO:0031397~negative regulation of protein ubiquitination		17	0.140798	1.00558e-05	CDC20, UBE2C, CDK5, PSMB4, PSMD14, CDKN2A, MAD2L1, PSMD12, PSMA5, PSMB3, PSMB2, PSMC1, PSMD2, BUB1B, PSMD3, PSME3, PSMD4	845	74	13528	3.67785	0.0306824	0.00077877	0.018171
GOTERM_BP_FAT	GO:0044259~multicellular organismal macromolecule metabolic process		11	0.0911049	1.12784e-05	HIF1A, MMP9, COL3A1, ACACA, COL1A1, MMP3, SERPINH1, MMP13, COL5A1, MMP1, MMP11	845	31	13528	5.68078	0.0343482	0.000852124	0.0203802
GOTERM_BP_FAT	GO:0032268~regulation of cellular protein metabolic process		55	0.455524	1.17762e-05	NCBP2, AURKAIP1, IDE, TTK, MEN1, CDKN2A, MAP3K9, PSMD2, PSMD3, PSMD4, MLST8, PAK1, EIF2B2, EGFR, CDK1, F12, CLN3, UBE2C, CDK4, CDK5, PA2G4, EIF2AK1, MAD2L1, PSMA5, PIAS3, BUB1B, HSPB1, PSME3, IGF2BP3, MTIF2, CALR, TIMP1, PSMB4, EIF3B, PSMB3, KRT7, PSMB2, CD24, DNMT3B, DNAJA3, PTPN3, PAIP1, FBXO2, ITGA2, CDC20, BRCA1, CCNB1, PSMD14, DIO2, PSMD12, PLK1, PSMC1, PON1, DNMT1, SMURF1	845	474	13528	1.85764	0.0358367	0.000868541	0.0212796
GOTERM_BP_FAT	GO:0051352~negative regulation of ligase activity		16	0.132516	1.21275e-05	CDC20, UBE2C, PSMB4, PSMD14, CDKN2A, MAD2L1, PSMD12, PSMA5, PSMB3, PSMB2, PSMC1, PSMD2, BUB1B, PSMD3, PSME3, PSMD4	845	67	13528	3.82316	0.0368857	0.000873646	0.0219143
GOTERM_BP_FAT	GO:0051444~negative regulation of ubiquitin-protein ligase activity		16	0.132516	1.21275e-05	CDC20, UBE2C, PSMB4, PSMD14, CDKN2A, MAD2L1, PSMD12, PSMA5, PSMB3, PSMB2, PSMC1, PSMD2, BUB1B, PSMD3, PSME3, PSMD4	845	67	13528	3.82316	0.0368857	0.000873646	0.0219143
GOTERM_BP_FAT	GO:0009165~nucleotide biosynthetic process		29	0.240186	1.23743e-05	ALDOA, ATP1B1, ATP10B, DTYMK, CTPS2, CAD, ATP5G1, HPRT1, PFAS, PPAT, MTHFD1, TYMS, ATIC, ATP5H, NT5E, ATP13A2, AMPD3, GMPS, GART, NME4, ATP6V1C1, SLC25A13, ATP6V0E2, ATP2A2, NME1, RRM1, QPRT, FLAD1, PAICS	845	186	13528	2.4961	0.0376222	0.000871169	0.0223602
GOTERM_BP_FAT	GO:0009064~glutamine family amino acid metabolic process		14	0.115952	1.29097e-05	PYCRL, ALDH18A1, CTPS2, ASNS, CAD, GMPS, PPAT, PFAS, GLS2, GOT2, PYCR1, GFPT1, LGSN, GAD1	845	52	13528	4.31024	0.0392177	0.000888659	0.0233276
GOTERM_BP_FAT	GO:0051437~positive regulation of ubiquitin-protein ligase activity during mitotic cell cycle		16	0.132516	1.46749e-05	CDK1, CDC20, UBE2C, CCNB1, PSMB4, PSMD14, PSMD12, PLK1, PSMA5, PSMB3, PSMB2, PSMC1, PSMD2, PSMD3, PSME3, PSMD4	845	68	13528	3.76693	0.0444594	0.000988163	0.026517
GOTERM_BP_FAT	GO:0032269~negative regulation of cellular protein metabolic process		28	0.231903	1.88111e-05	IDE, IGF2BP3, CALR, TIMP1, MEN1, PSMB4, CDKN2A, PSMB3, PSMB2, PSMD2, PSMD3, PSMD4, DNMT3B, CLN3, PTPN3, CDC20, UBE2C, CDK5, PSMD14, EIF2AK1, MAD2L1, PSMD12, PSMA5, PSMC1, PON1, BUB1B, DNMT1, PSME3	845	180	13528	2.49036	0.0566294	0.00123957	0.0339896
GOTERM_BP_FAT	GO:0051443~positive regulation of ubiquitin-protein ligase activity		16	0.132516	2.12294e-05	CDK1, CDC20, UBE2C, CCNB1, PSMB4, PSMD14, PSMD12, PLK1, PSMA5, PSMB3, PSMB2, PSMC1, PSMD2, PSMD3, PSME3, PSMD4	845	70	13528	3.65931	0.063673	0.0013697	0.0383584
GOTERM_BP_FAT	GO:0051325~interphase		20	0.165645	2.67531e-05	EGFR, CDC6, BLM, CENPF, CHEK1, BIRC5, CDK4, CDC25C, RCC1, CDKN3, GTSE1, CDC25A, RBBP8, CCNB1, CCNE1, CDKN2A, GSPT1, KRT7, TCF3, KPNA2	845	106	13528	3.02065	0.079565	0.00169059	0.0483367
GOTERM_BP_FAT	GO:0007088~regulation of mitosis		14	0.115952	3.04573e-05	AURKAIP1, NEK2, DLGAP5, TTK, NUSAP1, PKMYT1, CENPF, CENPE, CDC25C, RCC1, MAD2L1, CUL7, BUB1, TGFA	845	56	13528	4.00237	0.090071	0.00188599	0.0550277
GOTERM_BP_FAT	GO:0051783~regulation of nuclear division		14	0.115952	3.04573e-05	AURKAIP1, NEK2, DLGAP5, TTK, NUSAP1, PKMYT1, CENPF, CENPE, CDC25C, RCC1, MAD2L1, CUL7, BUB1, TGFA	845	56	13528	4.00237	0.090071	0.00188599	0.0550277
GOTERM_BP_FAT	GO:0032963~collagen metabolic process		10	0.0828226	3.2236e-05	HIF1A, MMP9, COL3A1, COL1A1, MMP3, SERPINH1, MMP13, COL5A1, MMP1, MMP11	845	28	13528	5.71767	0.095073	0.00195693	0.0582404
GOTERM_BP_FAT	GO:0051351~positive regulation of ligase activity		16	0.132516	3.59062e-05	CDK1, CDC20, UBE2C, CCNB1, PSMB4, PSMD14, PSMD12, PLK1, PSMA5, PSMB3, PSMB2, PSMC1, PSMD2, PSMD3, PSME3, PSMD4	845	73	13528	3.50892	0.105308	0.00213762	0.0648693
GOTERM_BP_FAT	GO:0051436~negative regulation of ubiquitin-protein ligase activity during mitotic cell cycle		15	0.124234	3.74217e-05	CDC20, UBE2C, PSMB4, PSMD14, MAD2L1, PSMD12, PSMA5, PSMB3, PSMB2, PSMC1, PSMD2, BUB1B, PSMD3, PSME3, PSMD4	845	65	13528	3.69449	0.1095	0.00218576	0.0676063
GOTERM_BP_FAT	GO:0051248~negative regulation of protein metabolic process		28	0.231903	3.76219e-05	IDE, IGF2BP3, CALR, TIMP1, MEN1, PSMB4, CDKN2A, PSMB3, PSMB2, PSMD2, PSMD3, PSMD4, DNMT3B, CLN3, PTPN3, CDC20, UBE2C, CDK5, PSMD14, EIF2AK1, MAD2L1, PSMD12, PSMA5, PSMC1, PON1, BUB1B, DNMT1, PSME3	845	187	13528	2.39714	0.110052	0.00215679	0.0679679
GOTERM_BP_FAT	GO:0006412~translation		41	0.339573	4.32311e-05	ABCF1, TUFM, EIF6, MRPS17, MRPL42, MRPS16, MRPS33, MRPS12, MRPS10, IGF2BP3, VARS, PTRH2, MTIF2, IARS, EIF3B, MRPL12, MRPL15, MRPL17, RPL39L, HARS2, RPL26L1, EIF3I, EIF2B2, EGFR, YARS, MRPL3, RRBP1, AIMP2, EEF1A2, PAIP1, AARS, GARS, EPRS, MRPL9, MRPS7, LARS2, TARS, DIO2, GSPT1, EEF1E1, TSFM	845	331	13528	1.98305	0.125389	0.00243296	0.0780977
GOTERM_BP_FAT	GO:0051640~organelle localization		18	0.149081	4.69456e-05	COPA, AP1M2, DLGAP5, MYO7A, KIF18A, CENPF, NUSAP1, NDC80, CENPE, BIRC5, TACC3, COPB2, COPB1, RHOT2, SYNJ2, LRPPRC, ASPM, RAB27A	845	92	13528	3.13229	0.1354	0.00259462	0.0848053
GOTERM_BP_FAT	GO:0007093~mitotic cell cycle checkpoint		12	0.0993871	4.74499e-05	CDK1, MAD2L1, ZWINT, KNTC1, BUB1, BUB1B, CENPF, TTK, CENPE, TRRAP, CCNA2, GTSE1	845	43	13528	4.46776	0.13675	0.00257651	0.085716
GOTERM_BP_FAT	GO:0000070~mitotic sister chromatid segregation		11	0.0911049	4.85919e-05	MAD2L1, NIPBL, NEK2, NCAPG, ZWINT, DLGAP5, KIF18A, NUSAP1, CENPE, NDC80, SMC4	845	36	13528	4.89178	0.1398	0.00259301	0.0877781
GOTERM_BP_FAT	GO:0051329~interphase of mitotic cell cycle		19	0.157363	6.128e-05	EGFR, CDC6, BLM, CENPF, CHEK1, BIRC5, CDC25C, RCC1, CDKN3, CDK4, GTSE1, CDC25A, RBBP8, CCNB1, CCNE1, CDKN2A, GSPT1, TCF3, KPNA2	845	103	13528	2.9532	0.172968	0.00321368	0.110686
GOTERM_BP_FAT	GO:0044236~multicellular organismal metabolic process		11	0.0911049	6.29013e-05	HIF1A, MMP9, COL3A1, ACACA, COL1A1, MMP3, SERPINH1, MMP13, COL5A1, MMP1, MMP11	845	37	13528	4.75957	0.177114	0.00324368	0.113613
GOTERM_BP_FAT	GO:0000819~sister chromatid segregation		11	0.0911049	6.29013e-05	MAD2L1, NIPBL, NEK2, NCAPG, ZWINT, DLGAP5, KIF18A, NUSAP1, CENPE, NDC80, SMC4	845	37	13528	4.75957	0.177114	0.00324368	0.113613
GOTERM_BP_FAT	GO:0033554~cellular response to stress		60	0.496936	6.5742e-05	PTTG1, GTSE1, NONO, MEN1, FANCI, MAP3K9, H2AFX, TOP2A, CCNA2, CCNO, FANCA, CDK1, CLN3, MYO6, NUDT1, BRCC3, AIFM1, LIG1, AARS, LIG3, POLB, RBBP8, PYCR1, RFC4, HIF1A, TIMELESS, RFC2, MAP3K13, APEX2, BLM, ADORA2B, SHFM1, ASNS, CHEK1, CHEK2, SFN, RPA3, TYMS, CHD1L, POLE2, POLQ, APEX1, FEN1, RECQL4, GPS1, MSH6, RECQL5, RAD51AP1, BRCA1, ATF6, DNA2, CSNK1D, IRF7, TDP1, POLD2, RAD54B, PARP1, CHAF1A, CHAF…	845	566	13528	1.69712	0.184327	0.00333445	0.118741
GOTERM_BP_FAT	GO:0051656~establishment of organelle localization		15	0.124234	7.51542e-05	COPA, AP1M2, MYO7A, DLGAP5, KIF18A, NUSAP1, CENPF, NDC80, CENPE, BIRC5, COPB2, COPB1, RHOT2, LRPPRC, RAB27A	845	69	13528	3.48032	0.207777	0.00374959	0.13573
GOTERM_BP_FAT	GO:0009113~purine base biosynthetic process		6	0.0496936	9.52959e-05	HPRT1, PAICS, GMPS, PPAT, APRT, GART	845	9	13528	10.673	0.255719	0.0046769	0.172077
GOTERM_BP_FAT	GO:0000079~regulation of cyclin-dependent protein kinase activity		13	0.107669	9.66053e-05	EGFR, MEN1, CDC6, CKS1B, CDKN2A, BLM, PKMYT1, CHEK1, SFN, CDK5RAP1, CDKN3, CDC25C, CDC25A	845	54	13528	3.85413	0.258733	0.00466711	0.17444
GOTERM_BP_FAT	GO:0034470~ncRNA processing		27	0.223621	9.9021e-05	PUS1, GAR1, INTS1, PUS7, INTS8, CDKN2A, INTS5, METTL1, NPM3, WDR12, TFB2M, CDK5RAP1, FTSJ1, IMP4, DUS1L, TSEN34, TBL3, GTPBP3, EXOSC4, AARS, EXOSC5, HEATR1, PA2G4, DDX56, NHP2, RPP40, TRIT1	845	187	13528	2.31153	0.264262	0.00471012	0.178798
GOTERM_BP_FAT	GO:0006144~purine base metabolic process		7	0.0579758	0.000112742	HPRT1, PAICS, AMPD3, GMPS, PPAT, APRT, GART	845	14	13528	8.00473	0.294894	0.00528006	0.20355
GOTERM_BP_FAT	GO:0046112~nucleobase biosynthetic process		7	0.0579758	0.000112742	CAD, HPRT1, PAICS, GMPS, PPAT, APRT, GART	845	14	13528	8.00473	0.294894	0.00528006	0.20355
GOTERM_BP_FAT	GO:0051247~positive regulation of protein metabolic process		32	0.265032	0.00011551	AURKAIP1, TTK, MEN1, PSMB4, PSMB3, PSMB2, PSMD2, PSMD3, PSMD4, CD24, MLST8, DNMT3B, DNAJA3, F12, CDK1, ITGA2, CDC20, UBE2C, CDK4, BRCA1, CCNB1, PSMD14, PSMD12, PSMA5, PLK1, PIAS3, SGSM3, PSMC1, DNMT1, PSME3, SMURF1, BARD1	845	243	13528	2.10824	0.300918	0.00532885	0.208543
GOTERM_BP_FAT	GO:0045786~negative regulation of cell cycle		16	0.132516	0.000126046	EGFR, AURKAIP1, TAF6, GMNN, TTK, CENPF, CENPE, CDK5, SCRIB, MEN1, HDAC3, CDKN2A, MAD2L1, BUB1, CDK5RAP1, SMARCA4	845	81	13528	3.16236	0.323376	0.00572824	0.227543
GOTERM_BP_FAT	GO:0046164~alcohol catabolic process		16	0.132516	0.000126046	ALDOA, LDHA, SORD, PFKL, SLC6A3, FUT6, GPI, TPI1, FUT3, GALE, FUT2, PGK1, DHTKD1, GAPDH, MDH2, ENO1	845	81	13528	3.16236	0.323376	0.00572824	0.227543
GOTERM_BP_FAT	GO:0009167~purine ribonucleoside monophosphate metabolic process		8	0.0662581	0.000135617	ATIC, NT5E, PAICS, AMPD3, GMPS, PPAT, PFAS, GART	845	20	13528	6.40379	0.343155	0.00607288	0.244802
GOTERM_BP_FAT	GO:0009126~purine nucleoside monophosphate metabolic process		8	0.0662581	0.000135617	ATIC, NT5E, PAICS, AMPD3, GMPS, PPAT, PFAS, GART	845	20	13528	6.40379	0.343155	0.00607288	0.244802
GOTERM_BP_FAT	GO:0031400~negative regulation of protein modification process		20	0.165645	0.000136473	CDC20, UBE2C, CDK5, MEN1, PSMB4, PSMD14, CDKN2A, MAD2L1, PSMD12, PSMA5, PSMB3, PSMB2, PSMC1, PSMD2, BUB1B, DNMT1, PSMD3, PSME3, PSMD4, DNMT3B	845	119	13528	2.69067	0.344895	0.00602407	0.246345
GOTERM_BP_FAT	GO:0006605~protein targeting		29	0.240186	0.000171318	YWHAZ, AP1M2, XPO6, MTX2, MTX1, TIMM17B, PEX6, POLA2, CALR, SSR1, CSE1L, TIMM9, KPNB1, SEC61A1, HSPA9, TOMM34, RAB27A, MYO6, SIX2, IPO9, NUPL2, TIMM8A, NUP205, IPO4, SMURF1, KPNA2, KPNA1, SEC61G, SSR2	845	215	13528	2.15942	0.41196	0.00745041	0.309151
GOTERM_BP_FAT	GO:0006915~apoptosis		61	0.505218	0.000198285	STEAP3, GRIK2, FASTK, PMAIP1, MAGED1, CASP6, CDKN2A, PAK1, DAP, TOP2A, NET1, SGPL1, YARS, NOL3, DFFA, AIFM1, ARHGEF16, PIGT, FADD, PIM2, ECT2, ELMO3, CDK5, BCAP31, KRT18, TIAL1, BUB1B, PSME3, TNFRSF21, UBE2Z, GGCT, ERBB3, TNFRSF12A, EGLN3, SFN, PTRH2, GREM1, GRAMD4, SCRIB, CSE1L, KRT8, RAC1, CD24, DDX41, DNAJA3, PHLDA2, CKAP2, IL2RA, AIMP2, BIRC5, STAT1, BRCA1, TAX1BP1, TRADD, GSPT1, SULF1, RHOT2…	845	602	13528	1.62222	0.459114	0.00849906	0.357732
GOTERM_BP_FAT	GO:0006261~DNA-dependent DNA replication		13	0.107669	0.00019951	DNA2, CDC45, RFC4, POLE2, BLM, POLD2, POLB, MCM2, MCM4, HMGA1, DNAJA3, FEN1, MCM6	845	58	13528	3.58833	0.461163	0.00843468	0.359938
GOTERM_BP_FAT	GO:0006189~'de novo' IMP biosynthetic process		5	0.0414113	0.000203895	ATIC, PAICS, PPAT, PFAS, GART	845	6	13528	13.3412	0.468438	0.00850331	0.367835
GOTERM_BP_FAT	GO:0046040~IMP metabolic process		5	0.0414113	0.000203895	ATIC, PAICS, PPAT, PFAS, GART	845	6	13528	13.3412	0.468438	0.00850331	0.367835
GOTERM_BP_FAT	GO:0006188~IMP biosynthetic process		5	0.0414113	0.000203895	ATIC, PAICS, PPAT, PFAS, GART	845	6	13528	13.3412	0.468438	0.00850331	0.367835
GOTERM_BP_FAT	GO:0008219~cell death		70	0.579758	0.000207138	STEAP3, GRIK2, FASTK, PMAIP1, MAGED1, CASP6, CDKN2A, PAK1, DAP, TOP2A, NET1, CLN3, SGPL1, YARS, NOL3, DFFA, AIFM1, FA2H, ARHGEF16, PIGT, POLB, FADD, PIM2, ECT2, ELMO3, CDK5, BCAP31, KRT18, TIAL1, BUB1B, HSPB1, PSME3, TNFRSF21, UBE2Z, GGCT, ERBB3, TNFRSF12A, EGLN3, SFN, GREM1, PTRH2, HPRT1, GRAMD4, SCRIB, CSE1L, KRT8, RAC1, TSTA3, CD24, DDX41, DNAJA3, PHLDA2, CKAP2, IL2RA, AIMP2, GARS, BIRC5, STAT…	845	719	13528	1.55864	0.473755	0.00852332	0.373676
GOTERM_BP_FAT	GO:0031401~positive regulation of protein modification process		26	0.215339	0.000249697	CDK1, TTK, CDC20, UBE2C, BRCA1, MEN1, CCNB1, PSMB4, PSMD14, PSMD12, PSMA5, PIAS3, PLK1, PSMB3, PSMB2, PSMC1, PSMD2, PSMD3, DNMT1, PSMD4, PSME3, MLST8, CD24, SMURF1, DNMT3B, DNAJA3	845	187	13528	2.22592	0.538793	0.0101313	0.450288
GOTERM_BP_FAT	GO:0016265~death		70	0.579758	0.000252025	STEAP3, GRIK2, FASTK, PMAIP1, MAGED1, CASP6, CDKN2A, PAK1, DAP, TOP2A, NET1, CLN3, SGPL1, YARS, NOL3, DFFA, AIFM1, FA2H, ARHGEF16, PIGT, POLB, FADD, PIM2, ECT2, ELMO3, CDK5, BCAP31, KRT18, TIAL1, BUB1B, HSPB1, PSME3, TNFRSF21, UBE2Z, GGCT, ERBB3, TNFRSF12A, EGLN3, SFN, GREM1, PTRH2, HPRT1, GRAMD4, SCRIB, CSE1L, KRT8, RAC1, TSTA3, CD24, DDX41, DNAJA3, PHLDA2, CKAP2, IL2RA, AIMP2, GARS, BIRC5, STAT…	845	724	13528	1.54788	0.542109	0.0100932	0.454478
GOTERM_BP_FAT	GO:0032270~positive regulation of cellular protein metabolic process		30	0.248468	0.000289924	AURKAIP1, TTK, MEN1, PSMB4, PSMB3, PSMB2, PSMD2, PSMD3, PSMD4, CD24, MLST8, DNMT3B, DNAJA3, F12, CDK1, ITGA2, CDC20, UBE2C, CDK4, BRCA1, CCNB1, PSMD14, PSMD12, PSMA5, PLK1, PIAS3, PSMC1, DNMT1, PSME3, SMURF1	845	233	13528	2.0613	0.592863	0.0114545	0.522651
GOTERM_BP_FAT	GO:0019320~hexose catabolic process		14	0.115952	0.000293498	ALDOA, LDHA, PFKL, FUT6, GPI, TPI1, FUT3, GALE, FUT2, PGK1, DHTKD1, GAPDH, MDH2, ENO1	845	69	13528	3.2483	0.597349	0.0114489	0.529078
GOTERM_BP_FAT	GO:0012501~programmed cell death		61	0.505218	0.000294321	STEAP3, GRIK2, FASTK, PMAIP1, MAGED1, CASP6, CDKN2A, PAK1, DAP, TOP2A, NET1, SGPL1, YARS, NOL3, DFFA, AIFM1, ARHGEF16, PIGT, FADD, PIM2, ECT2, ELMO3, CDK5, BCAP31, KRT18, TIAL1, BUB1B, PSME3, TNFRSF21, UBE2Z, GGCT, ERBB3, TNFRSF12A, EGLN3, SFN, PTRH2, GREM1, GRAMD4, SCRIB, CSE1L, KRT8, RAC1, CD24, DDX41, DNAJA3, PHLDA2, CKAP2, IL2RA, AIMP2, BIRC5, STAT1, BRCA1, TAX1BP1, TRADD, GSPT1, SULF1, RHOT2…	845	611	13528	1.59833	0.598374	0.0113382	0.530557
GOTERM_BP_FAT	GO:0031570~DNA integrity checkpoint		12	0.0993871	0.000297655	CDK1, CDC6, CDC45, BRCC3, BLM, H2AFX, CHEK1, CHEK2, CCNA2, GTSE1, BRCA1, CDT1	845	52	13528	3.69449	0.602504	0.0113251	0.536552
GOTERM_BP_FAT	GO:0009152~purine ribonucleotide biosynthetic process		19	0.157363	0.000325679	ALDOA, ATP1B1, ATP10B, ATP5G1, GMPS, AMPD3, ATP13A2, PPAT, PFAS, GART, ATP6V1C1, NME4, ATP6V0E2, SLC25A13, ATP2A2, ATIC, NME1, PAICS, ATP5H	845	117	13528	2.59983	0.635579	0.0122348	0.586929
GOTERM_BP_FAT	GO:0006164~purine nucleotide biosynthetic process		22	0.18221	0.00033905	ALDOA, ATP1B1, ATP10B, ATP5G1, HPRT1, AMPD3, GMPS, ATP13A2, PPAT, PFAS, GART, NME4, ATP6V1C1, MTHFD1, ATP6V0E2, SLC25A13, ATP2A2, ATIC, NME1, PAICS, ATP5H, NT5E	845	148	13528	2.37979	0.650375	0.0125816	0.610956
GOTERM_BP_FAT	GO:0009150~purine ribonucleotide metabolic process		21	0.173927	0.000351088	ALDOA, ATP1B1, ATP10B, NADK, ATP5G1, AMPD3, GMPS, ATP13A2, PPAT, PFAS, GART, ATP6V1C1, NME4, ATP6V0E2, SLC25A13, ATP2A2, ATIC, NME1, PAICS, ATP5H, NT5E	845	138	13528	2.43622	0.663182	0.0128714	0.632582
GOTERM_BP_FAT	GO:0007005~mitochondrion organization		21	0.173927	0.000351088	YWHAZ, GGCT, MTX2, TIMM17B, MTX1, PIM2, PMAIP1, SFN, TIMM8A, PPIF, DNA2, CDKN2A, MRPL12, TIMM9, TFB2M, SYNJ2, HSPA4, CD24, DNAJA3, DAP3, TOMM34	845	138	13528	2.43622	0.663182	0.0128714	0.632582
GOTERM_BP_FAT	GO:0009112~nucleobase metabolic process		8	0.0662581	0.000363695	CAD, HPRT1, PAICS, AMPD3, GMPS, PPAT, APRT, GART	845	23	13528	5.56851	0.676092	0.0131747	0.655227
GOTERM_BP_FAT	GO:0046365~monosaccharide catabolic process		14	0.115952	0.000393129	ALDOA, LDHA, PFKL, FUT6, GPI, TPI1, FUT3, GALE, FUT2, PGK1, DHTKD1, GAPDH, MDH2, ENO1	845	71	13528	3.1568	0.70434	0.0140692	0.708077
GOTERM_BP_FAT	GO:0031577~spindle checkpoint		6	0.0496936	0.000511455	MAD2L1, BUB1, CENPF, TTK, BIRC5, CENPE	845	12	13528	8.00473	0.795135	0.018058	0.920268
GOTERM_BP_FAT	GO:0045839~negative regulation of mitosis		6	0.0496936	0.000511455	MAD2L1, AURKAIP1, BUB1, CENPF, TTK, CENPE	845	12	13528	8.00473	0.795135	0.018058	0.920268
GOTERM_BP_FAT	GO:0051784~negative regulation of nuclear division		6	0.0496936	0.000511455	MAD2L1, AURKAIP1, BUB1, CENPF, TTK, CENPE	845	12	13528	8.00473	0.795135	0.018058	0.920268
GOTERM_BP_FAT	GO:0051276~chromosome organization		50	0.414113	0.000553985	EZH2, CBX3, PTTG1, MEN1, KDM1A, CDCA8, HIST1H2BK, H2AFX, TOP2A, KDM5B, KDM5C, BRCC3, AIFM1, NUSAP1, MCM2, HMGA1, MAD2L1, HUWE1, ZWINT, CARM1, SMARCA4, BLM, NEK2, C14ORF169, TRRAP, NIPBL, CHD1L, NCAPG, NCAPG2, HJURP, ASF1B, DNMT3B, HELLS, MSH6, HIST1H2BD, HIST1H2BE, DLGAP5, PTTG3P, KIF18A, SMYD3, CENPF, NDC80, CENPE, SMC4, HDAC3, SMARCC1, DNMT1, PARP1, CHAF1A, CHAF1B	845	485	13528	1.65046	0.820445	0.0193253	0.996432
GOTERM_BP_FAT	GO:0009168~purine ribonucleoside monophosphate biosynthetic process		7	0.0579758	0.000561636	ATIC, PAICS, AMPD3, GMPS, PPAT, PFAS, GART	845	18	13528	6.2259	0.824655	0.0193717	1.01013
GOTERM_BP_FAT	GO:0009127~purine nucleoside monophosphate biosynthetic process		7	0.0579758	0.000561636	ATIC, PAICS, AMPD3, GMPS, PPAT, PFAS, GART	845	18	13528	6.2259	0.824655	0.0193717	1.01013
GOTERM_BP_FAT	GO:0008283~cell proliferation		46	0.380984	0.000585743	CKS1B, STIL, ERBB2, E2F8, DTYMK, HDGF, INTS1, SFN, HPRT1, PSPH, SCRIB, LGR4, MIF, KIF2C, KDM1A, CSE1L, RAC1, BUB1, TGFA, WDR12, ASPM, HELLS, EGFR, IL2RA, MKI67, SOX11, DLGAP5, MET, KIF15, TRIM27, TPX2, CENPF, ITGA2, PIM2, RACGAP1, TACC3, CDC25C, CDK5, CDC25A, IFNAR2, PA2G4, PLK1, KRT16, IRF6, BUB1B, HSPD1	845	436	13528	1.68907	0.837284	0.0199729	1.05327
GOTERM_BP_FAT	GO:0010948~negative regulation of cell cycle process		8	0.0662581	0.000639073	MAD2L1, AURKAIP1, BUB1, CENPF, TTK, CENPE, BRCA1, SMARCA4	845	25	13528	5.12303	0.862085	0.0215353	1.14864
GOTERM_BP_FAT	GO:0009161~ribonucleoside monophosphate metabolic process		8	0.0662581	0.000639073	ATIC, NT5E, PAICS, AMPD3, GMPS, PPAT, PFAS, GART	845	25	13528	5.12303	0.862085	0.0215353	1.14864
GOTERM_BP_FAT	GO:0009260~ribonucleotide biosynthetic process		19	0.157363	0.000667403	ALDOA, ATP1B1, ATP10B, ATP5G1, GMPS, AMPD3, ATP13A2, PPAT, PFAS, GART, ATP6V1C1, NME4, ATP6V0E2, SLC25A13, ATP2A2, ATIC, NME1, PAICS, ATP5H	845	124	13528	2.45306	0.873685	0.0222378	1.19927
GOTERM_BP_FAT	GO:0044275~cellular carbohydrate catabolic process		15	0.124234	0.000730266	ALDOA, LDHA, SORD, PFKL, FUT6, GPI, TPI1, FUT3, GALE, FUT2, PGK1, DHTKD1, GAPDH, MDH2, ENO1	845	85	13528	2.8252	0.896058	0.0240493	1.31153
GOTERM_BP_FAT	GO:0031399~regulation of protein modification process		34	0.281597	0.000791507	TTK, MEN1, PSMB4, CDKN2A, MAP3K9, PSMB3, PSMB2, PSMD2, PSMD3, PSMD4, CD24, MLST8, PAK1, DNMT3B, DNAJA3, EGFR, CDK1, FBXO2, CDC20, UBE2C, CDK5, BRCA1, CCNB1, PSMD14, MAD2L1, PSMD12, PSMA5, PLK1, PIAS3, PSMC1, BUB1B, DNMT1, PSME3, SMURF1	845	295	13528	1.84516	0.914038	0.025767	1.42077
GOTERM_BP_FAT	GO:0009259~ribonucleotide metabolic process		21	0.173927	0.000802588	ALDOA, ATP1B1, ATP10B, NADK, ATP5G1, AMPD3, GMPS, ATP13A2, PPAT, PFAS, GART, ATP6V1C1, NME4, ATP6V0E2, SLC25A13, ATP2A2, ATIC, NME1, PAICS, ATP5H, NT5E	845	147	13528	2.28707	0.916942	0.0258517	1.44053
GOTERM_BP_FAT	GO:0065003~macromolecular complex assembly		63	0.521782	0.00090719	NCBP2, EIF6, E2F3, XPO6, GRIK2, IDE, KNTC1, CD2AP, MAZ, HIST1H2BK, WDR77, ACOT13, H2AFX, TUBG1, FANCA, KPNB1, DCTPP1, CLNS1A, IRAK1, PFKL, DPAGT1, MPP6, IPO9, FADD, MCM2, HMGA1, CDK5, JUP, ADRM1, IPO4, NUP205, RRM1, TUBA4A, SNRPG, POLR2H, BLM, CDH1, POLR2D, HPRT1, CALR, MIF, CSE1L, HJURP, RAC1, HSPA4, AGRN, ASF1B, HELLS, HIST1H2BD, TSR1, HIST1H2BE, TAF6, TRIM27, EPRS, CENPF, CENPE, TRIM24, GJB1, …	845	665	13528	1.51669	0.939955	0.0288735	1.62682
GOTERM_BP_FAT	GO:0006399~tRNA metabolic process		18	0.149081	0.00101532	YARS, GTPBP3, PUS1, AARS, GARS, EPRS, LARS2, VARS, PUS7, IARS, TARS, METTL1, HARS2, CDK5RAP1, DUS1L, RPP40, TSEN34, TRIT1	845	118	13528	2.44212	0.957065	0.0319333	1.81905
GOTERM_BP_FAT	GO:0008652~cellular amino acid biosynthetic process		11	0.0911049	0.001043	MTHFD1, GOT2, PYCRL, PYCR1, SEPHS2, ALDH18A1, PLOD1, LGSN, ASNS, PSAT1, PSPH	845	51	13528	3.45302	0.960599	0.032461	1.86821
GOTERM_BP_FAT	GO:0006163~purine nucleotide metabolic process		24	0.198774	0.00129335	ALDOA, ATP1B1, NUDT1, ATP10B, NADK, ATP5G1, HPRT1, AMPD3, GMPS, ATP13A2, PPAT, PFAS, GART, NME4, ATP6V1C1, MTHFD1, ATP6V0E2, SLC25A13, ATP2A2, ATIC, NME1, PAICS, ATP5H, NT5E	845	186	13528	2.06574	0.981879	0.0397025	2.3117
GOTERM_BP_FAT	GO:0009309~amine biosynthetic process		14	0.115952	0.00142838	PYCRL, SEPHS2, ALDH18A1, SRM, SLC6A3, ASNS, PSPH, MTHFD1, GOT2, PYCR1, PLOD1, LGSN, ETNK2, PSAT1	845	81	13528	2.76707	0.988082	0.0433303	2.55011
GOTERM_BP_FAT	GO:0034621~cellular macromolecular complex subunit organization		38	0.314726	0.00161584	EIF6, NCBP2, XPO6, GRIK2, CALR, KIF2C, MAZ, CSE1L, HIST1H2BK, HJURP, RAC1, WDR77, HSPA4, H2AFX, AGRN, TUBG1, ASF1B, KPNB1, HELLS, CLNS1A, HIST1H2BD, TSR1, HIST1H2BE, KIF18A, CENPF, CENPE, IPO9, MCM2, CDK5, HMGA1, ADRM1, NUP205, IPO4, TUBA4A, HSPD1, CHAF1A, CHAF1B, SNRPG	845	357	13528	1.70409	0.993339	0.0484084	2.8802
GOTERM_BP_FAT	GO:0007052~mitotic spindle organization		6	0.0496936	0.00165713	SPC25, KIF11, PRC1, TTK, NDC80, RCC1	845	15	13528	6.40379	0.994141	0.0491408	2.95275
GOTERM_BP_FAT	GO:0030199~collagen fibril organization		8	0.0662581	0.00166759	P4HA1, COL3A1, COL1A2, COL1A1, SERPINH1, COL5A2, COL11A1, COL5A1	845	29	13528	4.4164	0.994328	0.0489753	2.97112
GOTERM_BP_FAT	GO:0043588~skin development		8	0.0662581	0.00166759	IRF6, COL3A1, AARS, COL1A2, SFN, COL1A1, COL5A2, COL5A1	845	29	13528	4.4164	0.994328	0.0489753	2.97112
GOTERM_BP_FAT	GO:0043933~macromolecular complex subunit organization		65	0.538347	0.00170341	NCBP2, EIF6, E2F3, XPO6, GRIK2, IDE, KNTC1, CD2AP, KIF2C, MAZ, HIST1H2BK, WDR77, ACOT13, H2AFX, TUBG1, FANCA, KPNB1, DCTPP1, CLNS1A, IRAK1, PFKL, DPAGT1, MPP6, IPO9, FADD, MCM2, HMGA1, CDK5, JUP, ADRM1, IPO4, NUP205, RRM1, TUBA4A, SNRPG, POLR2H, BLM, CDH1, POLR2D, CALR, HPRT1, MIF, CSE1L, HJURP, RAC1, HSPA4, AGRN, ASF1B, HELLS, HIST1H2BD, TSR1, HIST1H2BE, TAF6, TRIM27, KIF18A, EPRS, CENPF, CENPE,…	845	710	13528	1.46566	0.994925	0.0495327	3.03401
GOTERM_BP_FAT	GO:0042981~regulation of apoptosis		72	0.596323	0.00171026	GRIK2, FASTK, MMP9, INTS1, PMAIP1, MAGED1, MEN1, CASP6, CDKN2A, DLG5, DAP, NQO1, TOP2A, NET1, RAB27A, EGFR, CLN3, CDK1, IRAK1, NOL3, PTPRF, DFFA, AIFM1, AARS, ARHGEF16, POLB, FADD, PIM2, ECT2, CDK5, KRT18, NME1, TIAL1, HSPB1, PSME3, YWHAZ, ERBB3, ERBB2, SOX4, ASNS, CDH1, SFN, CHEK2, CALR, SCRIB, MIF, VDR, COMP, RAC1, CD24, HELLS, DNAJA3, HSPA9, STAMBP, MSH6, IL2RA, EEF1A2, BIRC5, STAT1, TAX1BP1, …	845	804	13528	1.43368	0.995031	0.0492653	3.04604
GOTERM_BP_FAT	GO:0009100~glycoprotein metabolic process		25	0.207056	0.00178175	GALNT3, GALNT2, GCNT3, GALNT6, FUT6, IDE, ALG8, POMT2, STT3A, FUT3, B3GNT3, FUT2, RPN2, DDOST, B4GALT7, COL11A1, AGA, CLN3, MAN1A2, FBXO2, DPAGT1, PMM2, HIF1A, SULF1, UGGT1	845	202	13528	1.98137	0.99602	0.0508016	3.17144
GOTERM_BP_FAT	GO:0030071~regulation of mitotic metaphase/anaphase transition		7	0.0579758	0.00182112	MAD2L1, CUL7, DLGAP5, BUB1, CENPF, TTK, CENPE	845	22	13528	5.09392	0.996478	0.0514231	3.24043
GOTERM_BP_FAT	GO:0019318~hexose metabolic process		24	0.198774	0.00197344	ALDOA, LDHA, SORD, GMDS, PFKL, FUT6, PHKA1, GYG2, SLC35A2, PMM2, GPI, TPI1, SLC25A10, GFPT1, FUT3, GALE, FUT2, TSTA3, PGK1, DHTKD1, GAPDH, MDH2, ENO1, PC	845	192	13528	2.00118	0.997805	0.055106	3.50692
GOTERM_BP_FAT	GO:0043067~regulation of programmed cell death		72	0.596323	0.00215618	GRIK2, FASTK, MMP9, INTS1, PMAIP1, MAGED1, MEN1, CASP6, CDKN2A, DLG5, DAP, NQO1, TOP2A, NET1, RAB27A, EGFR, CLN3, CDK1, IRAK1, NOL3, PTPRF, DFFA, AIFM1, AARS, ARHGEF16, POLB, FADD, PIM2, ECT2, CDK5, KRT18, NME1, TIAL1, HSPB1, PSME3, YWHAZ, ERBB3, ERBB2, SOX4, ASNS, CDH1, SFN, CHEK2, CALR, SCRIB, MIF, VDR, COMP, RAC1, CD24, HELLS, DNAJA3, HSPA9, STAMBP, MSH6, IL2RA, EEF1A2, BIRC5, STAT1, TAX1BP1, …	845	812	13528	1.41956	0.998756	0.0595238	3.82571
GOTERM_BP_FAT	GO:0006096~glycolysis		10	0.0828226	0.00218679	ALDOA, GPI, TPI1, LDHA, PFKL, PGK1, DHTKD1, GAPDH, MDH2, ENO1	845	47	13528	3.40627	0.998869	0.0598119	3.87902
GOTERM_BP_FAT	GO:0032964~collagen biosynthetic process		4	0.033129	0.00220021	COL3A1, COL1A1, SERPINH1, COL5A1	845	5	13528	12.8076	0.998915	0.0596424	3.90237
GOTERM_BP_FAT	GO:0070271~protein complex biogenesis		49	0.405831	0.00226079	POLR2H, E2F3, XPO6, BLM, GRIK2, IDE, KNTC1, CDH1, HPRT1, POLR2D, CALR, CD2AP, MIF, MAZ, CSE1L, RAC1, ACOT13, HSPA4, AGRN, TUBG1, KPNB1, FANCA, DCTPP1, IRAK1, PFKL, TAF6, TRIM27, CENPF, MPP6, EPRS, DPAGT1, IPO9, CENPE, FADD, TRIM24, CDK5, HMGA1, GJB1, JUP, ADRM1, IRF7, IPO4, NUP205, RRM1, TUBA4A, QPRT, HSPD1, CHAF1A, CHAF1B	845	505	13528	1.55339	0.999101	0.0607053	4.00776
GOTERM_BP_FAT	GO:0006461~protein complex assembly		49	0.405831	0.00226079	POLR2H, E2F3, XPO6, BLM, GRIK2, IDE, KNTC1, CDH1, HPRT1, POLR2D, CALR, CD2AP, MIF, MAZ, CSE1L, RAC1, ACOT13, HSPA4, AGRN, TUBG1, KPNB1, FANCA, DCTPP1, IRAK1, PFKL, TAF6, TRIM27, CENPF, MPP6, EPRS, DPAGT1, IPO9, CENPE, FADD, TRIM24, CDK5, HMGA1, GJB1, JUP, ADRM1, IRF7, IPO4, NUP205, RRM1, TUBA4A, QPRT, HSPD1, CHAF1A, CHAF1B	845	505	13528	1.55339	0.999101	0.0607053	4.00776
GOTERM_BP_FAT	GO:0009156~ribonucleoside monophosphate biosynthetic process		7	0.0579758	0.0023355	ATIC, PAICS, AMPD3, GMPS, PPAT, PFAS, GART	845	23	13528	4.87245	0.999287	0.0621127	4.13758
GOTERM_BP_FAT	GO:0010941~regulation of cell death		72	0.596323	0.0023969	GRIK2, FASTK, MMP9, INTS1, PMAIP1, MAGED1, MEN1, CASP6, CDKN2A, DLG5, DAP, NQO1, TOP2A, NET1, RAB27A, EGFR, CLN3, CDK1, IRAK1, NOL3, PTPRF, DFFA, AIFM1, AARS, ARHGEF16, POLB, FADD, PIM2, ECT2, CDK5, KRT18, NME1, TIAL1, HSPB1, PSME3, YWHAZ, ERBB3, ERBB2, SOX4, ASNS, CDH1, SFN, CHEK2, CALR, SCRIB, MIF, VDR, COMP, RAC1, CD24, HELLS, DNAJA3, HSPA9, STAMBP, MSH6, IL2RA, EEF1A2, BIRC5, STAT1, TAX1BP1, …	845	815	13528	1.41433	0.999411	0.0631538	4.24415
GOTERM_BP_FAT	GO:0006511~ubiquitin-dependent protein catabolic process		28	0.231903	0.00240256	CD2AP, PSMB4, CUL7, PSMB3, PSMB2, PSMD2, PSMD3, PSMD4, CDK1, NPLOC4, FBXO2, UBE2I, CDC20, UBE2H, UBE2C, CCNB1, CBLC, PSMD14, MAD2L1, PSMD12, TOM1L1, PSMA5, UBE2K, PSMC1, UCHL5, BUB1B, PSME3, SMURF1	845	242	13528	1.85234	0.999421	0.0627655	4.25397
GOTERM_BP_FAT	GO:0006323~DNA packaging		17	0.140798	0.00244478	HIST1H2BD, HIST1H2BE, AIFM1, NUSAP1, MCM2, SMC4, HIST1H2BK, NCAPG, NCAPG2, HJURP, NAA10, H2AFX, CHAF1A, ASF1B, TOP2A, CHAF1B, HELLS	845	117	13528	2.32616	0.999492	0.0633013	4.32717
GOTERM_BP_FAT	GO:0019319~hexose biosynthetic process		8	0.0662581	0.00251956	GPI, TPI1, SORD, GMDS, SLC25A10, TSTA3, PMM2, PC	845	31	13528	4.13148	0.999598	0.0646367	4.45669
GOTERM_BP_FAT	GO:0034622~cellular macromolecular complex assembly		34	0.281597	0.0027491	NCBP2, EIF6, XPO6, GRIK2, CALR, CSE1L, HIST1H2BK, HJURP, RAC1, WDR77, HSPA4, H2AFX, AGRN, TUBG1, ASF1B, KPNB1, HELLS, CLNS1A, HIST1H2BD, TSR1, HIST1H2BE, CENPF, CENPE, IPO9, MCM2, CDK5, ADRM1, NUP205, IPO4, TUBA4A, HSPD1, CHAF1A, CHAF1B, SNRPG	845	318	13528	1.7117	0.999803	0.0697466	4.85325
GOTERM_BP_FAT	GO:0006297~nucleotide-excision repair, DNA gap filling		6	0.0496936	0.00307628	RFC4, POLE2, RFC2, LIG1, POLD2, RPA3	845	17	13528	5.6504	0.999929	0.0771015	5.4158
GOTERM_BP_FAT	GO:0000059~protein import into nucleus, docking		6	0.0496936	0.00307628	XPO6, CSE1L, IPO4, NUP205, IPO9, KPNB1	845	17	13528	5.6504	0.999929	0.0771015	5.4158
GOTERM_BP_FAT	GO:0016052~carbohydrate catabolic process		16	0.132516	0.00309597	ALDOA, LDHA, SORD, PFKL, GUSB, FUT6, GPI, TPI1, FUT3, GALE, FUT2, PGK1, DHTKD1, GAPDH, MDH2, ENO1	845	109	13528	2.35001	0.999933	0.0769551	5.44955
GOTERM_BP_FAT	GO:0017038~protein import		18	0.149081	0.00319253	YWHAZ, XPO6, MTX2, TIMM17B, MTX1, PEX6, SIX2, IPO9, POLA2, TIMM8A, CSE1L, IPO4, NUP205, TIMM9, KPNA2, KPNB1, KPNA1, TOMM34	845	131	13528	2.19977	0.99995	0.0786328	5.61493
GOTERM_BP_FAT	GO:0045841~negative regulation of mitotic metaphase/anaphase transition		5	0.0414113	0.00348448	MAD2L1, BUB1, CENPF, TTK, CENPE	845	11	13528	7.27703	0.99998	0.084849	6.11326
GOTERM_BP_FAT	GO:0007094~mitotic cell cycle spindle assembly checkpoint		5	0.0414113	0.00348448	MAD2L1, BUB1, CENPF, TTK, CENPE	845	11	13528	7.27703	0.99998	0.084849	6.11326
GOTERM_BP_FAT	GO:0006403~RNA localization		15	0.124234	0.00357769	NCBP2, SMG5, CKAP5, SMG7, NUP85, NUP155, NUPL2, STAU1, NUP62, RAE1, NUP205, NUP210, THOC6, NUP43, LRPPRC	845	100	13528	2.40142	0.999985	0.0863449	6.27184
GOTERM_BP_FAT	GO:0042770~DNA damage response, signal transduction		13	0.107669	0.00382962	CDK1, MSH6, BRCC3, MYO6, BLM, AIFM1, H2AFX, CHEK1, SFN, CHEK2, CCNA2, GTSE1, BRCA1	845	80	13528	2.60154	0.999993	0.0914391	6.69916
GOTERM_BP_FAT	GO:0006913~nucleocytoplasmic transport		20	0.165645	0.00388898	NCBP2, XPO6, SMG5, SMG7, SIX2, IPO9, POLA2, NUP155, NUPL2, CALR, CSE1L, RAE1, NUP205, IPO4, THOC6, SMURF1, KPNA2, KPNB1, KPNA1, HSPA9	845	156	13528	2.0525	0.999994	0.0920841	6.79959
GOTERM_BP_FAT	GO:0060443~mammary gland morphogenesis		4	0.033129	0.00419652	ELF3, ERBB3, ERBB2, SCRIB	845	6	13528	10.673	0.999998	0.0982622	7.31823
GOTERM_BP_FAT	GO:0034508~centromere complex assembly		4	0.033129	0.00419652	HJURP, CENPF, CENPE, HELLS	845	6	13528	10.673	0.999998	0.0982622	7.31823
GOTERM_BP_FAT	GO:0033365~protein localization in organelle		19	0.157363	0.00428538	YWHAZ, XPO6, MTX2, TIMM17B, MTX1, SIX2, IPO9, POLA2, TIMM8A, CSE1L, IPO4, NUP205, TIMM9, KPNA2, KPNB1, SEC61A1, KPNA1, SEC61G, TOMM34	845	146	13528	2.08342	0.999998	0.0994907	7.46759
GOTERM_BP_FAT	GO:0043648~dicarboxylic acid metabolic process		8	0.0662581	0.00437956	SDHA, GOT2, IDH3G, QPRT, GAD1, MDH2, FH, PC	845	34	13528	3.76693	0.999999	0.100815	7.62562
GOTERM_BP_FAT	GO:0051169~nuclear transport		20	0.165645	0.00447549	NCBP2, XPO6, SMG5, SMG7, SIX2, IPO9, POLA2, NUP155, NUPL2, CALR, CSE1L, RAE1, NUP205, IPO4, THOC6, SMURF1, KPNA2, KPNB1, KPNA1, HSPA9	845	158	13528	2.02651	0.999999	0.102154	7.78633
GOTERM_BP_FAT	GO:0006364~rRNA processing		14	0.115952	0.0045252	TBL3, GAR1, EXOSC4, EXOSC5, HEATR1, PA2G4, DDX56, CDKN2A, NPM3, TFB2M, WDR12, FTSJ1, IMP4, NHP2	845	92	13528	2.43622	0.999999	0.102479	7.86951
GOTERM_BP_FAT	GO:0042354~L-fucose metabolic process		5	0.0414113	0.004971	GMDS, FUT6, FUT3, TSTA3, FUT2	845	12	13528	6.67061	1	0.111206	8.61229
GOTERM_BP_FAT	GO:0000725~recombinational repair		6	0.0496936	0.00520973	RAD51AP1, BLM, SHFM1, H2AFX, RAD54B, BRCA1	845	19	13528	5.05562	1	0.115409	9.00772
GOTERM_BP_FAT	GO:0000724~double-strand break repair via homologous recombination		6	0.0496936	0.00520973	RAD51AP1, BLM, SHFM1, H2AFX, RAD54B, BRCA1	845	19	13528	5.05562	1	0.115409	9.00772
GOTERM_BP_FAT	GO:0046165~alcohol biosynthetic process		9	0.0745403	0.00529516	GPI, TPI1, SORD, GMDS, SLC25A10, DPAGT1, TSTA3, PMM2, PC	845	44	13528	3.27466	1	0.116363	9.14884
GOTERM_BP_FAT	GO:0006310~DNA recombination		15	0.124234	0.00557605	RECQL4, MSH6, RAD51AP1, RECQL5, BLM, LIG1, SHFM1, LIG3, CHEK1, HMGA1, BRCA1, NONO, H2AFX, RAD54B, HSPD1	845	105	13528	2.28707	1	0.121305	9.61135
GOTERM_BP_FAT	GO:0043413~biopolymer glycosylation		17	0.140798	0.00599974	GALNT3, GALNT2, GCNT3, MAN1A2, GALNT6, FUT6, DPAGT1, ALG8, PMM2, POMT2, STT3A, FUT3, B3GNT3, FUT2, RPN2, DDOST, UGGT1	845	128	13528	2.12626	1	0.129025	10.3048
GOTERM_BP_FAT	GO:0006486~protein amino acid glycosylation		17	0.140798	0.00599974	GALNT3, GALNT2, GCNT3, MAN1A2, GALNT6, FUT6, DPAGT1, ALG8, PMM2, POMT2, STT3A, FUT3, B3GNT3, FUT2, RPN2, DDOST, UGGT1	845	128	13528	2.12626	1	0.129025	10.3048
GOTERM_BP_FAT	GO:0070085~glycosylation		17	0.140798	0.00599974	GALNT3, GALNT2, GCNT3, MAN1A2, GALNT6, FUT6, DPAGT1, ALG8, PMM2, POMT2, STT3A, FUT3, B3GNT3, FUT2, RPN2, DDOST, UGGT1	845	128	13528	2.12626	1	0.129025	10.3048
GOTERM_BP_FAT	GO:0005996~monosaccharide metabolic process		25	0.207056	0.00603681	ALDOA, LDHA, SORD, FUT6, PHKA1, SLC35A2, TPI1, FUT3, GALE, FUT2, TSTA3, DHTKD1, GAPDH, ENO1, PFKL, GMDS, DPAGT1, GYG2, PMM2, GPI, SLC25A10, GFPT1, PGK1, MDH2, PC	845	222	13528	1.80287	1	0.128881	10.3652
GOTERM_BP_FAT	GO:0016072~rRNA metabolic process		14	0.115952	0.00651145	TBL3, GAR1, EXOSC4, EXOSC5, HEATR1, PA2G4, DDX56, CDKN2A, NPM3, TFB2M, WDR12, FTSJ1, IMP4, NHP2	845	96	13528	2.33471	1	0.137374	11.1356
GOTERM_BP_FAT	GO:0031572~G2/M transition DNA damage checkpoint		5	0.0414113	0.00682984	CDK1, BRCC3, BLM, CCNA2, BRCA1	845	13	13528	6.15749	1	0.142643	11.6489
GOTERM_BP_FAT	GO:0006418~tRNA aminoacylation for protein translation		9	0.0745403	0.00698609	IARS, TARS, YARS, HARS2, AARS, GARS, EPRS, LARS2, VARS	845	46	13528	3.13229	1	0.144699	11.8997
GOTERM_BP_FAT	GO:0043039~tRNA aminoacylation		9	0.0745403	0.00698609	IARS, TARS, YARS, HARS2, AARS, GARS, EPRS, LARS2, VARS	845	46	13528	3.13229	1	0.144699	11.8997
GOTERM_BP_FAT	GO:0043038~amino acid activation		9	0.0745403	0.00698609	IARS, TARS, YARS, HARS2, AARS, GARS, EPRS, LARS2, VARS	845	46	13528	3.13229	1	0.144699	11.8997
GOTERM_BP_FAT	GO:0000085~G2 phase of mitotic cell cycle		4	0.033129	0.00700474	BLM, CENPF, KPNA2, GTSE1	845	7	13528	9.14827	1	0.144099	11.9296
GOTERM_BP_FAT	GO:0051319~G2 phase		4	0.033129	0.00700474	BLM, CENPF, KPNA2, GTSE1	845	7	13528	9.14827	1	0.144099	11.9296
GOTERM_BP_FAT	GO:0050657~nucleic acid transport		14	0.115952	0.00710279	NCBP2, NUP62, CKAP5, SMG5, RAE1, NUP210, NUP205, SMG7, THOC6, NUP85, NUP155, NUPL2, NUP43, LRPPRC	845	97	13528	2.31064	1	0.145012	12.0867
GOTERM_BP_FAT	GO:0050658~RNA transport		14	0.115952	0.00710279	NCBP2, NUP62, CKAP5, SMG5, RAE1, NUP210, NUP205, SMG7, THOC6, NUP85, NUP155, NUPL2, NUP43, LRPPRC	845	97	13528	2.31064	1	0.145012	12.0867
GOTERM_BP_FAT	GO:0051236~establishment of RNA localization		14	0.115952	0.00710279	NCBP2, NUP62, CKAP5, SMG5, RAE1, NUP210, NUP205, SMG7, THOC6, NUP85, NUP155, NUPL2, NUP43, LRPPRC	845	97	13528	2.31064	1	0.145012	12.0867
GOTERM_BP_FAT	GO:0046364~monosaccharide biosynthetic process		8	0.0662581	0.00712549	GPI, TPI1, SORD, GMDS, SLC25A10, TSTA3, PMM2, PC	845	37	13528	3.46151	1	0.144495	12.123
GOTERM_BP_FAT	GO:0006457~protein folding		21	0.173927	0.00721586	CLN3, COPA, FKBP3, AARS, PDIA6, CCT6A, CALR, PPIF, ATF6, TRAP1, CCT5, DNAJC12, CCT8, FKBP14, SIL1, HSPD1, FKBP11, UGGT1, DNAJA3, FKBPL, HSPA9	845	177	13528	1.89943	1	0.145248	12.2674
GOTERM_BP_FAT	GO:0051028~mRNA transport		13	0.107669	0.00757876	NCBP2, NUP62, SMG5, RAE1, NUP210, NUP205, SMG7, THOC6, NUP85, NUP155, NUPL2, NUP43, LRPPRC	845	87	13528	2.39222	1	0.151022	12.8452
GOTERM_BP_FAT	GO:0043086~negative regulation of catalytic activity		29	0.240186	0.00784896	INTS1, GABBR2, SFN, MEN1, PSMB4, CYP27B1, CDKN2A, PSMB3, PSMB2, PSMD2, PSMD3, PSMD4, CDK5RAP1, NQO1, DNAJA3, GPS1, CLN3, BIRC5, CDC20, UBE2C, CBLC, PSMD14, MAD2L1, NUP62, PSMD12, PSMA5, PSMC1, BUB1B, PSME3	845	277	13528	1.67608	1	0.154995	13.273
GOTERM_BP_FAT	GO:0042254~ribosome biogenesis		16	0.132516	0.00888418	EIF6, TBL3, TSR1, GAR1, EXOSC4, EXOSC5, HEATR1, PA2G4, DDX56, CDKN2A, NPM3, TFB2M, WDR12, FTSJ1, IMP4, NHP2	845	122	13528	2.0996	1	0.17256	14.8939
GOTERM_BP_FAT	GO:0033043~regulation of organelle organization		24	0.198774	0.00893167	AURKAIP1, NEK2, DLGAP5, CENPF, TTK, NUSAP1, PKMYT1, CENPE, CDC25C, RCC1, BRCA1, MEN1, PLK4, MAD2L1, CUL7, CEP250, RAC1, BUB1, DNMT1, TGFA, RANBP1, MLST8, DNMT3B, SPTB	845	217	13528	1.77063	1	0.172329	14.9675
GOTERM_BP_FAT	GO:0007010~cytoskeleton organization		41	0.339573	0.00900615	ALDOA, CEP72, PRC1, PLEK2, NEK2, TTK, AURKA, RCC1, CALR, HOOK1, KIF2C, HOOK2, SPC25, CEP250, SAC3D1, KRT7, KRT8, RAC1, RANBP1, TUBG1, PAK1, FGD6, KIF11, CKAP5, KIF18A, NUSAP1, NDC80, RACGAP1, UBE2C, TACC3, CDK5, FLNB, BRCA1, HDAC3, KRT19, KRT16, SPAG5, ZWINT, FGFR1OP, BUB1B, MAP7	845	436	13528	1.50548	1	0.172574	15.0829
GOTERM_BP_FAT	GO:0000077~DNA damage checkpoint		9	0.0745403	0.00905559	CDK1, BRCC3, BLM, H2AFX, CHEK1, CHEK2, CCNA2, GTSE1, BRCA1	845	48	13528	3.00178	1	0.172381	15.1594
GOTERM_BP_FAT	GO:0009451~RNA modification		9	0.0745403	0.00905559	GTPBP3, PUS1, METTL1, TFB2M, CDK5RAP1, FTSJ1, NHP2, PUS7, ADAR	845	48	13528	3.00178	1	0.172381	15.1594
GOTERM_BP_FAT	GO:0006007~glucose catabolic process		10	0.0828226	0.00927802	ALDOA, GPI, TPI1, LDHA, PFKL, PGK1, DHTKD1, GAPDH, MDH2, ENO1	845	58	13528	2.76025	1	0.175171	15.503
GOTERM_BP_FAT	GO:0046148~pigment biosynthetic process		8	0.0662581	0.00955621	HMBS, AP3D1, HPRT1, PAICS, GMPS, PPAT, APRT, GART	845	39	13528	3.28399	1	0.178864	15.9307
GOTERM_BP_FAT	GO:0006730~one-carbon metabolic process		15	0.124234	0.00978382	SHMT2, PPME1, AHCY, EZH2, MEN1, MTHFD1, PRMT3, KDM1A, GSPT1, DNMT1, TFB2M, FTSJ1, CARM1, DNMT3B, HELLS	845	112	13528	2.14413	1	0.181643	16.2792
GOTERM_BP_FAT	GO:0006221~pyrimidine nucleotide biosynthetic process		6	0.0496936	0.0101015	NME4, TYMS, NME1, DTYMK, CAD, CTPS2	845	22	13528	4.36622	1	0.185879	16.7633
GOTERM_BP_FAT	GO:0006839~mitochondrial transport		11	0.0911049	0.0101104	PPIF, YWHAZ, SLC25A13, MTX2, SLC25A10, MTX1, TIMM9, TIMM17B, SLC25A1, TIMM8A, TOMM34	845	69	13528	2.55223	1	0.184938	16.7768
GOTERM_BP_FAT	GO:0015931~nucleobase, nucleoside, nucleotide and nucleic acid transport		15	0.124234	0.0105477	NCBP2, SMG5, CKAP5, SMG7, NUP85, NUP155, NUPL2, GJB1, NUP62, RAE1, NUP205, NUP210, THOC6, NUP43, LRPPRC	845	113	13528	2.12515	1	0.191041	17.4387
GOTERM_BP_FAT	GO:0006084~acetyl-CoA metabolic process		7	0.0579758	0.0111332	SDHA, IDH3G, SDHC, ACACA, IDH2, MDH2, FH	845	31	13528	3.61504	1	0.19941	18.3172
GOTERM_BP_FAT	GO:0008637~apoptotic mitochondrial changes		7	0.0579758	0.0111332	CDKN2A, GGCT, PIM2, SFN, PMAIP1, CD24, DAP3	845	31	13528	3.61504	1	0.19941	18.3172
GOTERM_BP_FAT	GO:0031062~positive regulation of histone methylation		3	0.0248468	0.0111802	MEN1, DNMT1, DNMT3B	845	3	13528	16.0095	1	0.199026	18.3872
GOTERM_BP_FAT	GO:0009226~nucleotide-sugar biosynthetic process		3	0.0248468	0.0111802	GMDS, TSTA3, PMM2	845	3	13528	16.0095	1	0.199026	18.3872
GOTERM_BP_FAT	GO:0051168~nuclear export		10	0.0828226	0.0115335	NCBP2, XPO6, SMG5, RAE1, SMG7, THOC6, SMURF1, NUPL2, CALR, HSPA9	845	60	13528	2.66824	1	0.203504	18.9127
GOTERM_BP_FAT	GO:0050000~chromosome localization		5	0.0414113	0.0118012	DLGAP5, KIF18A, CENPF, BIRC5, CENPE	845	15	13528	5.33649	1	0.206563	19.3086
GOTERM_BP_FAT	GO:0051303~establishment of chromosome localization		5	0.0414113	0.0118012	DLGAP5, KIF18A, CENPF, BIRC5, CENPE	845	15	13528	5.33649	1	0.206563	19.3086
GOTERM_BP_FAT	GO:0006099~tricarboxylic acid cycle		6	0.0496936	0.0122588	SDHA, IDH3G, SDHC, IDH2, MDH2, FH	845	23	13528	4.17638	1	0.21251	19.9811
GOTERM_BP_FAT	GO:0046356~acetyl-CoA catabolic process		6	0.0496936	0.0122588	SDHA, IDH3G, SDHC, IDH2, MDH2, FH	845	23	13528	4.17638	1	0.21251	19.9811
GOTERM_BP_FAT	GO:0010605~negative regulation of macromolecule metabolic process		62	0.5135	0.0127257	IDE, CBX3, CDT1, PRR15L, MEN1, KDM1A, CDC45, CDKN2A, SND1, PSMD2, PSMD3, PSMD4, KDM5B, ZNF281, CDC6, CLN3, ZNF593, UBE2I, UBE2C, CDK5, PA2G4, EIF2AK1, MAD2L1, TIMELESS, PSMA5, BACE2, BUB1B, PSME3, SMARCA4, BLM, IGF2BP3, CALR, TIMP1, PSMB4, VDR, OVOL2, PSMB3, PSMB2, DNMT3B, HELLS, ENO1, HNRNPAB, MSH6, PTPN3, GMNN, FOXA1, TRIM27, S100A11, CENPF, CDC20, ILF3, TRIM24, BRCA1, HDAC3, PSMD14, PSMD12, IR…	845	734	13528	1.3523	1	0.218485	20.6619
GOTERM_BP_FAT	GO:0043068~positive regulation of programmed cell death		40	0.33129	0.0129966	GRIK2, MMP9, FASTK, SOX4, PMAIP1, CHEK2, SFN, SCRIB, MAGED1, MEN1, VDR, CASP6, CDKN2A, RAC1, CD24, DAP, NQO1, TOP2A, DNAJA3, NET1, RAB27A, MSH6, IL2RA, PTPRF, AIFM1, DFFA, ARHGEF16, FADD, STAT1, CDK5, ECT2, BRCA1, TRADD, TIAL1, EEF1E1, BIK, HSPD1, PERP, BARD1, DAP3	845	433	13528	1.47893	1	0.221393	21.0544
GOTERM_BP_FAT	GO:0043062~extracellular structure organization		19	0.157363	0.0130693	MYO6, ELF3, ERBB2, TNC, MMP9, COL3A1, CDH1, SERPINH1, COL5A2, COL5A1, P4HA1, COL1A2, AGRN, COL1A1, VWA1, COL11A1, B4GALT7, DNAJA3, SMARCA4	845	163	13528	1.86613	1	0.221288	21.1594
GOTERM_BP_FAT	GO:0010942~positive regulation of cell death		40	0.33129	0.0138765	GRIK2, MMP9, FASTK, SOX4, PMAIP1, CHEK2, SFN, SCRIB, MAGED1, MEN1, VDR, CASP6, CDKN2A, RAC1, CD24, DAP, NQO1, TOP2A, DNAJA3, NET1, RAB27A, MSH6, IL2RA, PTPRF, AIFM1, DFFA, ARHGEF16, FADD, STAT1, CDK5, ECT2, BRCA1, TRADD, TIAL1, EEF1E1, BIK, HSPD1, PERP, BARD1, DAP3	845	435	13528	1.47213	1	0.232066	22.3167
GOTERM_BP_FAT	GO:0006302~double-strand break repair		10	0.0828226	0.0141755	RECQL4, BRCC3, RAD51AP1, BLM, TDP1, SHFM1, H2AFX, RAD54B, FEN1, BRCA1	845	62	13528	2.58217	1	0.235204	22.7413
GOTERM_BP_FAT	GO:0009057~macromolecule catabolic process		65	0.538347	0.0142271	NCBP2, IDE, CD2AP, OTUB2, PRR15L, CDKN2A, CUL7, MGRN1, FBXO28, PSMD2, PSMD3, PSMD4, CCNO, AUP1, CDCA3, ABCE1, CDK1, CLN3, BRCC3, DFFA, AIFM1, ENC1, UBE2I, UBE2H, RNASEH2A, UBE2C, CDK5, MAD2L1, HUWE1, PIAS3, PSMA5, UBE2K, BACE2, UCHL5, BUB1B, PSME3, FBXL6, UBE2Z, RPA3, PSMB4, PSMB3, PSMB2, FEN1, AGA, STAMBP, NPLOC4, SMG5, GUSB, SMG7, FBXO2, CDC20, RNPS1, BRCA1, CCNB1, CBLC, RNF43, DNA2, PSMD14, TO…	845	781	13528	1.33241	1	0.234717	22.8144
GOTERM_BP_FAT	GO:0022612~gland morphogenesis		5	0.0414113	0.0149724	EGFR, ELF3, ERBB3, ERBB2, SCRIB	845	16	13528	5.00296	1	0.244173	23.8622
GOTERM_BP_FAT	GO:0031576~G2/M transition checkpoint		5	0.0414113	0.0149724	CDK1, BRCC3, BLM, CCNA2, BRCA1	845	16	13528	5.00296	1	0.244173	23.8622
GOTERM_BP_FAT	GO:0006396~RNA processing		48	0.397548	0.0155193	POLR2H, NCBP2, PUS1, GAR1, INTS1, POLR2D, SF3B4, PUS7, NONO, INTS8, CDKN2A, INTS5, METTL1, WDR77, LSM5, NPM3, TFB2M, WDR12, PABPC1, DDX41, FTSJ1, CDK5RAP1, DUS1L, IMP4, TSEN34, CLNS1A, TBL3, CSTF3, GTPBP3, NOL3, CSTF2, EXOSC4, AARS, EXOSC5, RNPS1, HEATR1, MRM1, SRPK1, DDX56, PA2G4, ESRP1, CPSF6, NHP2, RPP40, SNRNP25, SNRPG, TRIT1, ADAR	845	547	13528	1.40485	1	0.250628	24.6225
GOTERM_BP_FAT	GO:0016051~carbohydrate biosynthetic process		14	0.115952	0.0156435	SORD, GMDS, DPAGT1, GYG2, PMM2, GPI, TPI1, B3GAT3, XYLT2, SLC25A10, GFPT1, TSTA3, B4GALT7, PC	845	107	13528	2.0947	1	0.251082	24.7941
GOTERM_BP_FAT	GO:0046777~protein amino acid autophosphorylation		12	0.0993871	0.0162673	EGFR, IRAK1, EIF2AK1, NEK2, MAP3K9, ERBB2, MET, CAD, TRIM24, PAK1, MAP3K13, CDK5	845	85	13528	2.26016	1	0.258427	25.6508
GOTERM_BP_FAT	GO:0048193~Golgi vesicle transport		16	0.132516	0.0164567	STX6, COPA, SCAMP3, AP1M2, AP1B1, RER1, VPS41, CLTC, PREB, COPB2, KRT18, COPB1, GOSR2, GOLGA5, SAR1B, SEC24D	845	131	13528	1.95535	1	0.259718	25.9091
GOTERM_BP_FAT	GO:0010604~positive regulation of macromolecule metabolic process		70	0.579758	0.0165947	E2F3, AURKAIP1, CASK, TTK, MEN1, CCNE1, PSMD2, PSMD3, PSMD4, H2AFX, MLST8, CCNA2, CDK1, IRAK1, F12, MYO6, BRCC3, SOX11, SIX2, CDK4, ELL3, UBE2C, HMGA1, HIF1A, SGSM3, PIAS3, ZMIZ2, PSMA5, PSME3, SMARCA4, BLM, SOX4, FHL2, NFYA, CALR, SCRIB, T, PSMB4, MRPL12, OVOL2, PSMB3, PSMB2, AGRN, CD24, DNMT3B, TCF3, ETV4, DNAJA3, HNRNPAB, ESRRA, FOXA1, ITGA2, CDC20, ILF3, TRIM24, BRCA1, ATF6, CCNB1, DNA2, PSMD…	845	857	13528	1.30766	1	0.260294	26.0967
GOTERM_BP_FAT	GO:0022613~ribonucleoprotein complex biogenesis		20	0.165645	0.0171219	NCBP2, CLNS1A, EIF6, TBL3, TSR1, GAR1, EXOSC4, EXOSC5, HEATR1, DDX56, PA2G4, CDKN2A, WDR77, NPM3, TFB2M, WDR12, FTSJ1, IMP4, NHP2, SNRPG	845	180	13528	1.77883	1	0.266088	26.8095
GOTERM_BP_FAT	GO:0006626~protein targeting to mitochondrion		7	0.0579758	0.0173608	YWHAZ, MTX2, MTX1, TIMM9, TIMM17B, TIMM8A, TOMM34	845	34	13528	3.29607	1	0.267958	27.1303
GOTERM_BP_FAT	GO:0070585~protein localization in mitochondrion		7	0.0579758	0.0173608	YWHAZ, MTX2, MTX1, TIMM9, TIMM17B, TIMM8A, TOMM34	845	34	13528	3.29607	1	0.267958	27.1303
GOTERM_BP_FAT	GO:0030261~chromosome condensation		6	0.0496936	0.0174643	AIFM1, NCAPG2, NCAPG, NUSAP1, TOP2A, SMC4	845	25	13528	3.84227	1	0.268019	27.2689
GOTERM_BP_FAT	GO:0043065~positive regulation of apoptosis		39	0.323008	0.0185175	MMP9, FASTK, SOX4, PMAIP1, CHEK2, SFN, SCRIB, MAGED1, MEN1, CASP6, VDR, CDKN2A, RAC1, CD24, DAP, NQO1, TOP2A, DNAJA3, NET1, RAB27A, MSH6, IL2RA, PTPRF, AIFM1, DFFA, ARHGEF16, FADD, STAT1, CDK5, ECT2, BRCA1, TRADD, TIAL1, EEF1E1, BIK, HSPD1, PERP, BARD1, DAP3	845	430	13528	1.45202	1	0.280438	28.665
GOTERM_BP_FAT	GO:0031023~microtubule organizing center organization		7	0.0579758	0.0198798	CEP72, KIF11, CEP250, SAC3D1, NEK2, CKAP5, BRCA1	845	35	13528	3.20189	1	0.296418	30.4332
GOTERM_BP_FAT	GO:0044265~cellular macromolecule catabolic process		60	0.496936	0.0201718	NCBP2, IDE, CD2AP, OTUB2, CDKN2A, CUL7, MGRN1, FBXO28, PSMD2, PSMD3, PSMD4, CCNO, AUP1, CDCA3, ABCE1, CDK1, BRCC3, AIFM1, DFFA, ENC1, UBE2I, UBE2H, RNASEH2A, UBE2C, MAD2L1, HUWE1, PIAS3, PSMA5, UBE2K, BACE2, UCHL5, BUB1B, PSME3, FBXL6, UBE2Z, RPA3, PSMB4, PSMB3, PSMB2, FEN1, STAMBP, NPLOC4, SMG5, SMG7, FBXO2, CDC20, RNPS1, BRCA1, CCNB1, CBLC, RNF43, DNA2, PSMD14, TOM1L1, PSMD12, GSPT1, PSMC1, SMU…	845	725	13528	1.32492	1	0.298675	30.8068
GOTERM_BP_FAT	GO:0042440~pigment metabolic process		8	0.0662581	0.0204304	HMBS, AP3D1, HPRT1, PAICS, GMPS, PPAT, APRT, GART	845	45	13528	2.84613	1	0.300488	31.1362
GOTERM_BP_FAT	GO:0009109~coenzyme catabolic process		6	0.0496936	0.0205418	SDHA, IDH3G, SDHC, IDH2, MDH2, FH	845	26	13528	3.69449	1	0.300469	31.2776
GOTERM_BP_FAT	GO:0048015~phosphoinositide-mediated signaling		12	0.0993871	0.0206384	TYMS, P2RY6, RFC4, SPAG5, ZWINT, ERBB2, BUB1B, NDC80, AURKA, UBE2C, TOP2A, FEN1	845	88	13528	2.18311	1	0.300269	31.3999
GOTERM_BP_FAT	GO:0051300~spindle pole body organization		3	0.0248468	0.0214373	CEP72, KIF11, CKAP5	845	4	13528	12.0071	1	0.30857	32.4042
GOTERM_BP_FAT	GO:0000082~G1/S transition of mitotic cell cycle		9	0.0745403	0.0220547	EGFR, CCNE1, CDKN2A, GSPT1, CDKN3, CDK4, RCC1, CDC25A, RBBP8	845	56	13528	2.57295	1	0.314539	33.1708
GOTERM_BP_FAT	GO:0006220~pyrimidine nucleotide metabolic process		7	0.0579758	0.0226361	NME4, TYMS, NME1, DTYMK, CAD, CTPS2, CCNO	845	36	13528	3.11295	1	0.319976	33.8851
GOTERM_BP_FAT	GO:0032508~DNA duplex unwinding		5	0.0414113	0.0228011	RECQL4, MCM2, MCM4, HMGA1, MCM6	845	18	13528	4.44707	1	0.320482	34.0866
GOTERM_BP_FAT	GO:0032392~DNA geometric change		5	0.0414113	0.0228011	RECQL4, MCM2, MCM4, HMGA1, MCM6	845	18	13528	4.44707	1	0.320482	34.0866
GOTERM_BP_FAT	GO:0006611~protein export from nucleus		5	0.0414113	0.0228011	XPO6, SMURF1, NUPL2, CALR, HSPA9	845	18	13528	4.44707	1	0.320482	34.0866
GOTERM_BP_FAT	GO:0006004~fucose metabolic process		5	0.0414113	0.0228011	GMDS, FUT6, FUT3, TSTA3, FUT2	845	18	13528	4.44707	1	0.320482	34.0866
GOTERM_BP_FAT	GO:0010608~posttranscriptional regulation of gene expression		22	0.18221	0.0230239	NCBP2, PAIP1, PEX6, ITGA2, SOX4, AURKA, IGF2BP3, CDK4, CALR, MTIF2, PA2G4, CDKN2A, EIF2AK1, EIF3B, DIO2, SND1, KRT7, HSPB1, HSPD1, PABPC1, EIF2B2, DNAJA3	845	211	13528	1.66923	1	0.321651	34.3577
GOTERM_BP_FAT	GO:0007398~ectoderm development		21	0.173927	0.0237816	ELF3, CRABP2, COL3A1, AARS, SFN, COL5A2, COL5A1, COL17A1, CDKN2A, EVPL, PLOD1, ATP2A2, COL7A1, IRF6, KRT16, KRT15, COL1A2, TFAP2A, SMURF1, COL1A1, SMARCA4	845	199	13528	1.68944	1	0.328925	35.2715
GOTERM_BP_FAT	GO:0045787~positive regulation of cell cycle		9	0.0745403	0.024303	EGFR, DLGAP5, TGFA, NUSAP1, BIRC5, CENPE, ASNS, CALR, TCF3	845	57	13528	2.52781	1	0.333397	35.8936
GOTERM_BP_FAT	GO:0043623~cellular protein complex assembly		18	0.149081	0.0244588	XPO6, GRIK2, CENPF, CENPE, IPO9, CALR, CDK5, ADRM1, CSE1L, IPO4, NUP205, RAC1, TUBA4A, HSPA4, AGRN, HSPD1, TUBG1, KPNB1	845	162	13528	1.77883	1	0.333712	36.0783
GOTERM_BP_FAT	GO:0043281~regulation of caspase activity		11	0.0911049	0.0245933	MEN1, CDKN2A, GSPT1, INTS1, CDH1, BIRC5, SFN, HSPD1, PMAIP1, STAT1, DNAJA3	845	79	13528	2.22917	1	0.333786	36.2373
GOTERM_BP_FAT	GO:0009142~nucleoside triphosphate biosynthetic process		13	0.107669	0.0247923	ALDOA, ATP1B1, ATP10B, DTYMK, ATP5G1, ATP13A2, NME4, ATP6V1C1, ATP6V0E2, SLC25A13, ATP2A2, NME1, ATP5H	845	102	13528	2.04042	1	0.334575	36.4721
GOTERM_BP_FAT	GO:0051052~regulation of DNA metabolic process		14	0.115952	0.0251994	MSH6, CDC6, DNA2, CDC45, BRCC3, BLM, GMNN, S100A11, H2AFX, CALR, KPNA2, KPNA1, BRCA1, CDT1	845	114	13528	1.96607	1	0.33764	36.9496
GOTERM_BP_FAT	GO:0065004~protein-DNA complex assembly		12	0.0993871	0.0258187	HIST1H2BD, HIST1H2BE, HIST1H2BK, HJURP, CENPF, H2AFX, CENPE, MCM2, ASF1B, CHAF1A, CHAF1B, HELLS	845	91	13528	2.11114	1	0.342964	37.6696
GOTERM_BP_FAT	GO:0043414~biopolymer methylation		10	0.0828226	0.0269706	MEN1, PRMT3, GSPT1, EZH2, TFB2M, DNMT1, CARM1, FTSJ1, DNMT3B, HELLS	845	69	13528	2.32021	1	0.353868	38.9882
GOTERM_BP_FAT	GO:0051402~neuron apoptosis		5	0.0414113	0.0274922	AIFM1, GRIK2, ERBB3, PIGT, CDK5	845	19	13528	4.21302	1	0.357914	39.5765
GOTERM_BP_FAT	GO:0007098~centrosome cycle		5	0.0414113	0.0274922	KIF11, CEP250, SAC3D1, NEK2, BRCA1	845	19	13528	4.21302	1	0.357914	39.5765
GOTERM_BP_FAT	GO:0008156~negative regulation of DNA replication		6	0.0496936	0.0277084	CDC6, CDC45, BLM, GMNN, S100A11, CDT1	845	28	13528	3.4306	1	0.358719	39.8187
GOTERM_BP_FAT	GO:0044092~negative regulation of molecular function		31	0.25675	0.0277232	INTS1, GABBR2, SFN, MEN1, PSMB4, KDM1A, CYP27B1, CDKN2A, PSMB3, PSMB2, PSMD2, PSMD3, PSMD4, CDK5RAP1, NQO1, DNAJA3, GPS1, CLN3, IRAK1, BIRC5, CDC20, UBE2C, CBLC, PSMD14, MAD2L1, NUP62, PSMD12, PSMA5, PSMC1, BUB1B, PSME3	845	334	13528	1.48591	1	0.357425	39.8354
GOTERM_BP_FAT	GO:0030198~extracellular matrix organization		13	0.107669	0.0283598	ELF3, P4HA1, MMP9, COL3A1, COL1A2, COL1A1, VWA1, SERPINH1, COL5A2, B4GALT7, COL11A1, COL5A1, SMARCA4	845	104	13528	2.00118	1	0.362556	40.5432
GOTERM_BP_FAT	GO:0018130~heterocycle biosynthetic process		9	0.0745403	0.0292713	MTHFD1, PYCRL, PYCR1, ALDH18A1, HMBS, SPR, HPRT1, FLAD1, APRT	845	59	13528	2.44212	1	0.370382	41.5432
GOTERM_BP_FAT	GO:0052548~regulation of endopeptidase activity		11	0.0911049	0.0309474	MEN1, CDKN2A, GSPT1, INTS1, CDH1, BIRC5, SFN, HSPD1, PMAIP1, STAT1, DNAJA3	845	82	13528	2.14761	1	0.385599	43.3407
GOTERM_BP_FAT	GO:0051129~negative regulation of cellular component organization		16	0.132516	0.0315173	PLXNA3, AURKAIP1, PTPRF, CENPF, TTK, CENPE, BRCA1, EPHB2, MAD2L1, SEMA4F, RAC1, BUB1, DNMT1, DNMT3B, SPTB, SPP1	845	142	13528	1.80388	1	0.389668	43.9398
GOTERM_BP_FAT	GO:0006986~response to unfolded protein		10	0.0828226	0.0317748	ATF6, CFB, SKIV2L, AARS, HSPB1, HSPA4, HSPD1, VARS, SERPINH1, MANF	845	71	13528	2.25485	1	0.390665	44.2085
GOTERM_BP_FAT	GO:0001890~placenta development		9	0.0745403	0.0320002	VDR, PLK4, CYP27B1, HIF1A, PLAC1, CCNF, SPINT1, ETNK2, SPP1	845	60	13528	2.40142	1	0.391344	44.4428
GOTERM_BP_FAT	GO:0051053~negative regulation of DNA metabolic process		7	0.0579758	0.0324095	MSH6, CDC6, CDC45, BLM, GMNN, S100A11, CDT1	845	39	13528	2.87349	1	0.393769	44.8658
GOTERM_BP_FAT	GO:0030574~collagen catabolic process		5	0.0414113	0.0327164	MMP9, MMP3, MMP13, MMP1, MMP11	845	20	13528	4.00237	1	0.395194	45.181
GOTERM_BP_FAT	GO:0010638~positive regulation of organelle organization		11	0.0911049	0.0333012	MEN1, PLK4, DLGAP5, RAC1, TGFA, DNMT1, NUSAP1, RANBP1, CENPE, MLST8, DNMT3B	845	83	13528	2.12174	1	0.399207	45.7769
GOTERM_BP_FAT	GO:0009141~nucleoside triphosphate metabolic process		15	0.124234	0.0338767	ALDOA, ATP1B1, NUDT1, ATP10B, DTYMK, NADK, ATP5G1, ATP13A2, NME4, ATP6V1C1, ATP6V0E2, SLC25A13, ATP2A2, NME1, ATP5H	845	131	13528	1.83315	1	0.403072	46.3573
GOTERM_BP_FAT	GO:0060056~mammary gland involution		3	0.0248468	0.0342621	ELF3, ERBB3, ERBB2	845	5	13528	9.60568	1	0.405136	46.7427
GOTERM_BP_FAT	GO:0006271~DNA strand elongation during DNA replication		3	0.0248468	0.0342621	DNA2, RFC4, FEN1	845	5	13528	9.60568	1	0.405136	46.7427
GOTERM_BP_FAT	GO:0006346~methylation-dependent chromatin silencing		3	0.0248468	0.0342621	DNMT3B, HELLS, SMARCA4	845	5	13528	9.60568	1	0.405136	46.7427
GOTERM_BP_FAT	GO:0009124~nucleoside monophosphate biosynthetic process		8	0.0662581	0.0344502	TYMS, ATIC, PAICS, AMPD3, GMPS, PPAT, PFAS, GART	845	50	13528	2.56151	1	0.405375	46.9298
GOTERM_BP_FAT	GO:0043066~negative regulation of apoptosis		32	0.265032	0.0345684	YWHAZ, GRIK2, ERBB3, ERBB2, SOX4, INTS1, ASNS, MIF, COMP, HELLS, DNAJA3, HSPA9, STAMBP, EGFR, IRAK1, CDK1, CLN3, NOL3, DFFA, EEF1A2, AARS, BIRC5, POLB, PIM2, TAX1BP1, HDAC3, KRT18, NUP62, NME1, HSPB1, HSPD1, BARD1	845	354	13528	1.44718	1	0.404977	47.0471
GOTERM_BP_FAT	GO:0009101~glycoprotein biosynthetic process		17	0.140798	0.0378273	GALNT3, GALNT2, GCNT3, MAN1A2, GALNT6, FUT6, DPAGT1, ALG8, PMM2, POMT2, STT3A, FUT3, B3GNT3, FUT2, RPN2, DDOST, UGGT1	845	158	13528	1.72254	1	0.432411	50.186
GOTERM_BP_FAT	GO:0008544~epidermis development		19	0.157363	0.0387784	ELF3, COL3A1, AARS, CRABP2, SFN, COL5A2, COL5A1, COL17A1, CDKN2A, EVPL, PLOD1, ATP2A2, COL7A1, IRF6, KRT16, KRT15, COL1A2, COL1A1, SMARCA4	845	184	13528	1.65315	1	0.439061	51.0684
GOTERM_BP_FAT	GO:0001666~response to hypoxia		15	0.124234	0.03993	ATP1B1, NOL3, CLDN3, EGLN3, ITGA2, MMP13, HYOU1, HIF1A, PLOD1, PLOD2, NARFL, CD24, PLAU, DPP4, MB	845	134	13528	1.7921	1	0.447261	52.117
GOTERM_BP_FAT	GO:0043069~negative regulation of programmed cell death		32	0.265032	0.0404683	YWHAZ, GRIK2, ERBB3, ERBB2, SOX4, INTS1, ASNS, MIF, COMP, HELLS, DNAJA3, HSPA9, STAMBP, EGFR, IRAK1, CDK1, CLN3, NOL3, DFFA, EEF1A2, AARS, BIRC5, POLB, PIM2, TAX1BP1, HDAC3, KRT18, NUP62, NME1, HSPB1, HSPD1, BARD1	845	359	13528	1.42703	1	0.450211	52.5999
GOTERM_BP_FAT	GO:0009144~purine nucleoside triphosphate metabolic process		14	0.115952	0.0407332	ALDOA, ATP1B1, NUDT1, ATP10B, NADK, ATP5G1, ATP13A2, NME4, ATP6V1C1, ATP6V0E2, SLC25A13, ATP2A2, NME1, ATP5H	845	122	13528	1.83715	1	0.45087	52.8359
GOTERM_BP_FAT	GO:0052547~regulation of peptidase activity		11	0.0911049	0.0411077	MEN1, CDKN2A, GSPT1, INTS1, CDH1, BIRC5, SFN, HSPD1, PMAIP1, STAT1, DNAJA3	845	86	13528	2.04772	1	0.45242	53.1675
GOTERM_BP_FAT	GO:0051187~cofactor catabolic process		6	0.0496936	0.0411251	SDHA, IDH3G, SDHC, IDH2, MDH2, FH	845	31	13528	3.09861	1	0.45104	53.1829
GOTERM_BP_FAT	GO:0030879~mammary gland development		9	0.0745403	0.0412135	ELF3, IRF6, ERBB3, NME1, SLC6A3, ERBB2, MET, ITGA2, SCRIB	845	63	13528	2.28707	1	0.450249	53.2608
GOTERM_BP_FAT	GO:0009206~purine ribonucleoside triphosphate biosynthetic process		12	0.0993871	0.0414485	ATP6V1C1, NME4, ALDOA, ATP1B1, SLC25A13, ATP6V0E2, ATP2A2, ATP10B, NME1, ATP5G1, ATP5H, ATP13A2	845	98	13528	1.96034	1	0.450654	53.4674
GOTERM_BP_FAT	GO:0060548~negative regulation of cell death		32	0.265032	0.0418347	YWHAZ, GRIK2, ERBB3, ERBB2, SOX4, INTS1, ASNS, MIF, COMP, HELLS, DNAJA3, HSPA9, STAMBP, EGFR, IRAK1, CDK1, CLN3, NOL3, DFFA, EEF1A2, AARS, BIRC5, POLB, PIM2, TAX1BP1, HDAC3, KRT18, NUP62, NME1, HSPB1, HSPD1, BARD1	845	360	13528	1.42306	1	0.452274	53.805
GOTERM_BP_FAT	GO:0048732~gland development		15	0.124234	0.0421087	EGFR, ELF3, ERBB3, ERBB2, SLC6A3, FOXA1, MET, ITGA2, CDH1, MDK, SCRIB, KDM1A, IRF6, NME1, PITX1	845	135	13528	1.77883	1	0.452978	54.0432
GOTERM_BP_FAT	GO:0009201~ribonucleoside triphosphate biosynthetic process		12	0.0993871	0.0441204	ATP6V1C1, NME4, ALDOA, ATP1B1, SLC25A13, ATP6V0E2, ATP2A2, ATP10B, NME1, ATP5G1, ATP5H, ATP13A2	845	99	13528	1.94054	1	0.467353	55.7565
GOTERM_BP_FAT	GO:0009145~purine nucleoside triphosphate biosynthetic process		12	0.0993871	0.0441204	ATP6V1C1, NME4, ALDOA, ATP1B1, SLC25A13, ATP6V0E2, ATP2A2, ATP10B, NME1, ATP5G1, ATP5H, ATP13A2	845	99	13528	1.94054	1	0.467353	55.7565
GOTERM_BP_FAT	GO:0031647~regulation of protein stability		7	0.0579758	0.0445764	CDKN2A, PEX6, SOX4, AURKA, HSPD1, CALR, DNAJA3	845	42	13528	2.66824	1	0.469377	56.1364
GOTERM_BP_FAT	GO:0009116~nucleoside metabolic process		9	0.0745403	0.0446384	NME4, COASY, NME1, DTYMK, HPRT1, NT5E, DNMT3B, PPAT, APRT	845	64	13528	2.25133	1	0.468351	56.1877
GOTERM_BP_FAT	GO:0022411~cellular component disassembly		8	0.0662581	0.0453495	KIF2C, CDKN2A, MAZ, AIFM1, DFFA, KIF18A, PMAIP1, HMGA1	845	53	13528	2.41652	1	0.472296	56.7734
GOTERM_BP_FAT	GO:0008033~tRNA processing		10	0.0828226	0.046304	GTPBP3, PUS1, METTL1, AARS, CDK5RAP1, DUS1L, PUS7, RPP40, TRIT1, TSEN34	845	76	13528	2.10651	1	0.478011	57.5478
GOTERM_BP_FAT	GO:0032259~methylation		10	0.0828226	0.046304	MEN1, PRMT3, GSPT1, EZH2, TFB2M, DNMT1, CARM1, FTSJ1, DNMT3B, HELLS	845	76	13528	2.10651	1	0.478011	57.5478
GOTERM_BP_FAT	GO:0051297~centrosome organization		6	0.0496936	0.0463339	KIF11, CEP250, SAC3D1, NEK2, CKAP5, BRCA1	845	32	13528	3.00178	1	0.476738	57.5718
GOTERM_BP_FAT	GO:0006401~RNA catabolic process		9	0.0745403	0.048245	NCBP2, ABCE1, DNA2, GSPT1, SMG5, SMG7, RNPS1, RNASEH2A, FEN1	845	65	13528	2.2167	1	0.489364	59.0824
GOTERM_BP_FAT	GO:0031060~regulation of histone methylation		3	0.0248468	0.0492949	MEN1, DNMT1, DNMT3B	845	6	13528	8.00473	1	0.495455	59.8904
GOTERM_BP_FAT	GO:0042059~negative regulation of epidermal growth factor receptor signaling pathway		3	0.0248468	0.0492949	CBLC, NUP62, PTPRF	845	6	13528	8.00473	1	0.495455	59.8904
GOTERM_BP_FAT	GO:0022616~DNA strand elongation		3	0.0248468	0.0492949	DNA2, RFC4, FEN1	845	6	13528	8.00473	1	0.495455	59.8904
GOTERM_BP_FAT	GO:0043085~positive regulation of catalytic activity		43	0.356137	0.050358	ADORA2B, ERBB2, PMAIP1, SCRIB, MEN1, PSMB4, VDR, P2RY6, CYP27B1, CDKN2A, MAP3K9, PSMB3, RAC1, PSMB2, PSMD2, PSMD3, TGFA, PSMD4, PAK1, CD24, DNAJA3, EGFR, MSH6, IRAK1, CDK1, MET, ITGA2, CDC20, CENPE, UBE2C, STAT1, CDK5, CCNB1, PSMD14, HIF1A, GSPT1, PSMD12, PSMA5, PLK1, PSMC1, PSME3, HSPD1, MAP3K13	845	520	13528	1.32386	1	0.501524	60.6934
GOTERM_BP_FAT	GO:0051650~establishment of vesicle localization		6	0.0496936	0.0519167	COPB2, COPA, AP1M2, COPB1, MYO7A, RAB27A	845	33	13528	2.91081	1	0.510918	61.8431
GOTERM_BP_FAT	GO:0009123~nucleoside monophosphate metabolic process		9	0.0745403	0.052036	TYMS, ATIC, NT5E, PAICS, AMPD3, GMPS, PPAT, PFAS, GART	845	66	13528	2.18311	1	0.510231	61.9297
GOTERM_BP_FAT	GO:0009225~nucleotide-sugar metabolic process		4	0.033129	0.0525642	GMDS, DPAGT1, TSTA3, PMM2	845	14	13528	4.57413	1	0.512357	62.3113
GOTERM_BP_FAT	GO:0006268~DNA unwinding during replication		4	0.033129	0.0525642	MCM2, MCM4, HMGA1, MCM6	845	14	13528	4.57413	1	0.512357	62.3113
GOTERM_BP_FAT	GO:0006091~generation of precursor metabolites and energy		28	0.231903	0.0533684	ALDOA, ACOX1, LDHA, PHKA1, ATP5G1, TPI1, IDH3G, IDH2, DHTKD1, GAPDH, ATP5H, ENO1, FH, NDUFB11, PFKL, FA2H, GYG2, CYB561, SDHA, ATP6V1C1, GPI, SLC25A13, ATP6V0E2, NDUFV1, GFPT1, SDHC, PGK1, MDH2	845	313	13528	1.43216	1	0.516328	62.8852
GOTERM_BP_FAT	GO:0055114~oxidation reduction		51	0.422395	0.0555955	TM7SF2, STEAP3, ACOX1, PYCRL, LDHA, ALDH18A1, SORD, CYP2J2, PRDX4, EGLN3, MTHFD1, KDM1A, CYP27B1, IDH3G, PLOD1, P4HA1, PLOD2, IDH2, SRD5A3, PNPO, SRD5A1, SPR, ACAD8, TSTA3, DHTKD1, NQO1, DUS1L, GAPDH, KDM5B, KDM5C, NOX4, GCDH, NDUFB11, AIFM1, FA2H, DECR2, ALDH3B2, HGD, CYB561, SDHA, PYCR1, SLC25A13, DIO2, L2HGDH, SDHC, AKR1B10, NDUFV1, RRM1, ASPHD1, CP, MDH2	845	639	13528	1.27775	1	0.529669	64.4319
GOTERM_BP_FAT	GO:0070482~response to oxygen levels		15	0.124234	0.0569617	ATP1B1, NOL3, CLDN3, EGLN3, ITGA2, MMP13, HYOU1, HIF1A, PLOD1, PLOD2, NARFL, CD24, PLAU, DPP4, MB	845	141	13528	1.70313	1	0.537048	65.3504
GOTERM_BP_FAT	GO:0016053~organic acid biosynthetic process		16	0.132516	0.0600702	PYCRL, SEPHS2, ALDH18A1, FA2H, ACACA, ASNS, PSPH, BRCA1, MIF, MTHFD1, GOT2, PYCR1, TPI1, PLOD1, LGSN, PSAT1	845	155	13528	1.65259	1	0.555167	67.3574
GOTERM_BP_FAT	GO:0046394~carboxylic acid biosynthetic process		16	0.132516	0.0600702	PYCRL, SEPHS2, ALDH18A1, FA2H, ACACA, ASNS, PSPH, BRCA1, MIF, MTHFD1, GOT2, PYCR1, TPI1, PLOD1, LGSN, PSAT1	845	155	13528	1.65259	1	0.555167	67.3574
GOTERM_BP_FAT	GO:0009205~purine ribonucleoside triphosphate metabolic process		13	0.107669	0.0609533	ALDOA, ATP1B1, ATP10B, NADK, ATP5G1, ATP13A2, NME4, ATP6V1C1, ATP6V0E2, SLC25A13, ATP2A2, NME1, ATP5H	845	117	13528	1.77883	1	0.55908	67.9072
GOTERM_BP_FAT	GO:0044093~positive regulation of molecular function		47	0.389266	0.0617748	ADORA2B, ERBB2, PMAIP1, SCRIB, MEN1, PSMB4, VDR, P2RY6, CYP27B1, CDKN2A, MAP3K9, PSMB3, RAC1, PSMB2, PSMD2, PSMD3, TGFA, PSMD4, PAK1, CD24, DNAJA3, EGFR, MSH6, IRAK1, CDK1, MET, ITGA2, CDC20, CENPE, UBE2C, STAT1, CDK5, SYNGR3, CCNB1, PSMD14, HIF1A, GSPT1, PSMD12, NME1, PSMA5, PLK1, PSMC1, PON1, PSME3, HSPD1, MAP3K13, SMARCA4	845	586	13528	1.28404	1	0.562559	68.4108
GOTERM_BP_FAT	GO:0007032~endosome organization		4	0.033129	0.062755	STX6, HOOK1, HOOK2, CLCN3	845	15	13528	4.26919	1	0.566934	69.0019
GOTERM_BP_FAT	GO:0009067~aspartate family amino acid biosynthetic process		4	0.033129	0.062755	MTHFD1, GOT2, PLOD1, ASNS	845	15	13528	4.26919	1	0.566934	69.0019
GOTERM_BP_FAT	GO:0006508~proteolysis		79	0.654298	0.0628622	DPP3, MMP9, IDE, MMP3, CD2AP, OTUB2, MMP1, CASP6, CUL7, MGRN1, FAP, FBXO28, PSMD2, PSMD3, PSMD4, ADAM8, DPP4, CDCA3, AUP1, F12, CDK1, NRIP3, BRCC3, ENC1, UBE2I, UBE2H, NPEPPS, MMP15, UBE2C, MMP13, MMP12, MMP11, MAD2L1, HUWE1, UBE2K, PIAS3, PSMA5, BACE2, ST14, UCHL5, BUB1B, PSME3, CPD, FBXL6, ADAM12, UBE2Z, TFR2, AMZ2, SHFM1, PRSS8, PSMB4, PSMB3, PSMB2, SCG5, ADAM28, STAMBP, HPN, NPLOC4, CR2, CFB,…	845	1054	13528	1.19995	1	0.566067	69.066
GOTERM_BP_FAT	GO:0009199~ribonucleoside triphosphate metabolic process		13	0.107669	0.0641975	ALDOA, ATP1B1, ATP10B, NADK, ATP5G1, ATP13A2, NME4, ATP6V1C1, ATP6V0E2, SLC25A13, ATP2A2, NME1, ATP5H	845	118	13528	1.76375	1	0.572446	69.8529
GOTERM_BP_FAT	GO:0009060~aerobic respiration		6	0.0496936	0.0642071	SDHA, IDH3G, SDHC, IDH2, MDH2, FH	845	35	13528	2.74448	1	0.571005	69.8585
GOTERM_BP_FAT	GO:0034637~cellular carbohydrate biosynthetic process		9	0.0745403	0.0645342	GPI, TPI1, SORD, GMDS, SLC25A10, GYG2, TSTA3, PMM2, PC	845	69	13528	2.08819	1	0.571421	70.0483
GOTERM_BP_FAT	GO:0008285~negative regulation of cell proliferation		31	0.25675	0.0646077	FRK, ERBB2, CHEK1, SFN, MAGED1, MEN1, VDR, CDKN2A, CYP27B1, OVOL2, PTGES, DLG3, CD24, DLG5, B4GALT7, DNAJA3, NOX4, CDC6, IL2RA, TAF6, PTPRF, S100A11, TRIM24, CDKN3, EIF2AK1, NUP62, IRF6, NME1, EEF1E1, HGS, LDOC1	845	361	13528	1.37477	1	0.570364	70.0908
GOTERM_BP_FAT	GO:0009119~ribonucleoside metabolic process		7	0.0579758	0.0647176	NME4, COASY, NME1, HPRT1, NT5E, DNMT3B, APRT	845	46	13528	2.43622	1	0.569523	70.1542
GOTERM_BP_FAT	GO:0006351~transcription, DNA-dependent		26	0.215339	0.0657139	POLR2H, E2F3, ELF3, FOXM1, PTTG1, NFYA, POLR2D, CDKN2A, MAZ, MRPL12, NPM3, TFB2M, GTF3C2, APEX1, POU2AF1, TAF6, POLR1C, TRIM24, STAT1, ELL3, ADRM1, ZNF217, HIF1A, IRF7, PARP1, NFE2L3	845	292	13528	1.4255	1	0.57379	70.7236
GOTERM_BP_FAT	GO:0032297~negative regulation of DNA replication initiation		3	0.0248468	0.0662109	CDC6, CDC45, CDT1	845	7	13528	6.8612	1	0.575156	71.0038
GOTERM_BP_FAT	GO:0000076~DNA replication checkpoint		3	0.0248468	0.0662109	CDC6, CDC45, CDT1	845	7	13528	6.8612	1	0.575156	71.0038
GOTERM_BP_FAT	GO:0031058~positive regulation of histone modification		3	0.0248468	0.0662109	MEN1, DNMT1, DNMT3B	845	7	13528	6.8612	1	0.575156	71.0038
GOTERM_BP_FAT	GO:0031503~protein complex localization		3	0.0248468	0.0662109	CEP72, BIRC5, DNMT3B	845	7	13528	6.8612	1	0.575156	71.0038
GOTERM_BP_FAT	GO:0043206~fibril organization		3	0.0248468	0.0662109	COL3A1, B4GALT7, COL5A1	845	7	13528	6.8612	1	0.575156	71.0038
GOTERM_BP_FAT	GO:0006561~proline biosynthetic process		3	0.0248468	0.0662109	PYCRL, PYCR1, ALDH18A1	845	7	13528	6.8612	1	0.575156	71.0038
GOTERM_BP_FAT	GO:0006493~protein amino acid O-linked glycosylation		5	0.0414113	0.0669355	GALNT3, POMT2, GALNT2, GCNT3, GALNT6	845	25	13528	3.20189	1	0.577791	71.4077
GOTERM_BP_FAT	GO:0010639~negative regulation of organelle organization		10	0.0828226	0.0688499	MAD2L1, AURKAIP1, BUB1, CENPF, DNMT1, TTK, CENPE, DNMT3B, BRCA1, SPTB	845	82	13528	1.95237	1	0.586983	72.4495
GOTERM_BP_FAT	GO:0051789~response to protein stimulus		12	0.0993871	0.069796	ATF6, F12, CFB, SKIV2L, AARS, HSPB1, ITGA2, HSPA4, HSPD1, VARS, SERPINH1, MANF	845	107	13528	1.79545	1	0.590695	72.9511
GOTERM_BP_FAT	GO:0006270~DNA replication initiation		4	0.033129	0.0737817	CDC45, MCM2, MCM4, MCM6	845	16	13528	4.00237	1	0.610369	74.9707
GOTERM_BP_FAT	GO:0001959~regulation of cytokine-mediated signaling pathway		4	0.033129	0.0737817	IRAK1, PTPRF, CD24, DNAJA3	845	16	13528	4.00237	1	0.610369	74.9707
GOTERM_BP_FAT	GO:0032774~RNA biosynthetic process		26	0.215339	0.0742978	POLR2H, E2F3, ELF3, FOXM1, PTTG1, NFYA, POLR2D, CDKN2A, MAZ, MRPL12, NPM3, TFB2M, GTF3C2, APEX1, POU2AF1, TAF6, POLR1C, TRIM24, STAT1, ELL3, ADRM1, ZNF217, HIF1A, IRF7, PARP1, NFE2L3	845	296	13528	1.40624	1	0.611576	75.2215
GOTERM_BP_FAT	GO:0044243~multicellular organismal catabolic process		5	0.0414113	0.0753707	MMP9, MMP3, MMP13, MMP1, MMP11	845	26	13528	3.07874	1	0.615604	75.7354
GOTERM_BP_FAT	GO:0030262~apoptotic nuclear changes		5	0.0414113	0.0753707	CDKN2A, AIFM1, DFFA, CD24, TOP2A	845	26	13528	3.07874	1	0.615604	75.7354
GOTERM_BP_FAT	GO:0051651~maintenance of location in cell		7	0.0579758	0.076496	KDELR3, KDELR2, FGFR1OP, NDC80, TACC3, FLNB, ASPM	845	48	13528	2.33471	1	0.619829	76.2636
GOTERM_BP_FAT	GO:0051648~vesicle localization		6	0.0496936	0.0779862	COPB2, COPA, AP1M2, COPB1, MYO7A, RAB27A	845	37	13528	2.59613	1	0.625778	76.9463
GOTERM_BP_FAT	GO:0010212~response to ionizing radiation		8	0.0662581	0.0786239	MEN1, CASP6, BRCC3, BLM, H2AFX, RAD54B, DNMT3B, BRCA1	845	60	13528	2.1346	1	0.627465	77.2328
GOTERM_BP_FAT	GO:0009628~response to abiotic stimulus		31	0.25675	0.0786634	BLM, COL3A1, ABCA4, MEN1, CASP6, SLC2A1, ACOT11, RAC1, NR2F6, HSPA4, H2AFX, EIF2B2, COL11A1, DNMT3B, FEN1, NMU, FKBPL, EGFR, MSH6, BRCC3, ITGA2, STAT1, CDK5, MMP13, BRCA1, DIO2, TIMELESS, HSPB1, RAD54B, COL1A1, PCSK1N	845	368	13528	1.34862	1	0.626229	77.2504
GOTERM_BP_FAT	GO:0009262~deoxyribonucleotide metabolic process		5	0.0414113	0.0843129	TYMS, NUDT1, DTYMK, RRM1, CCNO	845	27	13528	2.96472	1	0.651427	79.6437
GOTERM_BP_FAT	GO:0006284~base-excision repair		5	0.0414113	0.0843129	DNA2, POLB, PARP1, CCNO, APEX1	845	27	13528	2.96472	1	0.651427	79.6437
GOTERM_BP_FAT	GO:0046605~regulation of centrosome cycle		3	0.0248468	0.0847173	PLK4, RANBP1, BRCA1	845	8	13528	6.00355	1	0.651849	79.8055
GOTERM_BP_FAT	GO:0042451~purine nucleoside biosynthetic process		3	0.0248468	0.0847173	HPRT1, NT5E, APRT	845	8	13528	6.00355	1	0.651849	79.8055
GOTERM_BP_FAT	GO:0009163~nucleoside biosynthetic process		3	0.0248468	0.0847173	HPRT1, NT5E, APRT	845	8	13528	6.00355	1	0.651849	79.8055
GOTERM_BP_FAT	GO:0042455~ribonucleoside biosynthetic process		3	0.0248468	0.0847173	HPRT1, NT5E, APRT	845	8	13528	6.00355	1	0.651849	79.8055
GOTERM_BP_FAT	GO:0009263~deoxyribonucleotide biosynthetic process		3	0.0248468	0.0847173	TYMS, DTYMK, RRM1	845	8	13528	6.00355	1	0.651849	79.8055
GOTERM_BP_FAT	GO:0046129~purine ribonucleoside biosynthetic process		3	0.0248468	0.0847173	HPRT1, NT5E, APRT	845	8	13528	6.00355	1	0.651849	79.8055
GOTERM_BP_FAT	GO:0006563~L-serine metabolic process		3	0.0248468	0.0847173	SHMT2, PSAT1, PSPH	845	8	13528	6.00355	1	0.651849	79.8055
GOTERM_BP_FAT	GO:0043113~receptor clustering		3	0.0248468	0.0847173	GRIK2, AGRN, CDK5	845	8	13528	6.00355	1	0.651849	79.8055
GOTERM_BP_FAT	GO:0000154~rRNA modification		3	0.0248468	0.0847173	TFB2M, FTSJ1, NHP2	845	8	13528	6.00355	1	0.651849	79.8055
GOTERM_BP_FAT	GO:0006000~fructose metabolic process		4	0.033129	0.0855993	ALDOA, SORD, PFKL, GFPT1	845	17	13528	3.76693	1	0.654417	80.1543
GOTERM_BP_FAT	GO:0006417~regulation of translation		14	0.115952	0.0858854	NCBP2, PAIP1, ITGA2, IGF2BP3, CDK4, MTIF2, CALR, PA2G4, EIF3B, EIF2AK1, DIO2, KRT7, HSPB1, EIF2B2	845	137	13528	1.636	1	0.654295	80.2662
GOTERM_BP_FAT	GO:0006606~protein import into nucleus		10	0.0828226	0.0871288	XPO6, CSE1L, IPO4, NUP205, SIX2, IPO9, POLA2, KPNA2, KPNB1, KPNA1	845	86	13528	1.86157	1	0.658418	80.7457
GOTERM_BP_FAT	GO:0006275~regulation of DNA replication		8	0.0662581	0.090188	DNA2, CDC6, CDC45, BLM, GMNN, S100A11, CALR, CDT1	845	62	13528	2.06574	1	0.670278	81.879
GOTERM_BP_FAT	GO:0031497~chromatin assembly		10	0.0828226	0.0921091	HIST1H2BD, HIST1H2BE, HIST1H2BK, HJURP, H2AFX, MCM2, ASF1B, CHAF1A, CHAF1B, HELLS	845	87	13528	1.84017	1	0.676979	82.5582
GOTERM_BP_FAT	GO:0051321~meiotic cell cycle		11	0.0911049	0.0936857	MSH6, MKI67, NEK2, PLK1, LIG3, H2AFX, CHEK1, RAD54B, PIM2, TUBG1, FANCA	845	100	13528	1.76104	1	0.682106	83.0975
GOTERM_BP_FAT	GO:0016192~vesicle-mediated transport		45	0.372702	0.0937049	COPA, YWHAZ, AP1M2, EXOC7, AP1B1, AP1G2, MYO7A, RER1, CLTC, HOOK1, HOOK2, COPB2, COPB1, RAC1, ZFPL1, AP3D1, VPS35, CD24, GOLGA5, SAR1B, SEC24D, RAB27A, KDELR3, STX6, CLN3, KDELR2, SCAMP3, MYO6, VPS45, SCRN1, GARS, VPS41, CDK5, ELMO3, YIF1A, BCAP31, ERGIC3, PREB, KRT18, NME1, HGS, SYTL2, GOSR2, SLC17A9, KIF20A	845	576	13528	1.25074	1	0.680817	83.104
GOTERM_BP_FAT	GO:0031345~negative regulation of cell projection organization		5	0.0414113	0.093747	PLXNA3, PTPRF, SEMA4F, EPHB2, SPP1	845	28	13528	2.85883	1	0.679626	83.1182
GOTERM_BP_FAT	GO:0050821~protein stabilization		5	0.0414113	0.093747	PEX6, SOX4, HSPD1, CALR, DNAJA3	845	28	13528	2.85883	1	0.679626	83.1182
GOTERM_BP_FAT	GO:0007018~microtubule-based movement		12	0.0993871	0.0943007	KIF14, KIF2C, KIF4A, KIF11, KIF15, KIF18A, RHOT2, TUBA4A, CENPE, LRPPRC, KIF20A, KIF2A	845	113	13528	1.70012	1	0.680525	83.3036
GOTERM_BP_FAT	GO:0006006~glucose metabolic process		15	0.124234	0.0964779	ALDOA, LDHA, SORD, PFKL, PHKA1, GYG2, GPI, TPI1, SLC25A10, PGK1, DHTKD1, GAPDH, MDH2, ENO1, PC	845	153	13528	1.56956	1	0.687913	84.0142
GOTERM_BP_FAT	GO:0006732~coenzyme metabolic process		15	0.124234	0.0964779	COASY, ACACA, COQ9, NADK, SDHA, GSS, MTHFD1, TPI1, IDH3G, SDHC, IDH2, QPRT, FLAD1, MDH2, FH	845	153	13528	1.56956	1	0.687913	84.0142
GOTERM_BP_FAT	GO:0030163~protein catabolic process		48	0.397548	0.0965983	UBE2Z, IDE, OTUB2, CD2AP, PRR15L, PSMB4, CUL7, MGRN1, PSMB3, PSMB2, FBXO28, PSMD2, PSMD3, PSMD4, AUP1, CDCA3, STAMBP, CDK1, CLN3, NPLOC4, BRCC3, ENC1, FBXO2, CDC20, UBE2I, UBE2H, UBE2C, BRCA1, CCNB1, RNF43, CBLC, PSMD14, MAD2L1, HUWE1, TOM1L1, PSMD12, PSMA5, UBE2K, PIAS3, BACE2, PSMC1, UCHL5, BUB1B, PSME3, FBXL6, SMURF1, FBXO34, BARD1	845	622	13528	1.23546	1	0.687047	84.0527
GOTERM_BP_FAT	GO:0051170~nuclear import		10	0.0828226	0.097253	XPO6, CSE1L, IPO4, NUP205, SIX2, IPO9, POLA2, KPNA2, KPNB1, KPNA1	845	88	13528	1.81926	1	0.688293	84.2603
GOTERM_BP_FAT	GO:0045055~regulated secretory pathway		4	0.033129	0.098159	YWHAZ, GARS, CDK5, RAB27A	845	18	13528	3.55766	1	0.690507	84.5433
GOTERM_BP_FAT	GO:0043154~negative regulation of caspase activity		4	0.033129	0.098159	INTS1, BIRC5, SFN, DNAJA3	845	18	13528	3.55766	1	0.690507	84.5433
GOTERM_BP_FAT	GO:0006333~chromatin assembly or disassembly		13	0.107669	0.0984883	HIST1H2BD, HIST1H2BE, HIST1H2BK, HJURP, SMARCC1, CBX3, H2AFX, MCM2, CHAF1A, ASF1B, CHAF1B, HMGA1, HELLS	845	127	13528	1.63876	1	0.69046	84.645
GOTERM_BP_FAT	GO:0006468~protein amino acid phosphorylation		51	0.422395	0.0987548	BCKDK, FASTK, PRDX4, TTK, PKMYT1, CASK, AURKA, CAD, AURKB, PAK6, MAP3K9, TGFA, STK39, PAK1, GOLGA5, EGFR, IRAK1, CDK1, BCR, SCYL3, PBK, PIM2, CDK4, CDK5, SRPK1, MARK2, STYK1, EIF2AK1, RIPK4, MAP3K13, MELK, FRK, ADORA2B, NEK2, ERBB3, ERBB2, PTK7, CHEK1, CHEK2, EPHB3, EPHB2, PTK6, BUB1, MET, TRIM24, STAT1, EPHA1, PLK4, CSNK1D, MAPK13, PLK1	845	667	13528	1.22411	1	0.690172	84.7268

## Sheet: biological cellular components
Category	Term	List 1	Count	%	PValue	Genes	List Total	Pop Hits	Pop Total	Fold Enrichment	Bonferroni	Benjamini	FDR
GOTERM_CC_FAT	GO:0031974~membrane-enclosed lumen	membrane-enclosed lumen	198	1.63989	1.77079e-14	MRPL42, INTS1, MED20, CD2AP, GOT2, INTS8, CDCA8, INTS5, H2AFX, CCNA2, PITX1, LIG1, LIG3, POLB, NME4, RFC4, HUWE1, RFC2, PIAS3, NLE1, MDH2, KIF4A, LMNB1, NEK2, CHEK1, CHEK2, CALR, SERPINH1, COIL, CALU, NAT10, WDHD1, POLQ, TCF3, DNMT3B, FH, GCDH, RECQL5, MKI67, GARS, CDC20, HYOU1, PAXIP1, CCT5, NUP62, NOP16, PARP1, CHAF1B, RPP40, ADAR, BCKDK, GAR1, EZH2, PDIA6, PDIA4, CDT1, CCNE1, PTGES, FANCI, P4H…	812	1856	12782	1.67931	1.0009e-11	1.0009e-11	2.58682e-11
GOTERM_CC_FAT	GO:0070013~intracellular organelle lumen	intracellular organelle lumen	191	1.58191	3.42975e-14	EIF6, NCBP2, MRPL42, MRPS33, IDE, PKMYT1, INTS1, MED20, CD2AP, GOT2, INTS8, KDM1A, CDCA8, CDKN2A, IDH3G, INTS5, OIP5, TFB2M, H2AFX, CCNA2, IMP4, PITX1, ZNF593, MYO6, DFFA, LIG1, ENC1, LIG3, POLB, ELL3, NVL, PA2G4, RFC4, HIF1A, HUWE1, PIAS3, RFC2, NLE1, NEU1, PCCB, UGGT1, LRPPRC, MDH2, SNRPG, MRPS17, KIF4A, MRPS16, LMNB1, BLM, NEK2, MRPS12, C14ORF169, CHEK1, TRRAP, CHEK2, CALR, SERPINH1, COIL, CAL…	812	1779	12782	1.69005	1.94514e-11	9.72578e-12	5.02709e-11		membrane-enclosed lumen
GOTERM_CC_FAT	GO:0043233~organelle lumen	organelle lumen	193	1.59848	7.9665e-14	MRPL42, INTS1, CD2AP, MED20, GOT2, INTS8, CDCA8, INTS5, H2AFX, CCNA2, PITX1, LIG1, LIG3, POLB, RFC4, HUWE1, RFC2, PIAS3, NLE1, MDH2, KIF4A, LMNB1, NEK2, CHEK1, CHEK2, CALR, COIL, SERPINH1, CALU, NAT10, POLQ, WDHD1, DNMT3B, TCF3, FH, GCDH, RECQL5, MKI67, GARS, CDC20, HYOU1, CCT5, PAXIP1, NUP62, NOP16, PARP1, CHAF1B, RPP40, ADAR, BCKDK, GAR1, EZH2, PDIA6, PDIA4, CDT1, CCNE1, P4HA1, FANCI, NARF, ZNF…	812	1820	12782	1.66928	4.51978e-11	1.50659e-11	1.16818e-10		intracellular organelle lumen
GOTERM_CC_FAT	GO:0000793~condensed chromosome	condensed chromosome	34	0.281597	2.66441e-12	BLM, NEK2, KNTC1, CBX3, CHEK1, RANGAP1, AURKB, RCC1, SPC25, KIF2C, NCAPG, HJURP, BUB1, TUBG1, ERCC6L, NOL6, CENPN, CENPM, MKI67, HMBS, CENPF, NUP85, UBE2I, CENPE, NDC80, BRCA1, SMC4, MAD2L1, SPAG5, ZWINT, NSL1, BUB1B, NUP43, LRPPRC	812	129	12782	4.14889	1.51073e-09	3.77682e-10	3.90468e-09		organelle lumen
GOTERM_CC_FAT	GO:0005819~spindle	spindle	36	0.298161	5.47471e-12	KIF4A, PRC1, NEK2, KNTC1, TTK, CBX3, AURKA, AURKB, CDCA8, SAC3D1, BUB1, TUBG1, ASPM, CKAP2, KIF14, CDK1, CDC6, KIF11, DLGAP5, KIF15, TPX2, KIF18A, CENPF, NUSAP1, NUP85, BIRC5, CENPE, POLB, CDC20, RACGAP1, HDAC3, MAD2L1, SPAG5, PLK1, BUB1B, HSPB1	812	147	12782	3.85503	3.10417e-09	6.20835e-10	8.02315e-09		condensed chromosome
GOTERM_CC_FAT	GO:0005694~chromosome	chromosome	66	0.546629	7.124e-10	KNTC1, CBX3, RANGAP1, AURKB, MEN1, KIF2C, CDCA8, HIST1H2BK, OIP5, FANCI, H2AFX, TUBG1, TOP2A, NOL6, HMBS, NUP85, UBE2I, MCM2, HMGA1, STRA13, MAD2L1, RFC4, TIMELESS, RFC2, SPAG5, ZMIZ2, ZWINT, NSL1, TELO2, BUB1B, NUP43, LRPPRC, SMARCA4, HMGB3, BLM, NEK2, CHEK1, POLA2, RCC1, RPA3, SPC25, VDR, NCAPG, HJURP, BUB1, ASF1B, DNMT3B, HELLS, ERCC6L, MSH6, CENPN, CENPM, HIST1H2BD, HIST1H2BE, MKI67, CENPF, B…	812	460	12782	2.25855	4.0393e-07	6.73218e-08	1.04401e-06		spindle
GOTERM_CC_FAT	GO:0000779~condensed chromosome, centromeric region	condensed chromosome, centromeric region	21	0.173927	2.22986e-09	CENPN, CENPM, KNTC1, CENPF, CBX3, NUP85, RANGAP1, NDC80, CENPE, AURKB, SPC25, KIF2C, MAD2L1, SPAG5, HJURP, ZWINT, NSL1, BUB1, BUB1B, NUP43, ERCC6L	812	66	12782	5.00862	1.26433e-06	1.80619e-07	3.26783e-06		chromosome
GOTERM_CC_FAT	GO:0031981~nuclear lumen	nuclear lumen	148	1.22577	2.51285e-09	EIF6, NCBP2, INTS1, PKMYT1, MED20, CD2AP, INTS8, KDM1A, CDCA8, IDH3G, CDKN2A, INTS5, OIP5, H2AFX, IMP4, CCNA2, PITX1, ZNF593, MYO6, DFFA, LIG1, ENC1, LIG3, POLB, ELL3, NVL, PA2G4, RFC4, HIF1A, HUWE1, RFC2, PIAS3, NLE1, LRPPRC, SNRPG, KIF4A, LMNB1, BLM, NEK2, C14ORF169, CHEK1, CHEK2, TRRAP, COIL, POLE2, TFDP2, NPM3, NAT10, POLQ, WDHD1, TCF3, DNMT3B, TBL3, CSTF2, RECQL5, TSR1, TAF6, MKI67, HEATR1, …	812	1450	12782	1.60671	1.42479e-06	1.78098e-07	3.68256e-06		condensed chromosome, centromeric region
GOTERM_CC_FAT	GO:0044427~chromosomal part	chromosomal part	57	0.472089	4.32e-09	KNTC1, CBX3, RANGAP1, AURKB, MEN1, KIF2C, CDCA8, HIST1H2BK, OIP5, H2AFX, NUP85, UBE2I, MCM2, HMGA1, STRA13, MAD2L1, RFC4, TIMELESS, RFC2, ZMIZ2, SPAG5, ZWINT, NSL1, TELO2, BUB1B, NUP43, SMARCA4, BLM, CHEK1, POLA2, RCC1, RPA3, SPC25, VDR, HJURP, NCAPG, BUB1, ASF1B, DNMT3B, HELLS, ERCC6L, MSH6, CENPN, CENPM, HIST1H2BD, HIST1H2BE, MKI67, CENPF, BIRC5, NDC80, CENPE, TRIM24, CENPI, SMC4, HDAC3, SMARCC…	812	386	12782	2.3245	2.44944e-06	2.7216e-07	6.3309e-06		nuclear lumen
GOTERM_CC_FAT	GO:0043232~intracellular non-membrane-bounded organelle	intracellular non-membrane-bounded organelle	232	1.92148	5.82148e-09	MRPL42, RANGAP1, AURKA, AURKB, CD2AP, HOOK1, HOOK2, CDCA8, HIST1H2BK, RAE1, RPL26L1, H2AFX, PITX1, CLNS1A, VPS41, POLB, DCTN5, JUP, STRA13, KRT19, RFC4, KRT18, MAD2L1, HUWE1, SPAG5, NME1, KRT16, RFC2, SPAG4, ZWINT, KRT15, NLE1, TUBA4A, NUP43, ALDOA, KIF4A, LMNB1, NEK2, CHEK1, RCC1, COIL, SAC3D1, NAT10, WDHD1, DNMT3B, MKI67, NDC80, CDC20, CCT5, NUP62, NOP16, MAP7, PARP1, RPP40, ADAR, ABCF1, GAR1, …	812	2596	12782	1.40678	3.30077e-06	3.30078e-07	8.5313e-06		chromosomal part
GOTERM_CC_FAT	GO:0043228~non-membrane-bounded organelle	non-membrane-bounded organelle	232	1.92148	5.82148e-09	MRPL42, RANGAP1, AURKA, AURKB, CD2AP, HOOK1, HOOK2, CDCA8, HIST1H2BK, RAE1, RPL26L1, H2AFX, PITX1, CLNS1A, VPS41, POLB, DCTN5, JUP, STRA13, KRT19, RFC4, KRT18, MAD2L1, HUWE1, SPAG5, NME1, KRT16, RFC2, SPAG4, ZWINT, KRT15, NLE1, TUBA4A, NUP43, ALDOA, KIF4A, LMNB1, NEK2, CHEK1, RCC1, COIL, SAC3D1, NAT10, WDHD1, DNMT3B, MKI67, NDC80, CDC20, CCT5, NUP62, NOP16, MAP7, PARP1, RPP40, ADAR, ABCF1, GAR1, …	812	2596	12782	1.40678	3.30077e-06	3.30078e-07	8.5313e-06		intracellular non-membrane-bounded organelle
GOTERM_CC_FAT	GO:0031975~envelope	envelope	78	0.646016	8.65888e-09	EIF6, SLC22A18, ABCF2, XPO6, TIMM17B, NUP62CL, GCAT, CBX3, RANGAP1, GOT2, CISD1, PTGES, RAE1, NARF, TIMM9, SLC25A22, SYNJ2, SLC25A1, ATP5H, KPNB1, TOMM34, NDUFB11, MYO6, AIFM1, NUP85, IPO9, NUPL2, TIMM8A, NME4, MAD2L1, IPO4, NUP205, AKAP1, KPNA2, NUP43, LRPPRC, MDH2, KPNA1, APOOL, APEX2, ALDH18A1, LMNB1, HAX1, MTX2, MTX1, SFXN1, ATP5G1, CYP27B1, CSE1L, NUP210, MRPL17, GCDH, SHMT2, TRIM27, SCRN1, …	812	622	12782	1.974	4.90957e-06	4.46326e-07	1.26895e-05		non-membrane-bounded organelle
GOTERM_CC_FAT	GO:0000777~condensed chromosome kinetochore	condensed chromosome kinetochore	19	0.157363	9.29118e-09	CENPN, CENPM, KNTC1, CENPF, NUP85, RANGAP1, NDC80, CENPE, KIF2C, SPC25, MAD2L1, SPAG5, HJURP, ZWINT, NSL1, BUB1, BUB1B, NUP43, ERCC6L	812	58	12782	5.15666	5.26808e-06	4.39008e-07	1.36161e-05		envelope
GOTERM_CC_FAT	GO:0000775~chromosome, centromeric region	chromosome, centromeric region	28	0.231903	1.18404e-08	KNTC1, CBX3, RANGAP1, AURKB, KIF2C, SPC25, CDCA8, OIP5, HJURP, BUB1, HELLS, ERCC6L, CENPN, CENPM, MKI67, CENPF, BIRC5, CENPE, NDC80, NUP85, CENPI, STRA13, MAD2L1, SPAG5, NSL1, ZWINT, BUB1B, NUP43	812	124	12782	3.55451	6.71346e-06	5.16421e-07	1.73519e-05		condensed chromosome kinetochore
GOTERM_CC_FAT	GO:0031967~organelle envelope	organelle envelope	77	0.637734	1.7068e-08	EIF6, SLC22A18, ABCF2, XPO6, TIMM17B, NUP62CL, GCAT, CBX3, RANGAP1, GOT2, CISD1, PTGES, RAE1, NARF, TIMM9, SLC25A22, SYNJ2, SLC25A1, ATP5H, KPNB1, TOMM34, NDUFB11, MYO6, AIFM1, NUP85, IPO9, NUPL2, TIMM8A, NME4, MAD2L1, IPO4, NUP205, AKAP1, KPNA2, NUP43, LRPPRC, MDH2, KPNA1, APOOL, APEX2, ALDH18A1, LMNB1, HAX1, MTX2, MTX1, SFXN1, ATP5G1, CYP27B1, CSE1L, NUP210, MRPL17, GCDH, SHMT2, TRIM27, SCRN1, …	812	620	12782	1.95498	9.67749e-06	6.91252e-07	2.50129e-05		chromosome, centromeric region
GOTERM_CC_FAT	GO:0005739~mitochondrion	mitochondrion	116	0.960742	1.85545e-08	MRPL42, MRPS33, GCAT, BPHL, PMAIP1, GOT2, IDH3G, CISD1, TIMM9, SLC25A22, TFB2M, GTPBP3, RAI14, MRM1, TIMM8A, NME4, PYCR1, AKAP1, PCCB, LRPPRC, MDH2, MRPS17, MRPS16, HAX1, MRPS12, MTX2, ACP6, MTX1, MRPS10, CHCHD2, OAS1, SFXN1, PTRH2, MTIF2, HARS2, IDH2, GAD1, DNAJA3, FH, GCDH, GARS, AK2, ABCB6, LACTB2, PPIF, DNA2, SLC25A13, SLC25A10, NDUFV1, NIPSNAP1, HDHD3, RHOT2, HSPD1, SLC25A16, CHAF1B, PC, DAP…	812	1087	12782	1.67985	1.05204e-05	7.0136e-07	2.71914e-05		organelle envelope
GOTERM_CC_FAT	GO:0015630~microtubule cytoskeleton	microtubule cytoskeleton	69	0.571476	6.74903e-08	CEP72, PRC1, KNTC1, CBX3, TTK, AURKA, AURKB, GTSE1, CEP70, HOOK1, HOOK2, KIF2C, CCNE1, CDCA8, CDC45, CEP250, SYNJ2, RANBP1, TUBG1, TOP2A, ASPM, KIF2A, KIF14, CDC6, CDK1, KIF11, KIF15, TPX2, NUSAP1, NUP85, VPS41, POLB, KRT18, MAD2L1, NME1, SPAG5, SPAG4, FGFR1OP, BUB1B, TUBA4A, HSPB1, KIF4A, EXOC7, NEK2, CHEK1, CEP55, STAU1, PSMB4, SAC3D1, BUB1, APEX1, CKAP2, CKAP5, DLGAP5, KIF18A, CENPF, CDC20, BI…	812	549	12782	1.97842	3.82663e-05	2.39168e-06	9.89061e-05		mitochondrion
GOTERM_CC_FAT	GO:0000502~proteasome complex	proteasome complex	18	0.149081	1.4091e-07	IDE, SHFM1, PRR15L, PSMB4, ADRM1, PSMD14, PSMD12, PSMA5, PSMB3, PSMB2, PSMC1, PSMD2, UCHL5, PSMD3, HSPB1, PSME3, PSMD4, PSME4	812	61	12782	4.645	7.98929e-05	4.69976e-06	0.000206502		microtubule cytoskeleton
GOTERM_CC_FAT	GO:0005635~nuclear envelope	nuclear envelope	34	0.281597	6.51523e-07	EIF6, SLC22A18, HAX1, XPO6, LMNB1, NUP62CL, CBX3, RANGAP1, CSE1L, PTGES, RAE1, NARF, NUP210, KPNB1, MYO6, SCRN1, TRIM27, CENPF, NUP85, IPO9, NUP155, NUPL2, ATF6, RNF43, MAD2L1, NUP62, NUP205, IPO4, TMPO, PARP1, KPNA2, NUP43, LRPPRC, KPNA1	812	205	12782	2.61077	0.000369346	2.05228e-05	0.000954795		proteasome complex
GOTERM_CC_FAT	GO:0005876~spindle microtubule	spindle microtubule	12	0.0993871	7.537e-07	CDK1, HDAC3, KIF4A, KIF11, PRC1, SPAG5, KNTC1, KIF18A, NUSAP1, BIRC5, POLB, TUBG1	812	29	12782	6.51367	0.000427257	2.24918e-05	0.00110453		nuclear envelope
GOTERM_CC_FAT	GO:0000776~kinetochore		19	0.157363	1.07431e-06	CENPN, CENPM, KNTC1, CENPF, NUP85, RANGAP1, NDC80, CENPE, KIF2C, SPC25, MAD2L1, SPAG5, HJURP, ZWINT, NSL1, BUB1, BUB1B, NUP43, ERCC6L	812	77	12782	3.88424	0.000608949	3.04562e-05	0.00157438		spindle microtubule
GOTERM_CC_FAT	GO:0005829~cytosol		127	1.05185	1.88582e-06	NCBP2, STIL, CEP72, LDHA, IDE, DTYMK, CASK, PTTG1, SLC7A5, CEP70, RPL26L1, TUBG1, MLST8, CDCA3, NET1, CLNS1A, MYO6, DFFA, VPS41, FADD, NPEPPS, NUPL2, BCAP31, JUP, MAD2L1, NME1, PSMA5, FGFR1OP, TUBA4A, FLAD1, SPTB, SNRPG, SRM, GGCT, NEK2, CACNB3, CALR, TK1, TPI1, EIF3B, PSMB2, RAC1, GALE, EIF3I, PABPC1, DNAJA3, NPLOC4, CFB, CKAP5, GARS, EPRS, CDC20, TRADD, PLK4, CCT5, PLK1, CCT8, PSMC1, HGS, QPRT,…	812	1330	12782	1.50312	0.00106869	5.09158e-05	0.00276361
GOTERM_CC_FAT	GO:0005654~nucleoplasm		92	0.761968	1.9932e-06	NCBP2, E2F3, GAR1, EZH2, E2F8, INTS1, PKMYT1, MED20, CDT1, MEN1, CCNE1, KDM1A, CASP6, INTS8, CDC45, CDKN2A, INTS5, OIP5, FANCI, H2AFX, KPNB1, CCNO, CCNA2, TOP2A, CDC6, CDK1, MYO6, DFFA, LIG1, LIG3, UBE2I, POLB, POLR1C, MCM2, CDK4, UBE2C, ELL3, MCM4, HMGA1, MCM6, HIF1A, RFC4, RFC2, PIAS3, CPSF6, PSME4, KPNA2, NHP2, LRPPRC, KPNA1, SNRPG, POLR2H, CKS1B, BLM, SHFM1, C14ORF169, CHEK1, TRRAP, POLA2, NF…	812	882	12782	1.64196	0.00112951	5.1369e-05	0.00292098		198	191	193	34	36	66	21	148	57	232	232	78	19	28	77	116	69	18	34	12
GOTERM_CC_FAT	GO:0031090~organelle membrane		108	0.894484	3.22504e-06	EIF6, AP1G2, GCAT, CBX3, CSPG5, SLC35A2, SSR1, GOT2, HOOK1, HOOK2, CISD1, RAE1, SLC25A22, TIMM9, RPN2, DDOST, RAB27A, EGFR, SGPL1, SCAMP3, MYO6, DPAGT1, VPS41, TIMM8A, BCAP31, NME4, CHPF, ASPHD1, AKAP1, LRPPRC, MDH2, SEC61G, CLCN3, LMNB1, HAX1, MTX2, MTX1, RER1, SFXN1, SNF8, GAD1, SEC61A1, GCDH, AK2, ABCB6, PPIF, ATF6, SLC25A13, B3GAT3, NUP62, ATP2A2, SLC25A10, NDUFV1, NIPSNAP1, RHOT2, GOSR2, HSP…	812	1096	12782	1.55116	0.00182693	7.95012e-05	0.00472615
GOTERM_CC_FAT	GO:0044429~mitochondrial part		67	0.554911	5.44866e-06	BCKDK, MRPL42, ABCF2, MRPS33, TIMM17B, GCAT, GOT2, CISD1, IDH3G, SLC25A22, TIMM9, SYNJ2, TFB2M, SLC25A1, ATP5H, TOMM34, NDUFB11, MRPL3, AIFM1, MRPL9, TIMM8A, NME4, AKAP1, PCCB, LRPPRC, MDH2, TUFM, MRPS17, APOOL, MRPS16, APEX2, ALDH18A1, MTX2, MRPS12, MTX1, SFXN1, ATP5G1, GLS2, CYP27B1, MRPL12, MRPL17, HARS2, DNAJA3, FH, HSPA9, GCDH, SHMT2, GARS, AK2, LARS2, ABCB6, SDHA, PPIF, DNA2, SLC25A13, L2HG…	812	595	12782	1.77256	0.00308463	0.000128717	0.00798464
GOTERM_CC_FAT	GO:0012505~endomembrane system		82	0.679145	6.56157e-06	TM7SF2, EIF6, COPA, SLC22A18, AP1G2, AP1B1, XPO6, NUP62CL, CBX3, RANGAP1, CSPG5, CHPF2, ALG8, CLTC, SLC35A2, SSR1, COPB2, PTGES, RAE1, COPB1, NARF, RPN2, GOLGA5, SEC24D, DDOST, KPNB1, RAB27A, EGFR, CLN3, SGPL1, SCAMP3, MYO6, MAN1A2, DPAGT1, PIGT, NUP85, IPO9, NUPL2, BCAP31, MAD2L1, CHPF, IPO4, NUP205, ASPHD1, KPNA2, NUP43, LRPPRC, KPNA1, SEC61G, GALNT2, CLCN3, AP1M2, LMNB1, HAX1, RER1, STT3A, CSE…	812	782	12782	1.65063	0.00371351	0.000148806	0.00961546
GOTERM_CC_FAT	GO:0005643~nuclear pore		18	0.149081	7.1201e-06	XPO6, NUP62CL, NUP85, RANGAP1, IPO9, NUP155, NUPL2, MAD2L1, CSE1L, NUP62, RAE1, IPO4, NUP205, NUP210, KPNA2, NUP43, KPNB1, KPNA1	812	79	12782	3.58664	0.00402897	0.000155261	0.0104339
GOTERM_CC_FAT	GO:0000922~spindle pole		11	0.0911049	3.2416e-05	KIF11, MAD2L1, NEK2, PLK1, DLGAP5, KNTC1, BUB1, TPX2, CENPF, TUBG1, ASPM	812	34	12782	5.0928	0.0182123	0.000680516	0.0474947
GOTERM_CC_FAT	GO:0005815~microtubule organizing center		34	0.281597	6.20815e-05	CEP72, EXOC7, NEK2, CHEK1, AURKA, CEP55, CEP70, CCNE1, PSMB4, HOOK2, CDC45, CEP250, SAC3D1, BUB1, RANBP1, TUBG1, TOP2A, APEX1, KIF2A, CKAP5, DLGAP5, KIF15, KIF18A, BIRC5, BRCA1, CCNB1, PLK4, KRT18, MAD2L1, NUP62, NME1, PLK1, FGFR1OP, BUB1B	812	253	12782	2.11544	0.0345889	0.0012564	0.0909411
GOTERM_CC_FAT	GO:0005813~centrosome		31	0.25675	8.14685e-05	CEP72, EXOC7, NEK2, CHEK1, AURKA, CEP55, CEP70, CCNE1, HOOK2, PSMB4, CDC45, CEP250, SAC3D1, RANBP1, TUBG1, TOP2A, APEX1, KIF2A, CKAP5, DLGAP5, KIF15, KIF18A, BIRC5, CCNB1, PLK4, KRT18, NUP62, NME1, PLK1, FGFR1OP, BUB1B	812	224	12782	2.17849	0.0451438	0.00159165	0.119325
GOTERM_CC_FAT	GO:0046930~pore complex		18	0.149081	8.77518e-05	XPO6, NUP62CL, NUP85, RANGAP1, IPO9, NUP155, NUPL2, MAD2L1, CSE1L, NUP62, RAE1, IPO4, NUP205, NUP210, KPNA2, NUP43, KPNB1, KPNA1	812	95	12782	2.98258	0.0485398	0.00165721	0.128522
GOTERM_CC_FAT	GO:0005759~mitochondrial matrix		31	0.25675	0.000104088	TUFM, MRPS17, BCKDK, MRPL42, MRPS16, MRPS33, MRPS12, GOT2, GLS2, MRPL12, IDH3G, HARS2, TFB2M, DNAJA3, HSPA9, FH, GCDH, SHMT2, MRPL3, GARS, MRPL9, LARS2, PPIF, DNA2, POLDIP2, HSPD1, PCCB, LRPPRC, MDH2, DAP3, PC	812	227	12782	2.1497	0.0573128	0.00190209	0.152431
GOTERM_CC_FAT	GO:0031980~mitochondrial lumen		31	0.25675	0.000104088	TUFM, MRPS17, BCKDK, MRPL42, MRPS16, MRPS33, MRPS12, GOT2, GLS2, MRPL12, IDH3G, HARS2, TFB2M, DNAJA3, HSPA9, FH, GCDH, SHMT2, MRPL3, GARS, MRPL9, LARS2, PPIF, DNA2, POLDIP2, HSPD1, PCCB, LRPPRC, MDH2, DAP3, PC	812	227	12782	2.1497	0.0573128	0.00190209	0.152431
GOTERM_CC_FAT	GO:0005783~endoplasmic reticulum		88	0.728839	0.000395625	TM7SF2, COPA, CYP2J2, PKMYT1, PDIA6, CSPG5, PDIA4, ALG8, PRKCSH, SSR1, CANT1, SEZ6L2, POMT2, PLOD1, XYLT2, P4HA1, PLOD2, SRD5A3, SRD5A1, RPN2, SAR1B, DDOST, SEC24D, IFNGR2, DPP4, AUP1, KDELR3, KDELR2, CLN3, SGPL1, AIFM1, FA2H, TMEM132A, PIGT, DPAGT1, SRPRB, YIF1A, ERGIC3, BCAP31, TMEM106C, SEMA4F, BACE2, MLEC, FKBP14, ASPHD1, SIL1, UGGT1, SEC61G, GGCX, CRELD2, HAX1, LRBA, OAS1, CALR, SERPINH1, CA…	812	960	12782	1.44296	0.200975	0.00698684	0.57822
GOTERM_CC_FAT	GO:0005583~fibrillar collagen		6	0.0496936	0.000552623	COL3A1, COL1A2, COL1A1, COL5A2, COL11A1, COL5A1	812	12	12782	7.87069	0.26906	0.00945273	0.806813
GOTERM_CC_FAT	GO:0000228~nuclear chromosome		23	0.190492	0.000576578	NOL6, MSH6, BLM, NEK2, CBX3, CHEK1, UBE2I, BIRC5, POLA2, TRIM24, MCM2, RCC1, RPA3, VDR, TIMELESS, ZMIZ2, SMARCC1, BUB1, H2AFX, TUBG1, DNMT3B, TOP2A, LRPPRC	812	162	12782	2.23489	0.278926	0.00957195	0.841649
GOTERM_CC_FAT	GO:0019866~organelle inner membrane		37	0.306444	0.000959517	EIF6, APOOL, ALDH18A1, APEX2, LMNB1, MTX1, TIMM17B, GCAT, CBX3, SFXN1, ATP5G1, GOT2, MRPL17, NARF, SLC25A22, TIMM9, SLC25A1, ATP5H, GCDH, NDUFB11, SHMT2, AK2, TIMM8A, SDHA, NME4, PPIF, SLC25A13, L2HGDH, SLC25A10, NDUFV1, SDHC, NIPSNAP1, HSPD1, SLC25A16, LRPPRC, MDH2, PC	812	329	12782	1.77031	0.419756	0.0154313	1.39698
GOTERM_CC_FAT	GO:0005581~collagen		9	0.0745403	0.00128647	COL9A2, COL7A1, COL3A1, COL1A2, COL1A1, COL5A2, COL11A1, COL5A1, COL10A1	812	35	12782	4.04778	0.518042	0.0200708	1.86884
GOTERM_CC_FAT	GO:0048770~pigment granule		15	0.124234	0.00136411	P4HB, YWHAZ, AHCY, MYO7A, PDIA6, PDIA4, CLTC, CALU, SLC1A4, SND1, RAC1, SLC2A1, SYTL2, RAB38, RAB27A	812	89	12782	2.65304	0.538824	0.020701	1.98057
GOTERM_CC_FAT	GO:0042470~melanosome		15	0.124234	0.00136411	P4HB, YWHAZ, AHCY, MYO7A, PDIA6, PDIA4, CLTC, CALU, SLC1A4, SND1, RAC1, SLC2A1, SYTL2, RAB38, RAB27A	812	89	12782	2.65304	0.538824	0.020701	1.98057
GOTERM_CC_FAT	GO:0044430~cytoskeletal part		84	0.69571	0.00169803	EIF6, CEP72, PRC1, MYO7A, KNTC1, FERMT1, CBX3, TTK, AURKA, AURKB, CD2AP, GTSE1, CEP70, SLC1A4, HOOK1, HOOK2, KIF2C, CCNE1, CDC45, CDCA8, CEP250, NARF, SYNJ2, RANBP1, TUBG1, TOP2A, ASPM, KIF2A, KIF14, CDC6, CDK1, MYO6, KIF11, KIF15, TPX2, NUSAP1, NUP85, POLB, VPS41, KRT19, KRT18, MAD2L1, SPAG5, KRT16, NME1, FGFR1OP, KRT15, SPAG4, BUB1B, TUBA4A, HSPB1, SPTB, KIF4A, YWHAZ, LMNB1, EXOC7, NEK2, CHEK1,…	812	952	12782	1.38895	0.618484	0.0250391	2.4598
GOTERM_CC_FAT	GO:0031965~nuclear membrane		13	0.107669	0.0020029	EIF6, MYO6, LMNB1, NUP62, HAX1, RAE1, NARF, SCRN1, TRIM27, CBX3, NUP85, TMPO, LRPPRC	812	73	12782	2.80326	0.679151	0.0287276	2.89543
GOTERM_CC_FAT	GO:0005740~mitochondrial envelope		43	0.356137	0.00214624	APOOL, ALDH18A1, APEX2, ABCF2, MTX2, TIMM17B, MTX1, GCAT, SFXN1, ATP5G1, GOT2, CYP27B1, CISD1, MRPL17, SLC25A22, TIMM9, SYNJ2, SLC25A1, ATP5H, TOMM34, GCDH, NDUFB11, SHMT2, AIFM1, AK2, ABCB6, TIMM8A, SDHA, NME4, PPIF, SLC25A13, L2HGDH, NDUFV1, SLC25A10, SDHC, NIPSNAP1, RHOT2, BIK, HSPD1, AKAP1, SLC25A16, MDH2, PC	812	419	12782	1.61546	0.704245	0.0299965	3.09961
GOTERM_CC_FAT	GO:0005856~cytoskeleton		114	0.944178	0.00244125	EIF6, CEP72, MPZL2, PRC1, KNTC1, CASK, CBX3, TTK, AURKA, AURKB, CD2AP, CEP70, HOOK1, HOOK2, CDCA8, RAE1, STK39, TUBG1, ASPM, CLNS1A, MYO6, ENC1, RAI14, POLB, VPS41, DCTN5, BASP1, JUP, KRT19, KRT18, MAD2L1, SPAG5, KRT16, NME1, FGFR1OP, KRT15, SPAG4, TUBA4A, HSPB1, ERC2, LRPPRC, SPTB, ALDOA, KIF4A, LMNB1, HAX1, NEK2, SSH3, CHEK1, PSMB4, SAC3D1, FGD6, DNAJA3, CKAP2, PTPN3, CKAP5, CDC20, BRCA1, TRADD…	812	1381	12782	1.29943	0.749896	0.033237	3.5186
GOTERM_CC_FAT	GO:0005730~nucleolus		64	0.530065	0.00272756	EIF6, GAR1, CD2AP, LSR, ZNF207, CDCA8, IDH3G, CDKN2A, ZNF146, TOP2A, IMP4, PITX1, NOL6, ZNF593, NOL3, SOX11, EXOSC4, EXOSC5, TPX2, NUSAP1, POLR1C, MCM4, NOC2L, NVL, PA2G4, HIF1A, HUWE1, NLE1, NOL11, NHP2, POLR2H, UBE2Z, BLM, NEK2, C14ORF169, COIL, HJURP, NPM3, WDR12, NAT10, WDHD1, DNMT3B, ETV4, TSEN34, TBL3, CSTF2, TSR1, MKI67, HEATR1, BIRC5, ILF3, STAT1, CYB561, CCT5, DDX56, PLK4, NUP62, ILF2, N…	812	698	12782	1.44334	0.787463	0.0362008	3.92361
GOTERM_CC_FAT	GO:0005657~replication fork		8	0.0662581	0.00335412	RFC4, BLM, RFC2, ZMIZ2, H2AFX, CHEK1, POLA2, RPA3	812	32	12782	3.93534	0.851174	0.0433349	4.80443
GOTERM_CC_FAT	GO:0000139~Golgi membrane		23	0.190492	0.00349734	CLN3, COPA, GALNT2, ICA1, SCAMP3, AP1M2, MAN1A2, AP1G2, AP1B1, RER1, CSPG5, CHPF2, CLTC, SLC35A2, BCAP31, COPB2, B3GAT3, CHPF, COPB1, GOSR2, FUT2, GOLGA5, SEC24D	812	186	12782	1.94651	0.862821	0.0441431	5.00472
GOTERM_CC_FAT	GO:0031966~mitochondrial membrane		40	0.33129	0.00377266	APOOL, ALDH18A1, APEX2, MTX2, MTX1, TIMM17B, GCAT, SFXN1, ATP5G1, GOT2, CYP27B1, CISD1, MRPL17, SLC25A22, TIMM9, SYNJ2, SLC25A1, ATP5H, TOMM34, GCDH, NDUFB11, SHMT2, AK2, ABCB6, TIMM8A, SDHA, NME4, PPIF, SLC25A13, L2HGDH, NDUFV1, SLC25A10, SDHC, NIPSNAP1, RHOT2, HSPD1, SLC25A16, AKAP1, MDH2, PC	812	394	12782	1.59811	0.882715	0.0465092	5.38862
GOTERM_CC_FAT	GO:0005788~endoplasmic reticulum lumen		13	0.107669	0.00437592	P4HB, AIFM1, PDIA6, PDIA4, CALR, SERPINH1, CALU, HYOU1, P4HA1, SDF2L1, FKBP14, SIL1, UGGT1	812	80	12782	2.55797	0.916807	0.0526213	6.22475
GOTERM_CC_FAT	GO:0005743~mitochondrial inner membrane		32	0.265032	0.00663648	APOOL, ALDH18A1, APEX2, MTX1, TIMM17B, GCAT, SFXN1, ATP5G1, GOT2, MRPL17, SLC25A22, TIMM9, SLC25A1, ATP5H, GCDH, NDUFB11, SHMT2, AK2, TIMM8A, SDHA, NME4, PPIF, SLC25A13, L2HGDH, SLC25A10, NDUFV1, SDHC, NIPSNAP1, HSPD1, SLC25A16, MDH2, PC	812	306	12782	1.64616	0.977073	0.0771866	9.29711
GOTERM_CC_FAT	GO:0044431~Golgi apparatus part		31	0.25675	0.00680288	GALNT2, COPA, AP1M2, ARSE, AP1B1, AP1G2, RER1, CHPF2, CSPG5, CLTC, SLC35A2, COPB2, GORASP2, COPB1, FUT2, GOLGA5, SEC24D, STX6, CLN3, ICA1, SCAMP3, MAN1A2, VPS41, BCAP31, B3GAT3, TOM1L1, CHPF, SULF1, GOSR2, CPD, PCSK1N	812	294	12782	1.65981	0.97915	0.0774684	9.51952
GOTERM_CC_FAT	GO:0044432~endoplasmic reticulum part		35	0.289879	0.00765039	TM7SF2, PDIA6, PDIA4, ALG8, CALR, SERPINH1, CALU, SSR1, STT3A, P4HA1, RPN2, DDOST, SEC24D, SEC61A1, P4HB, CLN3, SGPL1, AIFM1, RRBP1, DPAGT1, PIGT, GJB1, BCAP31, ATF6, HYOU1, ATP2A2, SDF2L1, FKBP14, ASPHD1, SIL1, GOSR2, SSR4, UGGT1, SSR2, SEC61G	812	347	12782	1.58775	0.98715	0.0850321	10.6444
GOTERM_CC_FAT	GO:0005795~Golgi stack		9	0.0745403	0.00770373	CLN3, GALNT2, ARSE, TOM1L1, CHPF, GORASP2, SULF1, CHPF2, GOLGA5	812	46	12782	3.07984	0.987536	0.0839631	10.7148
GOTERM_CC_FAT	GO:0044450~microtubule organizing center part		10	0.0828226	0.00819254	PLK4, KRT18, EXOC7, CEP250, CKAP5, BIRC5, CEP55, TUBG1, TOP2A, BRCA1	812	56	12782	2.81096	0.990574	0.0873994	11.3572
GOTERM_CC_FAT	GO:0030660~Golgi-associated vesicle membrane		7	0.0579758	0.00864459	COPB2, COPA, AP1G2, COPB1, CSPG5, GOLGA5, CLTC	812	29	12782	3.79964	0.992721	0.0903261	11.9474
GOTERM_CC_FAT	GO:0005625~soluble fraction		32	0.265032	0.00911047	COPA, YWHAZ, SORD, HAX1, IDE, RANGAP1, ASNS, HPRT1, IARS, MEN1, GSS, CTTN, TPI1, WISP1, SPINT2, DPP4, YARS, PFKL, AIFM1, AARS, ACACA, GARS, EPRS, GYG2, JUP, MAPK13, NME1, CXCL13, HSPB1, RAB38, PCSK1N, PC	812	313	12782	1.60934	0.994424	0.0932708	12.5519
GOTERM_CC_FAT	GO:0000313~organellar ribosome		9	0.0745403	0.00996782	MRPS17, MRPL42, MRPS16, MRPL12, MRPL3, MRPS33, MRPS12, MRPL9, DAP3	812	48	12782	2.95151	0.996587	0.099844	13.6542
GOTERM_CC_FAT	GO:0005761~mitochondrial ribosome		9	0.0745403	0.00996782	MRPS17, MRPL42, MRPS16, MRPL12, MRPL3, MRPS33, MRPS12, MRPL9, DAP3	812	48	12782	2.95151	0.996587	0.099844	13.6542
GOTERM_CC_FAT	GO:0044454~nuclear chromosome part		16	0.132516	0.0102598	MSH6, BLM, CBX3, UBE2I, POLA2, TRIM24, MCM2, RCC1, RPA3, VDR, TIMELESS, ZMIZ2, SMARCC1, BUB1, H2AFX, DNMT3B	812	122	12782	2.06444	0.997112	0.100859	14.0267
GOTERM_CC_FAT	GO:0000794~condensed nuclear chromosome		9	0.0745403	0.0112692	NOL6, BLM, NEK2, BUB1, UBE2I, CHEK1, TUBG1, RCC1, LRPPRC	812	49	12782	2.89127	0.998381	0.10841	15.3027
GOTERM_CC_FAT	GO:0032133~chromosome passenger complex		3	0.0248468	0.0115541	CDCA8, BIRC5, AURKB	812	3	12782	15.7414	0.998625	0.109171	15.6597
GOTERM_CC_FAT	GO:0005794~Golgi apparatus		73	0.604605	0.0119822	COPA, ARSE, AP1G2, AP1B1, F2RL1, PKMYT1, CSPG5, CHPF2, CLTC, LSR, SLC35A2, CANT1, COPB2, XYLT2, COPB1, SND1, ZFPL1, PAK1, SAR1B, GOLGA5, SEC24D, GOLM1, DPP4, RAB27A, STX6, KDELR2, CLN3, SCAMP3, MYO6, MAN1A2, VPS45, TMEM132A, VPS41, SCYL3, YIF1A, BCAP31, ERGIC3, CHPF, BACE2, CPD, GALNT3, GALNT2, CLCN3, GCNT3, AP1M2, GALNT6, FUT6, RER1, STIP1, CDH1, CALU, LPCAT1, TMED3, GORASP2, GOLPH3L, FUT3, AP3D…	812	872	12782	1.3178	0.998924	0.111165	16.1934
GOTERM_CC_FAT	GO:0009295~nucleoid		7	0.0579758	0.012032	TUFM, SHMT2, POLDIP2, TFB2M, DNAJA3, LRPPRC, HSPA9	812	31	12782	3.55451	0.998955	0.109819	16.2553
GOTERM_CC_FAT	GO:0042645~mitochondrial nucleoid		7	0.0579758	0.012032	TUFM, SHMT2, POLDIP2, TFB2M, DNAJA3, LRPPRC, HSPA9	812	31	12782	3.55451	0.998955	0.109819	16.2553
GOTERM_CC_FAT	GO:0005874~microtubule		28	0.231903	0.015145	KIF4A, PRC1, KNTC1, GTSE1, HOOK1, HOOK2, KIF2C, SYNJ2, TUBG1, KIF2A, CKAP2, KIF14, CDK1, KIF11, KIF15, KIF18A, NUSAP1, BIRC5, CENPE, POLB, VPS41, RACGAP1, HDAC3, SPAG5, SPAG4, TUBA4A, MAP7, KIF20A	812	274	12782	1.60861	0.999825	0.134298	20.0401
GOTERM_CC_FAT	GO:0000785~chromatin		22	0.18221	0.0158389	MSH6, HIST1H2BD, HIST1H2BE, CENPF, CBX3, TRIM24, MCM2, RCC1, HMGA1, MEN1, VDR, HDAC3, TIMELESS, HIST1H2BK, OIP5, SMARCC1, H2AFX, TMPO, ASF1B, DNMT3B, HELLS, SMARCA4	812	200	12782	1.73155	0.999883	0.137916	20.8619
GOTERM_CC_FAT	GO:0044420~extracellular matrix part		15	0.124234	0.0160698	LAD1, TNC, COL3A1, COL5A2, COL5A1, COL17A1, COL9A2, COL7A1, COL1A2, MFAP2, COL1A1, AGRN, VWA1, COL11A1, COL10A1	812	117	12782	2.01813	0.999897	0.137702	21.1335
GOTERM_CC_FAT	GO:0030117~membrane coat		10	0.0828226	0.0172833	EGFR, COPB2, COPA, AP1M2, AP1G2, AP1B1, COPB1, AP3D1, CLTC, SEC24D	812	63	12782	2.49863	0.999949	0.145219	22.547
GOTERM_CC_FAT	GO:0048475~coated membrane		10	0.0828226	0.0172833	EGFR, COPB2, COPA, AP1M2, AP1G2, AP1B1, COPB1, AP3D1, CLTC, SEC24D	812	63	12782	2.49863	0.999949	0.145219	22.547
GOTERM_CC_FAT	GO:0016323~basolateral plasma membrane		22	0.18221	0.0184373	EGFR, NOX4, ATP1B1, ERBB3, ERBB2, MET, FERMT1, ITGB4, FHL2, ITGA2, CASK, CDH1, EPCAM, P2RY6, SDC1, COL17A1, SLC2A1, CEACAM5, STK39, MAP7, PAK1, FKBPL	812	203	12782	1.70596	0.999974	0.151994	23.8692
GOTERM_CC_FAT	GO:0000790~nuclear chromatin		9	0.0745403	0.0218311	VDR, MSH6, TIMELESS, SMARCC1, CBX3, H2AFX, TRIM24, RCC1, DNMT3B	812	55	12782	2.57586	0.999996	0.175142	27.6371
GOTERM_CC_FAT	GO:0005816~spindle pole body		3	0.0248468	0.0221384	MAD2L1, BUB1, TUBG1	812	4	12782	11.806	0.999997	0.174962	27.9695
GOTERM_CC_FAT	GO:0005881~cytoplasmic microtubule		5	0.0414113	0.0240942	KIF2C, SYNJ2, BIRC5, TUBG1, GTSE1	812	18	12782	4.37261	0.999999	0.186491	30.0522
GOTERM_CC_FAT	GO:0030496~midbody		5	0.0414113	0.0240942	CDK1, NEK2, CENPF, BIRC5, AURKB	812	18	12782	4.37261	0.999999	0.186491	30.0522
GOTERM_CC_FAT	GO:0000152~nuclear ubiquitin ligase complex		5	0.0414113	0.0240942	BRCC3, CUL7, BUB1B, BRCA1, BARD1	812	18	12782	4.37261	0.999999	0.186491	30.0522
GOTERM_CC_FAT	GO:0031988~membrane-bounded vesicle		49	0.405831	0.025587	COPA, AP1G2, MYO7A, PDIA6, PDIA4, CSPG5, CLTC, CD2AP, SLC1A4, COPB2, SND1, COPB1, SLC2A1, GOLGA5, SEC24D, RAB27A, EGFR, STX6, EPN3, CLN3, MYO6, PIGT, VPS41, NEU1, ALDOA, CLCN3, YWHAZ, AHCY, TIMP1, CALU, RAC1, SCG5, SLC39A4, THBS2, GAD1, SPP1, P4HB, ICA1, GARS, RACGAP1, SYNGR3, CD207, YIPF2, SYTL2, SLC5A6, HSPD1, RAB38, PCSK1N, YIPF1	812	568	12782	1.35797	1	0.194367	31.6039
GOTERM_CC_FAT	GO:0000267~cell fraction		85	0.703992	0.0294379	COPA, CYP2J2, GRIK2, SLC6A3, IDE, CASK, PKMYT1, RANGAP1, CSPG5, GSS, MEN1, CTTN, WISP1, PTGES, SPINT2, SLC2A1, SRD5A3, SYNJ2, SRD5A1, STK39, DDOST, NT5E, CEACAM1, DPP4, STX6, CLN3, YARS, MAN1A2, PTPRF, PFKL, AIFM1, FA2H, AARS, DPAGT1, SPINT1, VPS41, JUP, ADRM1, NME1, SEMA4F, BACE2, HSPB1, ERC2, CPD, MAP3K13, GALNT3, GGCX, GCNT3, YWHAZ, SORD, HAX1, OAS1, ASNS, CALR, ABCA4, HPRT1, IARS, TPI1, SLC35…	812	1083	12782	1.23547	1	0.217714	35.4601
GOTERM_CC_FAT	GO:0030120~vesicle coat		7	0.0579758	0.0310379	EGFR, COPB2, COPA, AP1G2, COPB1, CLTC, SEC24D	812	38	12782	2.89973	1	0.225386	37.0018
GOTERM_CC_FAT	GO:0030057~desmosome		5	0.0414113	0.0345154	JUP, EVPL, DSG2, PKP3, PERP	812	20	12782	3.93534	1	0.244599	40.2352
GOTERM_CC_FAT	GO:0005638~lamin filament		3	0.0248468	0.0353573	EIF6, LMNB1, NARF	812	5	12782	9.44483	1	0.246842	40.9944
GOTERM_CC_FAT	GO:0030663~COPI coated vesicle membrane		4	0.033129	0.0363823	COPB2, COPA, COPB1, GOLGA5	812	12	12782	5.24713	1	0.250129	41.9066
GOTERM_CC_FAT	GO:0034399~nuclear periphery		9	0.0745403	0.0379746	EIF6, MEN1, KIF4A, LMNB1, BLM, NARF, ENC1, CENPF, CAD	812	61	12782	2.3225	1	0.256686	43.2977
GOTERM_CC_FAT	GO:0030529~ribonucleoprotein complex		44	0.364419	0.0380674	ABCF1, MRPS17, MRPL42, MRPS16, MRPS33, GAR1, MRPS12, MRPS10, CALR, SF3B4, STAU1, PRMT3, MRPL12, MRPL15, SND1, MRPL17, RPL39L, RPL26L1, LSM5, WDR12, PABPC1, DDX41, APEX1, IMP4, HNRNPAB, NOL6, TBL3, MRPL3, RRBP1, MRPL9, ILF3, HEATR1, MRPS7, SRPRB, BRCA1, PA2G4, NUP62, ILF2, CPSF6, NHP2, RPP40, SNRNP25, SNRPG, DAP3	812	515	12782	1.34489	1	0.254284	43.3778
GOTERM_CC_FAT	GO:0045178~basal part of cell		6	0.0496936	0.0386033	COL17A1, ERBB2, MET, ITGB4, FKBPL, MARK2	812	30	12782	3.14828	1	0.254505	43.8383
GOTERM_CC_FAT	GO:0030662~coated vesicle membrane		10	0.0828226	0.0406516	EGFR, COPB2, COPA, ICA1, MYO6, AP1G2, COPB1, GOLGA5, CLTC, SEC24D	812	73	12782	2.15635	1	0.263317	45.5666
GOTERM_CC_FAT	GO:0005798~Golgi-associated vesicle		8	0.0662581	0.0408918	COPB2, COPA, AP1G2, COPB1, VPS41, CSPG5, GOLGA5, CLTC	812	51	12782	2.46924	1	0.26177	45.7659
GOTERM_CC_FAT	GO:0016324~apical plasma membrane		15	0.124234	0.0425578	EGFR, MUC1, CLCN3, ATP1B1, SLC22A18, ERBB3, MYO7A, ERBB2, CACNB3, EPCAM, P2RY6, STK39, SLC39A4, DPP4, RAB27A	812	133	12782	1.77534	1	0.268118	47.1303
GOTERM_CC_FAT	GO:0000792~heterochromatin		7	0.0579758	0.0431231	VDR, SMARCC1, CBX3, H2AFX, DNMT3B, HELLS, SMARCA4	812	41	12782	2.68755	1	0.268326	47.5859
GOTERM_CC_FAT	GO:0005814~centriole		6	0.0496936	0.0437132	PLK4, CEP250, BIRC5, CEP55, TUBG1, TOP2A	812	31	12782	3.04672	1	0.268664	48.0576
GOTERM_CC_FAT	GO:0045120~pronucleus		4	0.033129	0.0451228	BLM, EZH2, CENPF, CCNA2	812	13	12782	4.8435	1	0.273318	49.1684
GOTERM_CC_FAT	GO:0032039~integrator complex		4	0.033129	0.0451228	INTS8, INTS5, SHFM1, INTS1	812	13	12782	4.8435	1	0.273318	49.1684
GOTERM_CC_FAT	GO:0005652~nuclear lamina		3	0.0248468	0.0508346	EIF6, LMNB1, NARF	812	6	12782	7.87069	1	0.299811	53.4469
GOTERM_CC_FAT	GO:0031982~vesicle		54	0.447242	0.0540769	COPA, AP1B1, AP1G2, MYO7A, PDIA6, PDIA4, CSPG5, CLTC, CD2AP, SLC1A4, COPB2, COPB1, SND1, SLC2A1, GOLGA5, SEC24D, RAB27A, EGFR, TM9SF1, STX6, EPN3, CLN3, MYO6, PIGT, VPS41, ATP6V1C1, NEU1, ALDOA, CLCN3, YWHAZ, AP1M2, GPRC5C, AHCY, TIMP1, CALU, RAC1, SCG5, SLC39A4, GAD1, THBS2, SPP1, P4HB, ICA1, GARS, RACGAP1, SYNGR3, CD207, YIPF2, SYTL2, SLC5A6, HSPD1, RAB38, PCSK1N, YIPF1	812	670	12782	1.26871	1	0.312889	55.7238
GOTERM_CC_FAT	GO:0005637~nuclear inner membrane		5	0.0414113	0.0543427	EIF6, LMNB1, NARF, CBX3, LRPPRC	812	23	12782	3.42204	1	0.311142	55.9058
GOTERM_CC_FAT	GO:0001726~ruffle		9	0.0745403	0.0606392	CTTN, MYO6, TNFRSF12A, NME1, S100A11, KIF18A, SYNJ2, FGD6, CD2AP	812	67	12782	2.11451	1	0.337961	60.0182
GOTERM_CC_FAT	GO:0045177~apical part of cell		18	0.149081	0.0623145	EGFR, MUC1, CLCN3, ATP1B1, SLC22A18, ERBB3, MYO7A, ERBB2, CDH1, CACNB3, ATP6V1C1, EPCAM, P2RY6, STK39, SLC39A4, DPP4, RAB27A, SPP1	812	179	12782	1.58293	1	0.342508	61.0505
GOTERM_CC_FAT	GO:0030137~COPI-coated vesicle		4	0.033129	0.0653731	COPB2, COPA, COPB1, GOLGA5	812	15	12782	4.1977	1	0.35313	62.8715
GOTERM_CC_FAT	GO:0070531~BRCA1-A complex		3	0.0248468	0.0682314	BRCC3, BRCA1, BARD1	812	7	12782	6.74631	1	0.362517	64.5012
GOTERM_CC_FAT	GO:0009925~basal plasma membrane		5	0.0414113	0.0791361	COL17A1, ERBB2, MET, ITGB4, FKBPL	812	26	12782	3.02719	1	0.405117	70.1263
GOTERM_CC_FAT	GO:0016023~cytoplasmic membrane-bounded vesicle		44	0.364419	0.0900053	COPA, YWHAZ, AHCY, AP1G2, MYO7A, PDIA6, CSPG5, PDIA4, CLTC, CD2AP, CALU, TIMP1, SLC1A4, COPB2, SND1, COPB1, SLC2A1, RAC1, SCG5, SLC39A4, GOLGA5, SEC24D, THBS2, RAB27A, STX6, EGFR, EPN3, P4HB, CLN3, ICA1, MYO6, GARS, PIGT, VPS41, RACGAP1, SYNGR3, CD207, YIPF2, NEU1, SYTL2, RAB38, HSPD1, PCSK1N, YIPF1	812	550	12782	1.25931	1	0.444377	74.8973
GOTERM_CC_FAT	GO:0042175~nuclear envelope-endoplasmic reticulum network		25	0.207056	0.0921689	TM7SF2, ALG8, SSR1, STT3A, RAE1, RPN2, SEC24D, DDOST, SEC61A1, CLN3, SGPL1, NPLOC4, RRBP1, DPAGT1, PIGT, GJB1, BCAP31, ATF6, ATP2A2, ASPHD1, GOSR2, SSR4, SSR2, SEC61G, LRPPRC	812	284	12782	1.38568	1	0.44896	75.758
GOTERM_CC_FAT	GO:0012506~vesicle membrane		15	0.124234	0.0984972	EGFR, COPA, CLCN3, ICA1, MYO6, AP1G2, CSPG5, CLTC, COPB2, COPB1, SLC5A6, GOLGA5, SEC24D, GAD1, RAB27A	812	151	12782	1.56371	1	0.468572	78.12
GOTERM_CC_FAT	GO:0031252~cell leading edge		14	0.115952	0.0988996	CTTN, MYO6, TNFRSF12A, NME1, FAP, RAC1, S100A11, KIF18A, SYNJ2, SCYL3, FGD6, CD2AP, CDK5, SCRIB	812	138	12782	1.59695	1	0.466425	78.2626

## Sheet: molecular functions 
Category	Term	List 1	Count	%	PValue	Genes	List Total	Pop Hits	Pop Total	Fold Enrichment	Bonferroni	Benjamini	FDR
GOTERM_MF_FAT	GO:0030554~adenyl nucleotide binding	adenyl nucleotide binding	174	1.44111	2.48872e-16	IDE, DTYMK, TTK, CASK, PKMYT1, AURKA, AURKB, ITPKA, DDX27, KDM1A, IDH3G, OPLAH, MAP3K9, STK39, RAB26, EIF2B2, EGFR, YARS, BCR, MYO6, LIG1, AARS, LIG3, SCYL3, PIM2, MARK2, NME4, NVL, EIF2AK1, RFC4, NME1, ASCC3, RFC2, RIPK4, FLAD1, ZNF587, PCCB, SMARCA4, COASY, CLCN3, KIF4A, BLM, NEK2, ERBB3, ERBB2, PTK7, OAS1, CTPS2, CHEK1, CHEK2, EPHB3, ABCA4, EPHB2, TK1, PTK6, HARS2, NAT10, POLQ, DDX41, HELLS, E…	779	1577	12983	1.83889	2.27818e-13	2.27818e-13	3.55271e-13
GOTERM_MF_FAT	GO:0001883~purine nucleoside binding	purine nucleoside binding	174	1.44111	1.03542e-15	IDE, DTYMK, TTK, CASK, PKMYT1, AURKA, AURKB, ITPKA, DDX27, KDM1A, IDH3G, OPLAH, MAP3K9, STK39, RAB26, EIF2B2, EGFR, YARS, BCR, MYO6, LIG1, AARS, LIG3, SCYL3, PIM2, MARK2, NME4, NVL, EIF2AK1, RFC4, NME1, ASCC3, RFC2, RIPK4, FLAD1, ZNF587, PCCB, SMARCA4, COASY, CLCN3, KIF4A, BLM, NEK2, ERBB3, ERBB2, PTK7, OAS1, CTPS2, CHEK1, CHEK2, EPHB3, ABCA4, EPHB2, TK1, PTK6, HARS2, NAT10, POLQ, DDX41, HELLS, E…	779	1601	12983	1.81132	1.02518e-12	5.1259e-13	1.58762e-12
GOTERM_MF_FAT	GO:0000166~nucleotide binding	nucleotide binding	222	1.83866	1.37207e-15	TRMT2A, AURKA, AURKB, NONO, MAP3K9, RAB25, RAB26, EIF2B2, RAB27A, GTPBP2, YARS, BCR, GTPBP3, LIG1, AARS, LIG3, SCYL3, PIM2, MARK2, NME4, EIF2AK1, RFC4, NME1, ASCC3, RFC2, TUBA4A, RAB15, COASY, CLCN3, KIF4A, ERBB3, NEK2, ERBB2, OAS1, CHEK1, CHEK2, IGF2BP3, EPHB3, MTIF2, URGCP, TK1, EPHB2, RAC1, IDH2, NAT10, PABPC1, POLQ, HNRNPAB, RECQL4, GCDH, RECQL5, MKI67, ACACA, GARS, EPRS, ATP13A2, EPHA1, GART…	779	2245	12983	1.64806	1.36691e-12	4.55636e-13	2.10942e-12
GOTERM_MF_FAT	GO:0005524~ATP binding	ATP binding	164	1.35829	1.43119e-15	IDE, DTYMK, TTK, CASK, PKMYT1, AURKA, AURKB, ITPKA, DDX27, IDH3G, OPLAH, MAP3K9, STK39, RAB26, EIF2B2, EGFR, YARS, BCR, MYO6, LIG1, AARS, LIG3, SCYL3, PIM2, MARK2, NME4, NVL, EIF2AK1, RFC4, NME1, ASCC3, RFC2, RIPK4, FLAD1, ZNF587, PCCB, SMARCA4, COASY, CLCN3, KIF4A, BLM, NEK2, ERBB3, ERBB2, PTK7, OAS1, CTPS2, CHEK1, CHEK2, EPHB3, ABCA4, TK1, EPHB2, PTK6, HARS2, NAT10, POLQ, DDX41, HELLS, ERCC6L, …	779	1477	12983	1.85055	1.48082e-12	3.70148e-13	2.28706e-12
GOTERM_MF_FAT	GO:0001882~nucleoside binding	nucleoside binding	174	1.44111	2.13401e-15	IDE, DTYMK, TTK, CASK, PKMYT1, AURKA, AURKB, ITPKA, DDX27, KDM1A, IDH3G, OPLAH, MAP3K9, STK39, RAB26, EIF2B2, EGFR, YARS, BCR, MYO6, LIG1, AARS, LIG3, SCYL3, PIM2, MARK2, NME4, NVL, EIF2AK1, RFC4, NME1, ASCC3, RFC2, RIPK4, FLAD1, ZNF587, PCCB, SMARCA4, COASY, CLCN3, KIF4A, BLM, NEK2, ERBB3, ERBB2, PTK7, OAS1, CTPS2, CHEK1, CHEK2, EPHB3, ABCA4, EPHB2, TK1, PTK6, HARS2, NAT10, POLQ, DDX41, HELLS, E…	779	1612	12983	1.79896	2.16427e-12	4.32876e-13	3.34177e-12
GOTERM_MF_FAT	GO:0032559~adenyl ribonucleotide binding	adenyl ribonucleotide binding	165	1.36657	2.19361e-15	IDE, DTYMK, TTK, CASK, PKMYT1, AURKA, AURKB, ITPKA, DDX27, IDH3G, OPLAH, MAP3K9, STK39, RAB26, EIF2B2, EGFR, YARS, BCR, MYO6, LIG1, AARS, LIG3, SCYL3, PIM2, MARK2, NME4, NVL, EIF2AK1, RFC4, NME1, ASCC3, RFC2, RIPK4, FLAD1, ZNF587, PCCB, SMARCA4, COASY, CLCN3, KIF4A, BLM, NEK2, ERBB3, ERBB2, PTK7, OAS1, CTPS2, CHEK1, CHEK2, EPHB3, ABCA4, TK1, EPHB2, PTK6, HARS2, NAT10, POLQ, DDX41, HELLS, ERCC6L, …	779	1497	12983	1.83696	2.27818e-12	3.79696e-13	3.51941e-12
GOTERM_MF_FAT	GO:0017076~purine nucleotide binding	purine nucleotide binding	197	1.63161	2.55772e-15	AURKA, AURKB, MAP3K9, RAB25, RAB26, EIF2B2, RAB27A, GTPBP2, YARS, BCR, GTPBP3, LIG1, AARS, LIG3, SCYL3, PIM2, MARK2, NME4, RFC4, EIF2AK1, NME1, ASCC3, RFC2, TUBA4A, RAB15, COASY, CLCN3, KIF4A, ERBB3, NEK2, ERBB2, CHEK1, OAS1, CHEK2, MTIF2, EPHB3, URGCP, TK1, EPHB2, RAC1, NAT10, POLQ, RECQL4, GCDH, RECQL5, MKI67, ACACA, GARS, EPRS, EPHA1, ATP13A2, GART, HYOU1, CCT5, ATP2A2, CCT8, RAD54B, DHX40, CL…	779	1918	12983	1.71181	2.6199e-12	3.74256e-13	4.05231e-12
GOTERM_MF_FAT	GO:0032555~purine ribonucleotide binding	purine ribonucleotide binding	188	1.55706	2.05698e-14	IDE, DTYMK, TTK, PKMYT1, CASK, AURKA, AURKB, ITPKA, DDX27, IDH3G, OPLAH, MAP3K9, RAB25, STK39, RAB26, TUBG1, EIF2B2, SAR1B, MX2, RAB27A, EGFR, GTPBP2, YARS, GTPBP3, BCR, MYO6, LIG1, AARS, LIG3, SCYL3, PIM2, MARK2, NME4, NVL, EIF2AK1, RFC4, NME1, ASCC3, RFC2, RAB15, TUBA4A, RIPK4, FLAD1, ZNF587, PCCB, SMARCA4, COASY, GPN2, CLCN3, KIF4A, BLM, NEK2, ERBB3, ERBB2, PTK7, OAS1, CTPS2, CHEK1, CHEK2, EPH…	779	1836	12983	1.70656	2.10731e-11	2.63412e-12	3.25628e-11
GOTERM_MF_FAT	GO:0032553~ribonucleotide binding	ribonucleotide binding	188	1.55706	2.05698e-14	IDE, DTYMK, TTK, PKMYT1, CASK, AURKA, AURKB, ITPKA, DDX27, IDH3G, OPLAH, MAP3K9, RAB25, STK39, RAB26, TUBG1, EIF2B2, SAR1B, MX2, RAB27A, EGFR, GTPBP2, YARS, GTPBP3, BCR, MYO6, LIG1, AARS, LIG3, SCYL3, PIM2, MARK2, NME4, NVL, EIF2AK1, RFC4, NME1, ASCC3, RFC2, RAB15, TUBA4A, RIPK4, FLAD1, ZNF587, PCCB, SMARCA4, COASY, GPN2, CLCN3, KIF4A, BLM, NEK2, ERBB3, ERBB2, PTK7, OAS1, CTPS2, CHEK1, CHEK2, EPH…	779	1836	12983	1.70656	2.10731e-11	2.63412e-12	3.25628e-11
GOTERM_MF_FAT	GO:0042802~identical protein binding	identical protein binding	67	0.554911	9.40248e-06	CLDN7, CEP72, CLDN4, GRIK2, CLDN3, E2F8, IDE, GSS, NONO, MAGED1, HOOK1, HOOK2, PLOD1, MAP3K9, FAP, RAB25, GOLGA5, TOP2A, DPP4, DCTPP1, EGFR, IRAK1, NOL3, PFKL, DFFA, FADD, MCM6, TARS, EIF2AK1, MAD2L1, TIMELESS, NME1, SPAG4, COL1A2, HSPB1, PSME3, COL1A1, MAP3K13, SMARCA4, ALDOA, PYCRL, CLCN3, GGCT, ERBB3, ERBB2, FHL2, ASNS, HPRT1, GALE, TCF3, CR2, S100A11, ITGA2, CENPF, BIRC5, BRCA1, TAX1BP1, TRAD…	779	640	12983	1.74475	0.0096006	0.00107131	0.0149032
GOTERM_MF_FAT	GO:0019899~enzyme binding	enzyme binding	56	0.463807	3.11609e-05	SLC22A18, GRIK2, CBX3, AURKA, CAD, PRKCSH, CDKN2A, CUL7, CEP250, SLC2A1, H2AFX, RANBP1, PAK1, GOLGA5, CDK5RAP1, TOP2A, EGFR, IRAK1, PFKL, IPO9, POLB, UBE2I, HMGA1, GMPS, ECT2, JUP, PA2G4, HIF1A, SGSM3, PIAS3, UBE2K, AKAP1, KPNA2, MAP3K13, GLRX3, PPME1, NEK2, ERBB2, CHEK1, CDH1, STAU1, RAC1, CD24, FGD6, DNAJA3, SMG5, SMG7, BIRC5, CENPE, TRIM24, CABYR, BRCA1, TRADD, HDAC3, SYTL2, BARD1	779	523	12983	1.78453	0.0314659	0.00319205	0.049383
GOTERM_MF_FAT	GO:0048037~cofactor binding	cofactor binding	32	0.265032	8.66783e-05	STEAP3, ACOX1, SORD, GCAT, ASNS, GOT2, TYMS, KDM1A, IDH3G, IDH2, PNPO, GALE, SPR, ACAD8, TSTA3, NQO1, DHTKD1, GAD1, GAPDH, DUS1L, NOX4, GCDH, SGPL1, SHMT2, GMDS, AIFM1, HMBS, BIRC5, SDHA, NDUFV1, PARP1, PSAT1	779	249	12983	2.14185	0.0850957	0.00805248	0.137309
GOTERM_MF_FAT	GO:0016887~ATPase activity	ATPase activity	39	0.323008	0.000104239	ABCF1, ATP1B1, ABCF2, BLM, ATP10B, SKIV2L, IDE, PEX6, ATP5G1, ABCA4, DDX27, CHD1L, POLQ, DDX41, ATP5H, TOP2A, ABCA12, RECQL4, MSH6, ABCE1, ABCB9, RECQL5, ATP13A2, ABCB6, ATP6V1C1, DNA2, DDX56, RFC4, ATP6V0E2, ATP2A2, RFC2, ASCC3, CCT8, PSMC1, RAD54B, DHX40, HSPD1, DDX52, SMARCA4	779	334	12983	1.94606	0.101434	0.0088733	0.165106
GOTERM_MF_FAT	GO:0005048~signal sequence binding	signal sequence binding	8	0.0662581	0.000105126	KDELR3, KDELR2, KPNA2, KPNB1, KPNA1, SSR2, SSR1, TOMM34	779	20	12983	6.6665	0.102251	0.00826295	0.166509
GOTERM_MF_FAT	GO:0042623~ATPase activity, coupled	ATPase activity, coupled	31	0.25675	0.000901735	ABCF1, ATP1B1, ATP10B, BLM, SKIV2L, PEX6, ATP5G1, ABCA4, DDX27, CHD1L, POLQ, DDX41, TOP2A, RECQL4, ABCB9, RECQL5, ATP13A2, ABCB6, ATP6V1C1, DNA2, DDX56, RFC4, ATP6V0E2, ATP2A2, RFC2, ASCC3, CCT8, RAD54B, DHX40, DDX52, SMARCA4	779	272	12983	1.89946	0.603705	0.0639759	1.41984
GOTERM_MF_FAT	GO:0050662~coenzyme binding	coenzyme binding	23	0.190492	0.00121783	NOX4, STEAP3, ACOX1, GCDH, SORD, GMDS, AIFM1, HMBS, SDHA, KDM1A, IDH3G, NDUFV1, IDH2, PNPO, GALE, SPR, ACAD8, TSTA3, NQO1, DHTKD1, PARP1, DUS1L, GAPDH	779	181	12983	2.11781	0.713568	0.0799711	1.91307
GOTERM_MF_FAT	GO:0004672~protein kinase activity	protein kinase activity	56	0.463807	0.00132058	BCKDK, FASTK, TTK, PKMYT1, CASK, AURKA, CAD, AURKB, ITPKA, PAK6, MAP3K9, TGFA, STK39, PAK1, GOLGA5, EGFR, CDK1, IRAK1, BCR, SCYL3, PBK, PIM2, CDK4, CDK5, SRPK1, MARK2, STYK1, EIF2AK1, BUB1B, EFNA4, RIPK4, MAP3K13, MELK, POLR2H, FRK, NEK2, ERBB3, ERBB2, PHKA1, PTK7, CHEK1, CHEK2, EPHB3, POLR2D, EPHB2, PTK6, BUB1, MET, TRIM27, TRIM24, EPHA1, PLK4, NUP62, CSNK1D, MAPK13, PLK1	779	606	12983	1.54011	0.742263	0.0812474	2.07291
GOTERM_MF_FAT	GO:0051082~unfolded protein binding	unfolded protein binding	17	0.140798	0.00134808	COPA, CLN3, CCT6A, CALR, SERPINH1, TRAP1, CCT5, DNAJC12, CCT8, SIL1, SCG5, HSPD1, CHAF1A, UGGT1, CHAF1B, DNAJA3, HSPA9	779	115	12983	2.4637	0.749441	0.0781892	2.11563
GOTERM_MF_FAT	GO:0004386~helicase activity	helicase activity	19	0.157363	0.00174878	RECQL4, RECQL5, BLM, SKIV2L, MCM4, MCM6, DDX27, DNA2, DDX56, CHD1L, ASCC3, RAD54B, DHX40, POLQ, DDX41, HELLS, DDX52, SMARCA4, ERCC6L	779	140	12983	2.26185	0.834009	0.0949525	2.73636
GOTERM_MF_FAT	GO:0019903~protein phosphatase binding	protein phosphatase binding	9	0.0745403	0.00187637	EGFR, JUP, PPME1, NEK2, SMG5, ERBB2, SMG7, CDH1, STAU1	779	39	12983	3.84606	0.85441	0.0964457	2.93322
GOTERM_MF_FAT	GO:0008565~protein transporter activity		14	0.115952	0.0019356	XPO6, AP1B1, AP1G2, TIMM17B, IPO9, CSE1L, IPO4, AP3D1, KPNA2, KPNB1, RAMP1, SEC61A1, SEC61G, KPNA1	779	87	12983	2.68192	0.86301	0.0946125	3.02448
GOTERM_MF_FAT	GO:0016879~ligase activity, forming carbon-nitrogen bonds		26	0.215339	0.00301242	UBE2Z, CTPS2, ASNS, CAD, PFAS, TTLL12, GSS, MTHFD1, LGSN, FBXO2, ACACA, UBE2I, UBE2H, UBE2C, GMPS, BRCA1, GART, CBLC, HUWE1, UBE2K, PIAS3, SMURF1, FBXL6, ZNF587, PAICS, BARD1	779	231	12983	1.87585	0.954744	0.137052	4.66977
GOTERM_MF_FAT	GO:0005198~structural molecule activity		56	0.463807	0.00351448	COPA, CLDN7, MRPL42, MPZL1, MRPS33, CLDN4, CLDN3, TUFT1, NUP62CL, CLTC, CD2AP, COPB2, COPB1, RPL39L, RPL26L1, PLS1, TUBG1, DLG5, COL11A1, MRPL3, LAD1, MRPL9, MRPS7, JUP, KRT19, EVPL, KRT18, KRT16, KRT15, SPAG4, COL1A2, TUBA4A, MOSPD3, COL1A1, SPTB, MRPS17, MRPS16, LMNB1, MRPS12, COL3A1, MRPS10, COL9A2, EIF3B, MRPL12, MRPL15, KRT7, COMP, MRPL17, KRT8, AGRN, THBS2, NUP155, COL5A2, COL5A1, NUP62, MA…	779	634	12983	1.4721	0.973008	0.15142	5.42788
GOTERM_MF_FAT	GO:0019902~phosphatase binding		9	0.0745403	0.00415043	EGFR, JUP, PPME1, NEK2, SMG5, ERBB2, SMG7, CDH1, STAU1	779	44	12983	3.409	0.985979	0.169337	6.38008
GOTERM_MF_FAT	GO:0016875~ligase activity, forming carbon-oxygen bonds		9	0.0745403	0.00628829	IARS, TARS, YARS, HARS2, AARS, GARS, EPRS, LARS2, VARS	779	47	12983	3.19141	0.998454	0.236371	9.51562
GOTERM_MF_FAT	GO:0004812~aminoacyl-tRNA ligase activity		9	0.0745403	0.00628829	IARS, TARS, YARS, HARS2, AARS, GARS, EPRS, LARS2, VARS	779	47	12983	3.19141	0.998454	0.236371	9.51562
GOTERM_MF_FAT	GO:0016876~ligase activity, forming aminoacyl-tRNA and related compounds		9	0.0745403	0.00628829	IARS, TARS, YARS, HARS2, AARS, GARS, EPRS, LARS2, VARS	779	47	12983	3.19141	0.998454	0.236371	9.51562
GOTERM_MF_FAT	GO:0003678~DNA helicase activity		8	0.0662581	0.00888784	RECQL4, DNA2, CHD1L, RECQL5, BLM, RAD54B, MCM4, MCM6	779	40	12983	3.33325	0.999895	0.306766	13.1957
GOTERM_MF_FAT	GO:0008237~metallopeptidase activity		20	0.165645	0.0136514	ADAM28, STAMBP, DPP3, BRCC3, MMP9, AMZ2, IDE, NPEPPS, MMP15, MMP3, MMP13, MMP1, MMP12, MMP11, PSMD14, FAP, CPD, ADAM8, ADAM12, ADAMDEC1	779	183	12983	1.82145	0.999999	0.418658	19.5782
GOTERM_MF_FAT	GO:0000217~DNA secondary structure binding		4	0.033129	0.0137115	RECQL4, MEN1, MSH6, BLM	779	9	12983	7.40722	0.999999	0.408233	19.6558
GOTERM_MF_FAT	GO:0008026~ATP-dependent helicase activity		13	0.107669	0.0139755	RECQL4, DDX27, DNA2, DDX56, RECQL5, CHD1L, BLM, ASCC3, SKIV2L, DHX40, POLQ, DDX41, DDX52	779	98	12983	2.21083	0.999999	0.402926	19.996
GOTERM_MF_FAT	GO:0070035~purine NTP-dependent helicase activity		13	0.107669	0.0139755	RECQL4, DDX27, DNA2, DDX56, RECQL5, CHD1L, BLM, ASCC3, SKIV2L, DHX40, POLQ, DDX41, DDX52	779	98	12983	2.21083	0.999999	0.402926	19.996
GOTERM_MF_FAT	GO:0008135~translation factor activity, nucleic acid binding		13	0.107669	0.0139755	TUFM, ABCF1, EIF6, EEF1A2, SOX11, MTIF2, ELL3, EIF3B, EIF2AK1, GSPT1, TSFM, EIF3I, EIF2B2	779	98	12983	2.21083	0.999999	0.402926	19.996
GOTERM_MF_FAT	GO:0003697~single-stranded DNA binding		9	0.0745403	0.0160169	RECQL4, RAD51AP1, BLM, TDP1, HSPD1, MCM4, LRPPRC, MCM6, RPA3	779	55	12983	2.7272	1	0.435183	22.5816
GOTERM_MF_FAT	GO:0015631~tubulin binding		13	0.107669	0.0162219	ALDOA, KIF18A, NUSAP1, POLB, BIRC5, VPS41, RACGAP1, BRCA1, HOOK1, HOOK2, RAE1, NME1, LRPPRC	779	100	12983	2.16661	1	0.428413	22.8369
GOTERM_MF_FAT	GO:0002039~p53 binding		5	0.0414113	0.0162716	BLM, PSME3, HSPD1, CDK5, SMARCA4	779	17	12983	4.90183	1	0.418979	22.8986
GOTERM_MF_FAT	GO:0004674~protein serine/threonine kinase activity		38	0.314726	0.016654	BCKDK, NEK2, FASTK, PHKA1, TTK, CASK, PKMYT1, CHEK1, AURKA, CHEK2, AURKB, ITPKA, PAK6, MAP3K9, PTK6, BUB1, STK39, PAK1, EGFR, CDK1, IRAK1, BCR, PBK, PIM2, CDK4, CDK5, SRPK1, MARK2, PLK4, EIF2AK1, NUP62, CSNK1D, MAPK13, PLK1, BUB1B, RIPK4, MAP3K13, MELK	779	430	12983	1.47283	1	0.416356	23.3723
GOTERM_MF_FAT	GO:0004714~transmembrane receptor protein tyrosine kinase activity		10	0.0828226	0.0179504	EGFR, ERBB3, ERBB2, MET, PTK7, TRIM27, EFNA4, EPHB3, EPHA1, EPHB2	779	67	12983	2.4875	1	0.430595	24.9581
GOTERM_MF_FAT	GO:0016862~intramolecular oxidoreductase activity, interconverting keto- and enol-groups		4	0.033129	0.0187273	P4HB, PDIA6, PDIA4, MIF	779	10	12983	6.6665	1	0.434747	25.8936
GOTERM_MF_FAT	GO:0016884~carbon-nitrogen ligase activity, with glutamine as amido-N-donor		4	0.033129	0.0187273	CAD, ASNS, GMPS, PFAS	779	10	12983	6.6665	1	0.434747	25.8936
GOTERM_MF_FAT	GO:0031625~ubiquitin protein ligase binding		7	0.0579758	0.0189327	PA2G4, SLC22A18, CUL7, GRIK2, UBE2K, ERBB2, AURKA	779	36	12983	3.24066	1	0.428974	26.1391
GOTERM_MF_FAT	GO:0008094~DNA-dependent ATPase activity		9	0.0745403	0.019587	RECQL4, DNA2, RFC4, CHD1L, BLM, RFC2, RAD54B, TOP2A, SMARCA4	779	57	12983	2.63151	1	0.430939	26.9161
GOTERM_MF_FAT	GO:0043130~ubiquitin binding		6	0.0496936	0.0204849	BRCC3, NUP62, TOM1L1, KIF18A, HSPB1, TOP2A	779	27	12983	3.70361	1	0.436698	27.9699
GOTERM_MF_FAT	GO:0004222~metalloendopeptidase activity		13	0.107669	0.0215189	ADAM28, MMP9, IDE, MMP15, MMP3, MMP13, MMP1, MMP12, MMP11, FAP, ADAM12, ADAM8, ADAMDEC1	779	104	12983	2.08328	1	0.444204	29.1658
GOTERM_MF_FAT	GO:0019900~kinase binding		19	0.157363	0.0215755	GLRX3, IRAK1, PFKL, CHEK1, CENPE, PRKCSH, CABYR, TRADD, JUP, CDKN2A, CEP250, SLC2A1, CD24, CDK5RAP1, AKAP1, TOP2A, MAP3K13, DNAJA3, BARD1	779	179	12983	1.76904	1	0.436628	29.2307
GOTERM_MF_FAT	GO:0019842~vitamin binding		15	0.124234	0.0237238	SGPL1, SHMT2, CRABP2, EGLN3, GCAT, ACACA, GOT2, PLOD1, PLOD2, MMACHC, P4HA1, DHTKD1, PSAT1, GAD1, PC	779	130	12983	1.92303	1	0.459818	31.654
GOTERM_MF_FAT	GO:0032182~small conjugating protein binding		6	0.0496936	0.023744	BRCC3, NUP62, TOM1L1, KIF18A, HSPB1, TOP2A	779	28	12983	3.57134	1	0.451927	31.6765
GOTERM_MF_FAT	GO:0016860~intramolecular oxidoreductase activity		7	0.0579758	0.0242653	P4HB, GPI, TPI1, PTGES, PDIA6, PDIA4, MIF	779	38	12983	3.0701	1	0.45123	32.2524
GOTERM_MF_FAT	GO:0048407~platelet-derived growth factor binding		4	0.033129	0.0246224	COL3A1, COL1A2, COL1A1, COL5A1	779	11	12983	6.06045	1	0.448358	32.6445
GOTERM_MF_FAT	GO:0051059~NF-kappaB binding		6	0.0496936	0.0273194	CDKN2A, PIAS3, CFB, SKIV2L, VARS, DNAJA3	779	29	12983	3.44819	1	0.47581	35.5368
GOTERM_MF_FAT	GO:0042803~protein homodimerization activity		30	0.248468	0.0285186	CLCN3, GGCT, ERBB3, GRIK2, IDE, E2F8, ASNS, HPRT1, GSS, PLOD1, MAP3K9, FAP, GALE, GOLGA5, TCF3, TOP2A, DPP4, IRAK1, CR2, S100A11, CENPF, BIRC5, TARS, EIF2AK1, MAD2L1, TIMELESS, PON1, QPRT, MAP3K13, BARD1	779	334	12983	1.49697	1	0.482982	36.7852
GOTERM_MF_FAT	GO:0015405~P-P-bond-hydrolysis-driven transmembrane transporter activity		14	0.115952	0.0308725	ABCF1, ABCB9, ATP1B1, ATP10B, TIMM17B, ATP5G1, ABCA4, ATP13A2, ABCB6, ATP6V1C1, ATP6V0E2, ATP2A2, SEC61A1, SEC61G	779	122	12983	1.91252	1	0.503139	39.1699
GOTERM_MF_FAT	GO:0015399~primary active transmembrane transporter activity		14	0.115952	0.0308725	ABCF1, ABCB9, ATP1B1, ATP10B, TIMM17B, ATP5G1, ABCA4, ATP13A2, ABCB6, ATP6V1C1, ATP6V0E2, ATP2A2, SEC61A1, SEC61G	779	122	12983	1.91252	1	0.503139	39.1699
GOTERM_MF_FAT	GO:0017056~structural constituent of nuclear pore		3	0.0248468	0.0317669	NUP62, NUP62CL, NUP155	779	5	12983	9.99974	1	0.505753	40.0537
GOTERM_MF_FAT	GO:0019205~nucleobase, nucleoside, nucleotide kinase activity		7	0.0579758	0.0417246	NME4, NME1, DTYMK, CASK, DLG3, AK2, TK1	779	43	12983	2.71311	1	0.59788	49.1143
GOTERM_MF_FAT	GO:0008022~protein C-terminus binding		15	0.124234	0.0432195	MKI67, ERBB2, PEX6, CENPF, CDC20, RACGAP1, COIL, SDC1, NIPBL, ATP2A2, CEP250, PIAS3, SMARCC1, PABPC1, TOP2A	779	141	12983	1.773	1	0.603509	50.3581
GOTERM_MF_FAT	GO:0016776~phosphotransferase activity, phosphate group as acceptor		6	0.0496936	0.0449284	NME4, NME1, DTYMK, CASK, DLG3, AK2	779	33	12983	3.03023	1	0.610653	51.7451
GOTERM_MF_FAT	GO:0042393~histone binding		7	0.0579758	0.0459659	HJURP, H2AFX, IPO9, ASF1B, RCC1, CHAF1B, SMARCA4	779	44	12983	2.65145	1	0.611963	52.5694
GOTERM_MF_FAT	GO:0003723~RNA binding		55	0.455524	0.0499615	NCBP2, GAR1, TRMT2A, NONO, MAZ, RAE1, LSM5, SYNJ2, NOL6, YARS, NOL3, MRPL3, EXOSC4, AARS, EXOSC5, ERAL1, MRPS7, RNASEH2A, MRM1, PA2G4, TIAL1, ZNF239, ESRP1, CPSF6, AKAP1, NHP2, LRPPRC, SNRPG, MRPS17, PUS1, SKIV2L, OAS1, IGF2BP3, CALR, SF3B4, PUS7, STAU1, EIF3B, MRPL12, METTL1, PABPC1, DDX41, HNRNPAB, CSTF3, RAD51AP1, CSTF2, PAIP1, EPRS, ILF3, RNPS1, DDX56, ILF2, DDX52, BARD1, ADAR	779	718	12983	1.27666	1	0.636239	55.6221
GOTERM_MF_FAT	GO:0046983~protein dimerization activity		43	0.356137	0.0521779	CLCN3, GGCT, ERBB3, GRIK2, ERBB2, MYO7A, E2F8, IDE, ASNS, POLA2, HPRT1, GSS, PLOD1, MAP3K9, NUP210, FAP, GALE, GOLGA5, TCF3, TOP2A, DPP4, EGFR, IRAK1, CR2, S100A11, CENPF, ITGA2, BIRC5, POLR1C, SMC4, ATF6, TARS, EIF2AK1, MAD2L1, HIF1A, TIMELESS, PON1, TFAP2A, QPRT, TFAP2C, NFE2L3, MAP3K13, BARD1	779	542	12983	1.32223	1	0.645622	57.2351
GOTERM_MF_FAT	GO:0008134~transcription factor binding		41	0.339573	0.0526467	YWHAZ, ELF3, SKIV2L, FHL2, TRRAP, VARS, MAGED1, CCNE1, VDR, KDM1A, CDKN2A, SND1, WDR77, TFDP2, TFB2M, RAB26, APEX1, DNMT3B, TCF3, DNAJA3, ENO1, ZNF593, POU2AF1, CFB, CENPF, TRIM24, HMGA1, BRCA1, ATF6, HDAC3, HIF1A, NUP62, ZMIZ2, PIAS3, SMARCC1, TFAP2A, DNMT1, NFE2L3, CARM1, PARP1, SMARCA4	779	513	12983	1.332	1	0.642128	57.5691
GOTERM_MF_FAT	GO:0008233~peptidase activity		45	0.372702	0.0551513	DPP3, MMP9, TFR2, F2RL1, SHFM1, IDE, AMZ2, SPINK2, MMP3, OTUB2, MMP1, PRSS8, PSMB4, CASP6, SPINT2, PSMB3, FAP, PSMB2, ADAM8, DPP4, ENO1, STAMBP, ADAM28, NRIP3, F12, HPN, BRCC3, CFB, MMP15, NPEPPS, MMP13, MMP12, TMPRSS4, MMP11, PSMD14, PSMA5, BACE2, ST14, UCHL5, CPD, ADAM12, PRSS22, PLAU, ADAMDEC1, HABP2	779	574	12983	1.30659	1	0.652948	59.3128
GOTERM_MF_FAT	GO:0019901~protein kinase binding		15	0.124234	0.0576552	GLRX3, IRAK1, CHEK1, CENPE, PRKCSH, CABYR, JUP, CDKN2A, CEP250, CD24, AKAP1, CDK5RAP1, TOP2A, MAP3K13, DNAJA3	779	147	12983	1.70064	1	0.66311	60.9887
GOTERM_MF_FAT	GO:0008139~nuclear localization sequence binding		3	0.0248468	0.061592	KPNA2, KPNB1, KPNA1	779	7	12983	7.14267	1	0.681543	63.4935
GOTERM_MF_FAT	GO:0016885~ligase activity, forming carbon-carbon bonds		3	0.0248468	0.061592	ACACA, PCCB, PC	779	7	12983	7.14267	1	0.681543	63.4935
GOTERM_MF_FAT	GO:0003688~DNA replication origin binding		3	0.0248468	0.061592	MCM2, HSPD1, HNRNPAB	779	7	12983	7.14267	1	0.681543	63.4935
GOTERM_MF_FAT	GO:0005518~collagen binding		6	0.0496936	0.0617225	MMP9, COMP, ITGA2, PAK1, SERPINH1, DPP4	779	36	12983	2.77771	1	0.675996	63.5739
GOTERM_MF_FAT	GO:0004175~endopeptidase activity		31	0.25675	0.0645675	MMP9, IDE, MMP3, MMP1, PRSS8, CASP6, PSMB4, PSMB3, FAP, PSMB2, ADAM8, DPP4, ENO1, ADAM28, NRIP3, F12, HPN, CFB, MMP15, MMP13, MMP12, MMP11, TMPRSS4, PSMA5, BACE2, ST14, ADAM12, PRSS22, ADAMDEC1, PLAU, HABP2	779	375	12983	1.37774	1	0.686735	65.2858
GOTERM_MF_FAT	GO:0050660~FAD binding		9	0.0745403	0.0654459	STEAP3, SDHA, NOX4, KDM1A, ACOX1, GCDH, AIFM1, ACAD8, DUS1L	779	72	12983	2.08328	1	0.685706	65.799
GOTERM_MF_FAT	GO:0008017~microtubule binding		9	0.0745403	0.0654459	HOOK1, HOOK2, RAE1, KIF18A, NUSAP1, VPS41, BIRC5, POLB, LRPPRC	779	72	12983	2.08328	1	0.685706	65.799
GOTERM_MF_FAT	GO:0003682~chromatin binding		15	0.124234	0.0659768	MEN1, MSH6, CDC6, NUP62, SMARCC1, EZH2, CENPF, CBX3, TRIM24, CHAF1A, RCC1, CHAF1B, TOP2A, HELLS, SMARCA4	779	150	12983	1.66662	1	0.682733	66.1056
GOTERM_MF_FAT	GO:0016779~nucleotidyltransferase activity		13	0.107669	0.0714293	POLR2H, COASY, POLB, OAS1, POLR1C, POLA2, POLR2D, MED20, POLE2, POLD2, GMPPA, FLAD1, POLQ	779	125	12983	1.73329	1	0.706648	69.1097
GOTERM_MF_FAT	GO:0004713~protein tyrosine kinase activity		16	0.132516	0.0730998	EGFR, FRK, ERBB3, ERBB2, MET, PTK7, TRIM27, TTK, EPHB3, EPHA1, EPHB2, PLK4, STYK1, PTK6, EFNA4, GOLGA5	779	166	12983	1.60638	1	0.709525	69.9789
GOTERM_MF_FAT	GO:0005003~ephrin receptor activity		4	0.033129	0.0778228	EFNA4, EPHB3, EPHA1, EPHB2	779	17	12983	3.92147	1	0.727146	72.3141
GOTERM_MF_FAT	GO:0001848~complement binding		3	0.0248468	0.0789351	CR2, CFB, CALR	779	8	12983	6.24984	1	0.726892	72.8387
GOTERM_MF_FAT	GO:0004372~glycine hydroxymethyltransferase activity		3	0.0248468	0.0789351	SHMT2, ATIC, GART	779	8	12983	6.24984	1	0.726892	72.8387
GOTERM_MF_FAT	GO:0004523~ribonuclease H activity		3	0.0248468	0.0789351	RNASEH2A, APEX1, FEN1	779	8	12983	6.24984	1	0.726892	72.8387
GOTERM_MF_FAT	GO:0016706~oxidoreductase activity, acting on paired donors, with incorporation or reduction of molecular oxygen, 2-oxoglutarate as one donor, and incorporation of one atom each of oxygen into both donors		5	0.0414113	0.0835878	P4HB, PLOD1, P4HA1, PLOD2, ASPHD1	779	28	12983	2.97611	1	0.742555	74.9339
GOTERM_MF_FAT	GO:0003777~microtubule motor activity		9	0.0745403	0.0891804	KIF14, KIF2C, KIF4A, KIF11, KIF15, KIF18A, CENPE, KIF20A, KIF2A	779	77	12983	1.948	1	0.760795	77.2518
GOTERM_MF_FAT	GO:0004579~dolichyl-diphosphooligosaccharide-protein glycotransferase activity		3	0.0248468	0.0975704	STT3A, RPN2, DDOST	779	9	12983	5.55541	1	0.787546	80.3556
GOTERM_MF_FAT	GO:0016864~intramolecular oxidoreductase activity, transposing S-S bonds		3	0.0248468	0.0975704	P4HB, PDIA6, PDIA4	779	9	12983	5.55541	1	0.787546	80.3556
GOTERM_MF_FAT	GO:0016722~oxidoreductase activity, oxidizing metal ions		3	0.0248468	0.0975704	STEAP3, CP, CYB561	779	9	12983	5.55541	1	0.787546	80.3556
GOTERM_MF_FAT	GO:0003756~protein disulfide isomerase activity		3	0.0248468	0.0975704	P4HB, PDIA6, PDIA4	779	9	12983	5.55541	1	0.787546	80.3556
GOTERM_MF_FAT	GO:0051721~protein phosphatase 2A binding		3	0.0248468	0.0975704	PPME1, SMG5, SMG7	779	9	12983	5.55541	1	0.787546	80.3556
GOTERM_MF_FAT	GO:0016702~oxidoreductase activity, acting on single donors with incorporation of molecular oxygen, incorporation of two atoms of oxygen		8	0.0662581	0.0990118	PLOD1, P4HA1, PLOD2, EGLN3, HGD, ASPHD1, KDM5B, KDM5C	779	66	12983	2.02015	1	0.787826	80.8471
