# Supplementary material for: LPCAT1 promotes brain metastasis of lung adenocarcinoma by up-regulating PI3K/AKT/MYC pathway
Source: J Exp Clin Cancer Res. 2019 Feb 21;38:95. doi: 10.1186/s13046-019-1092-4 (PMC6385475; doi:10.1186/s13046-019-1092-4)
Supplement: Supplementary file 5 — Differentially-expressed genes between BM+ and BM- samples identified by DESeq2 (log2Fold Change>2). (XLSX 87 kb) [file 13046_2019_1092_MOESM5_ESM.xlsx]

## Sheet: Sheet1
Differentially-expressed genes between BM+ and BM- samples identified by DESeq2 (log2Fold Change＞2)
gene_short_name	transfer_S4.txt	transfer_S6.txt	transfer_S7.txt	untransfer_S1.txt	untransfer_S5.txt	untransfer_S8.txt	log2Fold Change	P value	padj
RELN	-0.361534	-0.223759	-0.270397	-0.582273	-0.307764	7.12567	20.9855	7.9464e-08	0.000323924
NCAPD2P1	-0.390598	-0.257099	-0.302316	-0.60382	-0.338526	6.84176	20.7272	1.14773e-07	0.000323924
RP3-416H24.1	11.0141	11.8379	12.2131	8.05943	8.35632	6.55362	-5.66277	1.18156e-07	0.000323924
CTA-363E6.6	6.42574	2.30594	5.98412	0.827383	1.08027	1.26699	-9.31471	6.97863e-08	0.000323924
CSTA	2.83253	4.55237	2.89363	8.56519	8.57368	6.42746	6.71184	3.1048e-07	0.000680944
AC003991.3	9.97772	4.1436	7.81597	3.89564	4.76718	4.08411	-6.39546	5.28739e-07	0.000966358
TSPEAR-AS1	0.928654	1.05529	1.01164	5.97568	2.62023	4.84268	8.45435	7.84672e-07	0.00122924
RP11-12C17.2	7.04547	5.63416	6.15491	2.28884	3.52808	3.25949	-5.19999	1.46959e-06	0.00201444
MMP24-AS1	8.61551	5.4233	9.49394	4.27165	5.20052	5.15149	-5.36284	1.71692e-06	0.00209198
NTRK2	0.931961	1.05133	1.01011	5.5995	3.30595	4.09497	8.02	1.93533e-06	0.00212228
SLC15A1	0.773982	0.90079	0.857181	1.88529	4.84859	5.69134	8.26709	2.53365e-06	0.00231534
ADAM23	0.848254	0.969137	0.927363	5.46552	2.21621	4.94939	8.15072	2.43507e-06	0.00231534
XXbac-BPG248L24.12	2.56599	1.83198	2.8939	2.66851	6.8289	7.44883	6.41299	2.75212e-06	0.00232152
GRM5-AS1	5.14561	8.66074	5.78685	2.90025	3.11837	4.26357	-5.70043	3.03537e-06	0.00237756
CTD-3018O17.3	5.85581	6.6139	5.64494	3.17134	3.51342	2.75388	-4.61833	3.48685e-06	0.00254912
RP4-610C12.3	3.42584	3.30524	5.30396	0.629083	0.843586	1.00484	-7.86854	4.24034e-06	0.00290622
KRT7	6.28477	7.09222	7.28529	4.0566	4.2109	2.81831	-4.70176	5.64379e-06	0.00343832
GSTA1	0.902972	1.01568	0.976703	3.44492	5.16972	3.78862	7.65789	5.44205e-06	0.00343832
DAPL1	0.884259	0.994779	0.956473	4.38407	4.9496	2.87543	7.62579	6.81531e-06	0.00393351
LINC00514	5.0676	1.28739	4.80858	0.405494	0.63823	0.808302	-8.05265	7.96499e-06	0.00436721
CAPN8	4.4555	1.67648	4.85177	0.445119	0.664228	0.82622	-7.76561	1.27031e-05	0.00663342
LINC00896	4.05152	4.12871	6.07093	1.85923	1.26638	1.43396	-6.47985	1.33365e-05	0.00664765
C16orf54	0.389094	0.521639	0.47629	0.668835	3.47858	6.30765	8.05057	2.1546e-05	0.0102727
PAPPA-AS1	2.79831	2.78214	3.79025	7.40926	3.5398	6.44808	4.98244	3.65575e-05	0.0167037
CLLU1	0.383888	0.507085	0.464857	5.65939	2.97223	1.26226	7.66512	3.93934e-05	0.0172795
SCML2P1	0.808768	1.47077	0.889858	2.04095	4.13273	5.7505	7.14141	4.12221e-05	0.0173862
CRABP2	6.20253	3.53381	6.60501	2.81334	3.15385	1.99614	-4.99947	4.47327e-05	0.0175193
RP11-337C18.8	5.77711	3.39588	6.68052	2.09289	2.99085	2.94379	-4.90325	4.39984e-05	0.0175193
CCL20	2.86568	2.67508	3.52362	7.37846	5.83609	3.25268	4.92643	5.84074e-05	0.022086
NEUROD2	1.08744	0.683196	0.638821	1.12711	3.56182	5.98462	7.23495	7.29735e-05	0.0258138
CTA-363E6.8	3.77557	1.55612	4.36376	0.352492	0.548475	0.695085	-7.22699	7.20006e-05	0.0258138
PLEKHG3	9.09512	4.32921	7.67093	3.55857	5.29002	4.73158	-4.75373	0.000116622	0.0387539
TGFB1I1	4.56305	3.20684	5.35361	0.967033	1.17332	2.20718	-5.91426	0.000115999	0.0387539
RP11-672L10.2	0.342092	0.446906	0.410709	4.75188	1.82254	2.15264	7.12814	0.000135737	0.0437791
HLA-DQB1-AS1	7.7049	8.06	8.85711	5.90001	6.45521	5.42872	-3.34681	0.000140665	0.0440722
NDUFS7	4.68678	4.02609	4.89583	6.29036	6.05589	8.06595	3.78559	0.000157605	0.0480082
RP11-75I2.3	0.133893	0.256982	0.214884	0.807597	1.78516	5.89058	7.31762	0.000178288	0.05145
CH17-140K24.2	4.57463	3.69972	4.80164	2.00037	1.25537	1.40401	-5.30781	0.000175627	0.05145
RP11-6F2.5	5.30148	3.494	6.14899	2.43375	1.62607	3.01723	-4.6852	0.000191209	0.0520283
RP11-526D8.11	0.169747	0.281817	0.243444	0.477563	2.85592	4.67187	7.21375	0.000189376	0.0520283
RP11-387A1.6	8.40583	5.26297	7.28268	3.00332	4.09258	5.22157	-4.44585	0.000194525	0.0520283
SOX2	2.22117	2.10727	3.06988	6.09478	2.70667	5.89226	4.69813	0.000203317	0.0530852
MED28	4.29568	4.54689	3.76993	4.88077	6.44966	7.79058	3.89536	0.000235459	0.0600475
TRIM16L	0.397112	0.497366	0.462778	2.48917	1.82937	4.3979	6.82006	0.000249148	0.0620944
RP1-152L7.5	0.979401	1.07554	1.50114	3.92603	3.2727	4.20796	6.08238	0.000269803	0.065748
SLC7A11-AS1	1.85394	1.21902	2.24203	3.31841	2.95929	6.16451	5.16366	0.000286055	0.068193
SCN3A	0.500815	1.21167	0.580827	0.317772	4.25064	5.34054	6.9279	0.000295394	0.0689211
C1QTNF9B-AS1	-0.0707389	0.032957	-0.00243461	1.07438	0.994872	4.06215	7.01919	0.000358803	0.0802986
LINC01356	2.62151	2.64667	2.35137	3.36507	5.99493	4.79496	4.23687	0.000351786	0.0802986
LPCAT1	6.29827	6.5239	7.31932	4.7969	4.88032	4.31225	-3.1502	0.000366227	0.0803209
VNN1	0.489192	0.580507	0.548861	3.24904	3.87335	1.63823	6.58688	0.000406553	0.0825603
MLPH	5.2233	3.08351	6.3427	1.59834	3.17136	1.66264	-4.79611	0.000395114	0.0825603
IGSF10	5.67758	5.15162	4.40838	7.69916	6.46046	7.83041	3.32654	0.000401355	0.0825603
RP11-7I15.3	5.64935	8.38594	9.34389	4.92636	6.38838	4.79828	-4.06227	0.000387047	0.0825603
IGFBP2	2.22176	2.1079	3.05504	5.59629	5.56534	3.17306	4.25147	0.000467863	0.0900102
RP3-340N1.2	3.80031	0.637879	1.29358	-0.268108	-0.0793921	0.0550101	-6.97598	0.000457349	0.0900102
CTC-260E6.6	5.57401	4.84078	4.95286	3.19851	1.75225	2.3326	-4.17548	0.000464372	0.0900102
PDK4	3.33618	1.7308	3.39159	0.361835	0.515748	0.635391	-6.52583	0.000509276	0.0958259
WNT5A	2.76157	2.57048	3.04568	4.97007	4.42096	5.44212	3.67857	0.000515569	0.0958259
ADAD2	2.31817	4.87997	2.70564	4.29975	7.07279	8.23577	4.84725	0.000552943	0.100611
RP11-35N6.6	4.42422	2.12485	6.32382	1.83523	1.22863	2.77632	-4.90954	0.000559663	0.100611
CTA-373H7.7	5.50746	5.82974	6.67155	7.75973	6.40351	9.83558	3.74823	0.0006353	0.110582
RP11-697K23.3	3.53398	1.40209	3.14142	0.275563	0.432574	0.553589	-6.52178	0.000626755	0.110582
WDR90	6.46155	7.31733	8.56817	3.99593	5.88317	5.15997	-3.59878	0.000656276	0.112449
ROS1	3.40871	3.22413	1.32366	0.261129	0.416765	0.536771	-6.48906	0.000708984	0.119611
OLFM1	0.403507	0.51891	1.05618	4.94882	0.447955	3.55394	6.45991	0.000754613	0.124864
NPBWR1	5.43084	5.81532	4.55845	2.35846	2.25239	3.72504	-3.83206	0.000762895	0.124864
ACTRT3	1.54965	2.30442	1.65675	2.91261	3.30244	5.62881	4.55383	0.000870229	0.140337
RP11-342D11.2	8.25927	6.91594	7.24815	5.77415	4.60667	5.75069	-3.09697	0.000914429	0.143252
RP11-875O11.1	8.22971	3.88952	6.89856	4.99825	4.11544	4.3578	-3.88395	0.000906749	0.143252
H2AFY	6.4597	6.97602	6.06801	9.32512	8.56223	7.38038	3.02822	0.000976841	0.146994
HLCS	3.8771	3.65786	4.10681	5.19517	6.89201	5.27823	3.30971	0.000958917	0.146994
KRT14	2.51166	3.0677	1.45833	1.18638	6.75181	5.994	5.05833	0.000991934	0.146994
RP11-46C24.7	3.93427	1.40536	4.89846	1.27626	0.809702	1.53511	-5.23128	0.000983029	0.146994
CTD-2245E15.3	2.81793	0.911688	3.59059	0.124395	0.283575	0.404811	-6.46427	0.00101214	0.147989
EEF1A2	5.40416	1.3821	3.39947	0.544429	1.62837	1.51664	-5.21759	0.00105156	0.149571
NCEH1	3.63703	2.4666	3.32237	4.39333	5.49489	6.10113	3.56113	0.00106254	0.149571
LINC01252	0.335757	0.422202	0.39225	1.11775	3.58783	2.98031	6.3378	0.00106388	0.149571
CTD-2319I12.2	5.67785	3.46741	4.98923	6.95582	9.37638	3.93283	4.36113	0.00111907	0.155338
MYO16	1.68487	0.618053	0.574337	0.754142	2.85748	5.93974	5.65842	0.00114553	0.157023
KIF1B	3.76916	2.60334	4.47595	3.99157	5.00196	7.96712	4.15796	0.00120849	0.163609
CCDC158	3.66112	0.8224	2.26241	0.0190722	0.17779	0.297873	-6.40351	0.00136043	0.175512
RAB6C	1.10353	0.711268	1.21709	0.419839	4.37962	4.87058	5.75388	0.00133007	0.175512
SOX2-OT	1.52378	0.825005	0.788227	2.64197	2.53466	4.91627	5.45828	0.00135302	0.175512
BDNF-AS	0.61749	1.72762	1.65312	2.7871	0.668725	6.48335	5.37999	0.00132923	0.175512
LRP4-AS1	0.937653	1.03532	1.79505	4.23367	2.50333	4.20044	5.19848	0.00139153	0.177436
DNAJB3	0.192765	0.279288	0.249372	1.35925	1.80886	3.77569	6.26346	0.00147069	0.185375
LEPREL1	0.33027	0.411689	0.383422	1.27774	3.50266	2.62373	6.18031	0.00154843	0.190551
CLDN3	3.45398	2.54839	6.10278	1.96823	1.1777	2.72844	-4.46968	0.00156389	0.190551
SOX21-AS1	0.368431	0.448669	0.420783	3.26436	1.24263	3.03438	6.17133	0.00155091	0.190551
RP1-63G5.8	5.66113	0.53568	2.51752	1.0134	0.460293	1.28369	-5.50022	0.0016249	0.195809
CCDC24	3.08859	2.50941	2.66258	3.85752	5.22852	5.10048	3.45751	0.00170495	0.203223
ARHGAP24	2.02623	0.836331	0.795403	2.63296	2.11753	5.54367	5.0337	0.00175357	0.206771
AC079305.10	4.60226	3.88291	3.04536	5.38575	3.30034	8.04151	4.01582	0.001806	0.208469
RP11-177H2.1	2.748	3.36134	2.22992	4.70795	5.41914	4.55169	3.43839	0.00179262	0.208469
SPIB	0.142472	0.249673	0.820464	4.4255	2.18693	0.33164	6.13252	0.00184579	0.210843
MDM2	9.33982	6.14073	10.5835	7.62052	6.89124	5.78786	-3.67863	0.00192409	0.217521
RP11-345P4.7	4.05158	2.8493	3.64058	5.62608	4.09626	6.71642	3.44132	0.00199625	0.223377
AC007098.1	1.79426	0.83122	0.79271	3.8996	1.26623	4.96034	5.11023	0.00210278	0.232412
KIF9-AS1	2.70453	2.18941	3.68564	0.845619	0.638224	0.753631	-5.53906	0.00211938	0.232412
LINC00342	8.41811	3.61551	6.5018	4.2426	4.23745	5.24438	-3.74861	0.00227727	0.247253
GDE1	6.04531	3.98088	6.15513	3.66391	3.66919	2.1995	-3.58102	0.00233109	0.249994
RP11-66B24.4	8.32633	9.37819	6.55858	6.54459	6.08204	6.68186	-3.00114	0.00234811	0.249994
PLCH2	1.19888	0.859025	0.831125	2.64668	3.10987	3.55136	5.39505	0.0023809	0.251048
RNF128	2.82881	5.15997	3.85858	1.02582	2.18416	2.20855	-4.21922	0.00245425	0.255366
C12orf54	-0.155694	-0.0728662	-0.101313	0.929953	3.22926	0.676193	6.23939	0.00246988	0.255366
AC009501.4	6.5702	6.33389	5.82289	7.66033	5.84864	9.77138	3.3748	0.00249172	0.255366
CCDC87	0.567563	0.0819384	0.0457696	-0.187648	1.93073	4.16594	6.11982	0.0025824	0.259804
MUC1	5.69374	2.00857	3.70028	2.41063	1.88746	1.2673	-4.28197	0.00257755	0.259804
MAGI2	2.27543	1.17407	2.60865	1.23876	3.93822	6.31479	4.51101	0.00263062	0.262249
AP5M1	2.96718	3.7347	1.95179	4.28169	5.62814	5.73263	3.55889	0.00268955	0.263336
KIAA1407	0.818332	0.895006	1.31589	2.93509	3.2833	3.0913	5.3226	0.00268924	0.263336
ZC3H14	6.86546	6.26259	5.37625	5.65665	7.42237	10.1109	3.61736	0.00274914	0.266788
LYPD1	8.92781	6.33903	8.34226	6.55372	4.49887	6.02038	-3.25088	0.00278314	0.267719
ALOX15B	4.47383	1.64105	3.17812	1.38628	0.686665	0.82596	-5.0429	0.00288551	0.275152
SLC34A2	6.0405	1.39809	3.04546	0.518172	2.49017	0.937807	-4.86167	0.00301781	0.285287
PNPO	5.15834	2.12243	8.44701	3.15823	4.75044	3.34316	-4.37463	0.00309802	0.290367
CTB-189B5.3	3.18741	2.02996	2.8716	4.80415	1.92756	6.48103	3.96895	0.0031553	0.293229
RP11-344E13.4	0.900663	0.49354	0.461095	0.669322	3.48184	3.75036	5.61869	0.00323751	0.298341
CTC-575D19.1	-0.168287	-0.0892559	-0.116433	3.08442	0.441754	1.07669	6.13793	0.003289	0.30056
PPFIA1	5.45112	5.55109	5.80668	5.56943	6.92045	8.79332	3.09301	0.00332971	0.301765
KIAA1244	2.55281	3.18533	2.88379	0.620088	1.1844	0.85273	-5.25712	0.0034022	0.305807
LINC01415	0.539909	1.21399	1.15609	0.377334	3.97568	4.53636	5.28173	0.0034387	0.306575
CTD-3193O13.1	4.03442	2.24979	4.52316	2.5913	7.68862	6.73809	4.06802	0.00369747	0.326988
IL10RB-AS1	11.0652	10.7877	11.7593	9.96986	9.49286	9.4679	-2.30891	0.00398592	0.349677
CTC-518B2.12	2.05132	1.92577	3.48451	1.19746	4.91564	6.79466	4.34582	0.00404591	0.352122
CDC42BPB	6.87954	4.9506	6.50972	5.32209	9.68223	8.76251	3.43941	0.00409636	0.353706
NEURL3	0.183359	0.282186	0.8363	2.29717	4.23183	0.358628	5.70726	0.00421776	0.355784
RP11-54O7.3	5.56477	4.23767	5.68857	3.26651	8.05258	8.87174	3.77439	0.00419285	0.355784
RP11-334A14.5	7.88314	7.81154	9.38176	6.70882	7.14637	6.44519	-2.58163	0.00420605	0.355784
CTD-2002J20.1	0.224804	0.324921	0.873806	0.0751181	2.95433	4.15186	5.74996	0.0043565	0.364682
CTD-2013N17.1	-0.17947	-0.0835369	0.5248	0.169307	3.68892	0.706878	5.75848	0.00443273	0.368252
PLIN2	4.53245	6.36647	3.55104	3.57391	2.93095	1.88632	-3.60714	0.00451188	0.370778
CTD-2201E18.3	3.27449	3.71304	2.51756	2.3084	6.28293	5.94291	3.57997	0.00454987	0.370778
IZUMO1	0.815896	0.387895	0.354271	0.145729	3.54287	3.77879	5.69467	0.00456456	0.370778
ERCC6	1.29463	0.537257	0.502136	2.2343	1.36978	4.54679	5.11655	0.00470211	0.376524
RP11-54O7.18	3.80085	0.112788	1.79686	-0.124793	0.0546084	0.865961	-5.72598	0.00470398	0.376524
SLC25A21	8.66074	7.92974	9.31798	8.61188	10.8688	11.5206	2.88207	0.00483866	0.384499
ZNF764	3.62479	2.41727	4.008	2.99942	6.84987	5.51849	3.50781	0.00496123	0.38585
AC007040.11	1.20741	2.88509	1.72422	2.14829	5.16366	4.89582	3.99014	0.00494232	0.38585
RP1-79C4.4	0.431816	-0.0670506	-0.0999889	0.9829	3.72365	0.00604216	5.78695	0.00489118	0.38585
LRRN2	2.7285	1.68371	2.2223	6.29739	1.10559	3.5332	4.19201	0.00505402	0.390299
KRT8	10.945	11.3925	11.4886	9.10174	8.73699	10.2496	-2.47047	0.00512948	0.393356
MIPOL1	4.74046	3.47062	4.17088	6.91812	6.34668	4.37186	3.00045	0.00519158	0.39459
RP1-37N7.1	2.67481	2.89752	3.79213	1.99351	4.63571	6.95712	3.74502	0.00524553	0.39459
RP11-326C3.16	1.08246	0.741749	0.717524	2.13351	2.69944	3.41243	5.14902	0.00525352	0.39459
RP11-71H17.9	2.01453	2.23109	1.33908	1.0269	5.22936	9.27624	7.67606	0.00530756	0.395937
SYT2	5.86866	3.78702	5.30652	3.02164	3.63595	3.42086	-2.96764	0.00551104	0.408338
CRIP2	2.39889	2.84423	3.55549	1.19768	0.758195	0.868922	-4.84537	0.00556538	0.409597
RARA	3.89825	4.08404	4.62724	2.66297	2.43282	2.15383	-3.17658	0.00563486	0.411946
RBFOX3	2.23408	1.13639	2.5635	1.70314	3.27704	5.89996	4.04801	0.00573815	0.414356
RP11-20I20.4	6.40961	4.10745	6.27436	3.01296	3.30011	4.62282	-3.10753	0.00578554	0.414356
CTB-186H2.3	4.72028	2.4337	5.11762	2.73135	2.30813	1.52743	-3.6502	0.00579882	0.414356
AC234582.1	7.82906	2.03685	5.61028	3.79777	2.31966	4.40665	-4.03421	0.00581897	0.414356
LA16c-60D12.1	2.09552	4.15715	3.20068	1.56336	7.35629	5.8463	4.09541	0.00594476	0.420583
EDN1	8.78184	6.4284	8.5259	4.11297	5.14507	6.89026	-3.23149	0.00599865	0.421674
ROBO1	2.98995	3.46005	3.00703	6.49437	4.46356	2.6531	3.40105	0.00607274	0.424164
NPL	2.24092	1.68518	1.94313	5.14593	3.06984	2.41726	3.70794	0.00639408	0.436363
DUOXA2	5.69209	4.19797	3.83879	3.48537	7.5136	8.0484	3.43725	0.00633475	0.436363
RP11-618K13.2	7.14089	6.63016	8.15551	4.44985	5.96992	5.93227	-2.67315	0.00640657	0.436363
WFDC21P	3.34961	2.39033	4.22938	5.20935	6.98402	3.04816	3.48051	0.00637711	0.436363
COMP	1.15409	1.85814	4.07137	0.870089	0.326514	0.454738	-5.07547	0.00655061	0.443419
PCDHA11	5.16928	1.06824	8.07624	0.702997	0.979063	1.76196	-8.74749	0.0065931	0.443558
CXCL6	-0.530176	-0.453417	-0.479594	2.78633	-0.50043	0.341164	6.14653	0.00665028	0.444677
ITGA3	6.21208	6.10273	5.19692	4.23944	4.49198	2.94702	-2.78474	0.00679099	0.448614
PALM3	4.35216	2.12219	5.70466	1.64284	3.10125	1.41696	-3.8297	0.00678063	0.448614
PSD3	2.54551	3.05642	1.60099	3.85716	5.26387	4.06409	3.38313	0.00684855	0.449708
COL17A1	4.58173	5.11902	4.74893	6.05845	7.82115	4.70412	2.89188	0.00698631	0.454737
RP11-640I15.1	3.10829	4.07677	3.37342	4.10893	5.09516	6.3054	2.92881	0.00700807	0.454737
SPINK5	1.99285	1.63477	1.16402	3.96563	3.55826	2.99897	3.86901	0.00710965	0.458614
ZFP41	2.92858	1.35654	2.53348	1.66694	4.38005	5.95944	3.8386	0.00722709	0.463463
CCDC39	7.7199	6.6133	6.80204	7.68924	6.5708	10.6054	3.14438	0.00737131	0.469964
AC012360.6	2.65515	1.47325	3.71851	1.03041	0.54594	0.662131	-4.87565	0.00747872	0.474056
NR2F1	3.7922	3.86544	4.35673	2.41269	2.16112	2.39774	-3.11228	0.00755432	0.476096
KLF5	2.90514	3.48273	2.89684	3.46668	5.84454	4.65958	3.02529	0.00764314	0.478941
CCND1	6.35941	5.93861	6.79281	5.60567	6.7523	9.92665	3.19278	0.00775379	0.479434
STRN3	3.40621	3.82792	2.78983	3.11097	4.82037	6.5425	3.19667	0.0077727	0.479434
WNT5A-AS1	0.381484	0.480521	1.37315	1.91096	1.32028	4.40929	4.83639	0.00782588	0.479434
RP11-265D17.2	9.19	7.77147	8.90208	7.36375	4.95705	6.8747	-2.80519	0.00780484	0.479434
SH3PXD2A	4.25182	3.01713	4.20449	5.28204	5.83147	5.81003	2.63532	0.00790581	0.48164
BCL11A	0.891123	1.75707	0.942851	3.22482	3.63118	2.6985	4.45005	0.0080174	0.485739
CD200	1.69684	1.40122	3.51581	4.97715	1.76179	6.17761	3.91257	0.00837934	0.488765
ITGA7	3.15706	1.92485	4.02386	0.601201	0.761611	1.80673	-4.51928	0.00829059	0.488765
EPB41	8.82133	6.26537	8.89265	6.53701	5.90818	7.0156	-2.66376	0.00827246	0.488765
SIVA1	1.68219	0.733275	0.700071	2.05789	4.44512	2.28346	4.4475	0.00833783	0.488765
TCF4	2.32452	2.69929	2.2304	4.4815	4.52244	3.17183	3.13236	0.00832399	0.488765
TP73-AS1	6.20807	5.90697	7.09904	8.37448	8.69252	7.09135	2.44604	0.00813653	0.488765
RP11-732A19.5	6.84374	6.88186	8.36762	5.5054	5.77245	6.32256	-2.4372	0.0082378	0.488765
SLC1A7	4.43324	3.03937	5.5032	3.15975	2.41554	1.66394	-3.39088	0.00848893	0.490199
NFRKB	3.93858	2.90676	5.02705	2.61696	2.2794	1.50299	-3.43991	0.00849332	0.490199
NFATC2IP	2.23944	2.25549	1.61372	2.1787	5.32781	2.97552	3.60202	0.00868826	0.493655
RP11-1348G14.5	0.704071	0.263918	0.232582	0.0389515	3.75202	2.72415	5.41886	0.00861646	0.493655
RP6-24A23.7	-0.458789	-0.384539	-0.409948	-0.571829	2.68057	0.830452	5.99586	0.00866463	0.493655
PADI2	1.90143	3.64069	3.10137	1.2315	1.23894	0.909075	-4.24579	0.00893803	0.501379
PMEPA1	4.81129	5.99366	4.45852	3.96776	2.47626	2.01172	-3.24003	0.00896137	0.501379
DUSP6	5.08081	5.72044	4.90869	4.00958	3.56978	3.20854	-2.578	0.00887069	0.501379
RP11-337C18.9	2.20278	0.229992	3.68226	0.0171241	0.176763	0.943347	-5.34385	0.00921081	0.512291
AC114494.1	6.85676	8.29012	8.29247	5.73106	4.28356	6.77242	-2.80142	0.00924983	0.512291
FAM188B	-0.61349	-0.539957	-0.565023	-0.727146	2.60037	0.259433	6.0164	0.00947508	0.522129
ARNTL2-AS1	-0.0334565	0.683551	0.0252585	1.59559	0.000963952	3.60463	5.38659	0.00959833	0.526276
MTERF4	8.52205	7.3444	9.0186	7.03706	7.13378	6.2255	-2.31957	0.00987498	0.536085
RP11-127I20.5	8.88781	9.55915	9.87333	4.81103	7.73254	7.3172	-3.31452	0.00985775	0.536085
AC010980.2	1.86	2.00124	3.04285	3.85217	4.22467	4.54732	3.1524	0.00997777	0.538996
ORAOV1P1	3.38625	0.334581	2.75955	0.134475	0.284012	1.01605	-5.25354	0.0101617	0.546243
TLE1	4.15556	3.85117	4.20787	2.73858	2.12095	1.59918	-3.21706	0.0102847	0.547485
RP11-411B10.3	0.941426	1.48368	1.74449	2.51499	3.08562	3.93279	3.95176	0.0102532	0.547485
PCDHA12	-0.89577	-0.82153	2.5536	-1.01285	-0.867098	-0.76235	-6.26906	0.0103934	0.550601
HEATR5A	2.15801	1.91691	1.07243	2.31542	3.07927	4.84727	3.67787	0.0108322	0.56343
NEDD1	2.85966	2.7909	2.71814	5.64924	3.36095	3.51489	3.05786	0.0106903	0.56343
VWA5B2	2.28058	1.32789	2.00002	3.12361	3.74971	4.18514	3.43644	0.0108925	0.56343
SPATC1	1.30007	0.587682	0.557387	1.42208	2.41251	3.97402	4.6452	0.0108712	0.56343
RP5-906A24.2	4.26905	3.9525	5.27681	2.24157	2.90834	3.35202	-2.87986	0.0107396	0.56343
AC005154.8	0.487616	2.59025	5.06401	0.749139	1.94181	0.685887	-4.33207	0.0109798	0.563765
RP11-218E20.5	7.438	7.28727	5.20489	4.25409	3.78557	5.86033	-2.83343	0.0110018	0.563765
TTLL2	5.64198	2.28885	4.88322	2.73729	1.47835	3.22331	-3.43929	0.0112103	0.566508
FAM83C	0.717328	0.26656	0.82525	0.0162877	4.27004	2.00413	4.88663	0.0112006	0.566508
CA5A	-0.0246529	0.688593	0.0334101	-0.157046	3.58283	1.80362	5.34677	0.0111954	0.566508
TPO	1.83823	1.15578	5.19122	2.02655	0.495358	0.655657	-4.28909	0.0113034	0.568593
NIPA1	2.72733	2.24213	1.90364	3.58759	3.79827	4.57181	3.06846	0.0116192	0.580601
PXN-AS1	10.135	10.2488	11.0728	8.87841	8.93117	9.4861	-2.05062	0.011648	0.580601
TNFRSF25	2.68594	2.25622	4.80338	5.09406	6.80307	5.60236	3.24578	0.0117096	0.581031
GPR116	6.29622	2.03067	4.61463	3.21	3.27809	1.69339	-3.49862	0.0119976	0.584486
LGR5	0.915358	1.0702	0.481522	2.94101	0.456537	3.97658	4.65181	0.0124189	0.584486
NFIB	4.06784	6.14077	3.48242	3.63699	3.09665	2.68075	-2.95308	0.0121397	0.584486
CDHR1	-0.880584	-0.805725	-0.831362	-0.999221	2.60244	-0.745848	6.14613	0.0121643	0.584486
LARP1	6.90058	4.75992	7.04336	5.19948	4.82476	4.51353	-2.50531	0.0122537	0.584486
CADM3	-0.464838	2.94102	0.243219	-0.088172	-0.433591	-0.323264	-5.44406	0.0122408	0.584486
GRAMD2	3.72584	4.21472	3.66092	1.44703	2.6881	1.43569	-3.41433	0.0118593	0.584486
ALG12	6.20407	5.12623	6.09159	4.73938	3.8317	4.23221	-2.37267	0.0122977	0.584486
PCP4L1	2.85331	3.64962	3.65747	1.8637	1.83518	1.26658	-3.49437	0.0123779	0.584486
CTB-79E8.2	9.54085	8.75155	9.36259	6.92048	5.7525	8.27519	-2.58084	0.0121213	0.584486
HAVCR1P1	5.60616	5.67169	6.6558	4.93459	3.98969	4.38365	-2.37221	0.0119955	0.584486
HTATSF1P2	3.14116	1.26501	1.22567	3.05681	3.32707	5.7129	3.74221	0.0123509	0.584486
LCN2	1.80875	1.15662	3.21384	3.65254	6.24736	1.25451	3.93458	0.0125483	0.587196
SAP30L-AS1	2.47969	2.06007	3.65708	1.18663	1.19061	0.856712	-4.11728	0.0125835	0.587196
RP4-735C1.4	7.95684	9.25863	7.75838	6.69126	9.87574	11.9209	3.1249	0.0127653	0.593153
SLFNL1	3.81112	2.83414	3.09191	3.40622	4.78288	6.03984	2.86988	0.0128825	0.596072
ST7L	5.19697	5.45008	5.97702	5.45935	7.53248	7.74515	2.42014	0.0133756	0.59941
TBPL1	6.69616	8.86135	7.25482	8.38417	9.5416	10.6908	2.63614	0.01394	0.59941
PKP1	1.67177	3.84359	1.74054	4.64874	5.5696	4.81655	3.39834	0.0134723	0.59941
SEL1L2	-0.951986	-0.876582	-0.903342	-1.06975	-0.923265	2.52005	6.10518	0.0137029	0.59941
ERRFI1	5.52525	5.03272	4.84726	3.64798	3.66553	3.79006	-2.35373	0.0130126	0.59941
TREH	10.4534	10.9942	11.8465	9.83801	9.9826	9.56382	-2.04915	0.0135228	0.59941
TGFBI	7.15788	8.28517	7.20198	6.46254	5.08273	6.28853	-2.28359	0.0140624	0.59941
ZSCAN18	5.6969	1.60223	3.31941	0.808017	2.08345	2.80153	-3.74367	0.0134379	0.59941
PDE6B	1.88405	1.02033	1.76905	2.91707	2.15755	4.48887	3.65572	0.0136568	0.59941
SPTBN5	2.96194	1.09262	1.05229	1.66758	3.8926	5.57911	3.83989	0.0141505	0.59941
LPAR6	2.68128	2.41336	1.41359	4.63523	4.4175	2.77285	3.26104	0.013664	0.59941
SPRR3	-0.887646	-0.81455	-0.839739	-1.00282	2.51621	-0.755946	6.07399	0.0138677	0.59941
PLIN4	3.51493	4.58906	3.02545	4.52364	4.96608	6.67831	2.79155	0.013085	0.59941
LMBRD1	1.35413	0.684953	0.657561	3.66919	2.61901	1.66781	4.45953	0.0142118	0.59941
TRIAP1	0.96363	2.06743	1.01667	3.57689	2.67213	3.60815	3.92428	0.0137718	0.59941
NPSR1-AS1	0.90104	0.497254	1.00209	0.272576	3.22314	3.78286	4.66278	0.0138652	0.59941
ALPK2	0.107113	0.204791	1.15928	4.02066	1.61751	0.279935	4.82118	0.0138787	0.59941
RP11-481H12.1	4.16211	3.23027	5.77844	2.96682	3.28846	1.75862	-3.15556	0.0133709	0.59941
THAP7-AS1	2.55728	3.59106	3.68845	4.81145	4.78531	5.29575	2.589	0.0133991	0.59941
RP1-118J21.5	1.65657	0.99523	2.24944	4.71339	0.929421	4.2354	3.88052	0.0142001	0.59941
RP11-486L19.2	0.486282	1.16388	1.75728	0.748714	4.80338	2.24322	4.13031	0.0132929	0.59941
CAPNS2	0.520565	0.606941	1.43232	1.0434	3.78374	2.98761	4.48575	0.0139781	0.59941
TGFBR3L	2.39575	1.1963	2.1779	1.53483	4.66154	4.4818	3.54052	0.0141928	0.59941
TACC3	5.98816	5.57244	5.83095	6.35004	7.24379	7.78169	2.12711	0.0145475	0.609925
FAM3C	7.4785	6.45279	5.37508	5.34504	5.06292	4.99466	-2.33307	0.014628	0.609925
RP11-215D10.1	0.715523	2.20888	1.29706	4.9541	2.53164	1.48162	3.85603	0.0145802	0.609925
TNFAIP2	2.98487	1.48752	3.15294	6.17107	3.83666	2.04014	3.48611	0.0146918	0.610268
TEX2	5.73285	6.18329	5.00859	5.73888	8.13075	7.34944	2.42964	0.014781	0.611603
CSN3	-0.89127	-0.819098	-0.844052	-1.00463	2.47136	-0.761161	6.03652	0.0148355	0.611603
NFATC4	3.46517	3.94957	4.22185	1.91851	2.73732	1.51628	-3.14553	0.0150459	0.612652
LA16c-313D11.9	1.64341	0.980657	2.58148	1.56865	2.64732	5.39917	3.69802	0.0149554	0.612652
GOLGA6L7P	-0.958151	-0.88402	-0.910482	-1.07334	-0.930011	2.45399	6.05036	0.0150844	0.612652
LLNLF-158E9.1	-0.958151	-0.88402	-0.910482	-1.07334	-0.930011	2.45399	6.05036	0.0150844	0.612652
PCSK7	12.243	12.4275	13.7749	11.6662	11.5526	11.5073	-2.07178	0.0153263	0.617899
RPL17P11	-0.111819	0.597001	-0.0572883	-0.236079	3.27951	1.45854	5.19877	0.0152936	0.617899
RP3-496C20.1	4.70399	5.49622	5.19966	4.94765	7.5706	6.82775	2.45564	0.0154451	0.620405
RP1-18D14.7	3.44457	1.20719	3.55017	0.493562	0.642834	1.69925	-4.324	0.0156412	0.625991
AEBP1	6.88109	6.30096	8.9425	6.81397	5.43395	4.78177	-2.70592	0.0160132	0.630787
C11orf30	0.69578	0.772073	1.53014	3.24323	3.31112	1.72639	4.29075	0.0160691	0.630787
MTCL1	3.6999	1.65038	2.30527	3.91493	3.68133	5.95107	3.20928	0.0161062	0.630787
ESCO2	1.04614	1.18526	0.661012	2.7217	1.4173	3.54904	4.25074	0.0158929	0.630787
JAG2	1.36433	0.673404	1.14202	1.97977	4.07959	1.68898	4.02697	0.0159519	0.630787
RP11-347I19.8	4.1683	2.88125	4.17968	5.45634	3.98595	6.45993	2.69797	0.0158408	0.630787
KLRK1	2.80499	3.03644	1.96409	3.09765	3.79013	5.42242	2.98198	0.0162464	0.634013
RHOU	5.11969	2.38059	3.16909	2.65393	1.00845	1.15806	-3.66531	0.0165451	0.643381
KLF12	0.375312	1.41946	0.437338	2.89658	0.411591	4.06071	4.59869	0.016741	0.648697
ATP9A	5.64769	4.55616	4.87031	3.05016	3.0122	4.15676	-2.51644	0.0171145	0.653927
ANKRD20A8P	0.935663	1.70411	1.353	2.18772	2.32175	3.95295	3.83727	0.017099	0.653927
RP13-270P17.1	5.21889	4.58475	5.92583	3.73923	4.17873	3.58984	-2.35061	0.0170088	0.653927
RP11-307C12.12	11.5566	13.0321	11.8426	10.1779	10.9108	11.2128	-2.10908	0.0170646	0.653927
CHDH	7.09513	4.72863	6.54402	4.5554	5.26604	4.55556	-2.39614	0.0174894	0.654142
ANKRD54	2.18657	2.75625	2.83765	3.48721	4.635	4.20523	2.75092	0.0174552	0.654142
KRT37	1.10842	2.5521	0.671681	2.23852	5.59235	0.807477	3.98036	0.0174097	0.654142
RNASE1	5.00752	3.29411	5.40041	2.03575	3.73393	2.60796	-2.8879	0.0178101	0.654142
IL13RA1	6.37498	6.15872	6.23332	5.39602	3.47894	3.74103	-2.48872	0.0173731	0.654142
SLC7A11	0.840075	0.90936	1.61667	2.85011	2.99955	2.84261	4.14331	0.0173659	0.654142
LINC01106	4.39691	3.46126	4.6993	1.70948	2.90199	2.9086	-2.86857	0.0180218	0.654142
RP11-16K12.1	3.61293	2.26135	5.76922	2.29254	2.98451	2.86803	-3.05666	0.018005	0.654142
HEPHL1	3.60305	4.91425	2.44472	2.70119	1.66988	1.8819	-3.1675	0.0176174	0.654142
NOC2L	5.37673	5.9799	8.17704	4.71584	5.87127	5.17384	-2.56071	0.0180191	0.654142
CTB-158D10.3	0.663626	0.202594	1.17047	1.18629	0.140171	4.17277	4.37921	0.0176347	0.654142
CTGLF10P	3.35136	2.24024	3.48171	1.18795	1.70617	1.60658	-3.4887	0.017486	0.654142
RP5-1120P11.1	4.47123	4.69997	6.24805	4.76954	7.68235	7.85953	2.69044	0.0180745	0.654142
RP4-773N10.4	0.715145	2.39427	0.783011	1.22552	4.9444	3.13389	3.91721	0.0177184	0.654142
RP11-244F12.2	10.91	13.0461	12.5863	10.7967	10.8222	11.2387	-2.13499	0.01778	0.654142
RP11-531F16.4	9.21216	9.62619	9.3558	8.81409	10.0612	12.2962	2.52834	0.0179849	0.654142
PCNXL4	10.8723	9.84165	10.9902	8.60397	9.83959	8.62638	-2.10772	0.0183676	0.656919
HTR2B	2.53959	1.45665	2.52501	4.30631	4.36147	2.93038	3.08416	0.0183505	0.656919
VSIG10	5.50067	5.71873	5.90519	5.80165	6.43139	8.34081	2.37808	0.018474	0.656919
DPP4	4.60745	1.53253	3.58484	2.05629	0.987941	2.0133	-3.50667	0.018488	0.656919
TTC28-AS1	3.69604	2.28274	3.16682	3.67943	4.5188	5.74399	2.75953	0.0185107	0.656919
XXbac-BPG252P9.10	10.6455	13.5807	10.5262	9.13108	11.1389	10.3722	-2.71206	0.0182997	0.656919
RP1-101G11.3	-0.327749	0.398321	-0.276289	0.346354	2.93645	-0.189641	5.11719	0.018635	0.659199
ARHGEF39	11.3732	11.4102	11.9448	9.29844	10.5181	10.4582	-1.98312	0.018752	0.661204
NKX2-1	4.93955	2.01196	4.6476	0.932173	3.001	1.28463	-3.61079	0.0191111	0.669775
EHMT2	4.25553	3.26715	6.76411	3.90339	3.6574	3.70226	-2.80155	0.0191172	0.669775
RWDD2A	2.71009	3.41406	1.33288	3.39916	2.05027	6.25938	3.40816	0.0192433	0.671286
RP11-203B9.4	6.28076	5.08051	5.54723	6.66745	6.28682	8.16513	2.29165	0.019344	0.671286
RP11-155O18.6	5.68894	5.32608	5.27218	3.92499	3.36846	4.46656	-2.24771	0.0192828	0.671286
ACAP2	3.04356	3.15398	2.41747	5.10385	3.97981	3.92143	2.62603	0.0195215	0.675309
TACC1	1.86864	2.27703	1.98068	4.4952	2.63528	3.20195	3.06995	0.01975	0.681065
VCX3B	0.859093	-0.00648364	-0.0383398	-0.241066	1.22477	3.62561	4.79987	0.0200668	0.689819
RPS9P1	6.67367	4.78513	6.23021	5.12885	3.65711	4.16121	-2.41936	0.0202787	0.694927
HCK	1.69851	2.11804	1.06572	4.2632	2.91566	2.48293	3.40414	0.0203638	0.695667
SH3GL1P3	8.90041	7.03726	8.18807	6.13112	6.54574	7.29057	-2.16411	0.020457	0.696681
MIEN1	8.26511	7.41857	8.45856	5.71498	7.32455	6.16865	-2.15883	0.0206374	0.700651
MYCBP2-AS1	4.20674	2.66176	1.65521	5.13661	2.01652	6.7006	3.39003	0.0208037	0.704116
GCOM2	0.833237	2.4452	0.92843	1.04672	3.55044	8.04594	6.38627	0.0210745	0.708905
RP11-6N17.10	3.99324	4.0668	5.00261	2.99642	2.93835	3.07067	-2.47911	0.0210132	0.708905
MYB	-0.00526168	1.12594	0.0564234	3.74648	0.0309305	1.27679	4.60982	0.0215066	0.716154
GTF3C3	3.86584	3.95794	3.95265	4.88663	4.91177	5.87465	2.20429	0.021384	0.716154
E4F1	3.93871	3.16341	4.04974	3.22976	5.22481	6.42226	2.65564	0.021523	0.716154
CCDC183-AS1	4.16076	2.4804	4.88395	2.59934	2.36062	2.63379	-2.82409	0.0215512	0.716154
MGP	5.16802	6.63575	4.98786	3.53217	4.9105	3.11958	-2.54171	0.0219599	0.722551
FAM46A	1.8222	2.61417	1.20114	2.17493	4.49802	3.92051	3.24423	0.0224026	0.722551
NRN1	3.48711	3.24067	3.02873	2.43354	5.23919	5.66559	2.74809	0.0222795	0.722551
PTTG1	2.00881	2.56459	2.10829	3.13602	4.46514	3.27612	2.89095	0.0222945	0.722551
SUSD5	3.36839	2.16957	2.10319	2.20567	3.13754	5.92204	3.11868	0.022362	0.722551
FDCSP	0.4719	0.618871	0.568663	3.24887	7.83223	0.730646	8.9572	0.0218945	0.722551
NUP62	7.10723	6.92736	7.13852	7.43521	6.22153	10.0277	2.56619	0.0220829	0.722551
RP11-383H13.1	1.80499	3.39829	1.10841	3.68363	1.07433	6.21989	3.68147	0.0221088	0.722551
RP11-350G8.9	5.46209	2.06502	3.37718	2.63106	1.20268	2.69729	-3.25797	0.0223164	0.722551
RP4-614O4.13	3.49208	0.57395	3.56518	1.41638	0.518994	0.644144	-4.24938	0.0218323	0.722551
CD300E	2.12158	1.87571	1.81102	4.96404	2.5217	1.66065	3.2582	0.0225807	0.72616
KIF11	2.8362	2.76898	2.31725	3.63886	4.31788	4.30638	2.58371	0.0228827	0.733719
RP11-1348G14.4	2.43148	1.9097	2.99498	2.11537	4.88781	4.57135	2.95495	0.0229645	0.734195
TBX6	-0.0689742	1.08293	-0.00671802	-0.213209	3.70759	1.23461	4.62178	0.0230414	0.734512
SMAD5-AS1_1	3.85182	3.5516	4.72292	3.09703	7.02375	5.47785	2.73908	0.0231202	0.734887
ITGB5	3.13292	4.03168	1.61898	3.99861	2.50681	6.72352	3.24065	0.0232985	0.735248
PGS1	2.64271	6.07338	1.00777	2.62621	2.74353	1.14726	-3.61575	0.0232379	0.735248
GPR114	3.6502	5.38027	5.15728	3.72252	3.20903	3.22426	-2.4252	0.0233327	0.735248
RP11-229P13.23	6.51558	5.70382	5.58659	6.19893	4.18706	9.34482	2.90157	0.0235039	0.738521
SCG5	1.77572	3.71557	2.23375	1.45996	0.624906	0.736298	-3.93581	0.0238066	0.745896
SLX4	0.946744	0.126281	0.096281	0.899571	0.642376	3.70498	4.46546	0.0241392	0.754162
GALK2	2.66382	4.73393	3.63165	3.41327	5.78795	6.64128	2.74865	0.0243044	0.757086
CTB-60B18.18	3.38143	3.07221	3.45846	4.00596	2.60204	6.25754	2.80032	0.0243709	0.757086
ANKRD20A17P	0.33146	0.464642	1.03874	2.65878	0.382955	6.49224	7.0103	0.0245124	0.759332
TMEM79	10.4646	11.5302	10.6631	9.71516	9.755	9.73009	-1.79543	0.0245968	0.759625
RP11-23D24.2	1.21058	1.73683	2.70869	4.48894	3.15122	3.32368	3.15806	0.0246605	0.759625
SDC1	7.69168	6.6734	6.69297	5.75663	5.70628	5.99987	-1.91195	0.0247522	0.760315
ZBTB45	5.54146	5.31376	5.50923	3.91851	2.24042	4.32449	-2.56693	0.0249163	0.763219
TMEM86A	3.86531	3.00896	4.67466	1.90599	2.97129	1.49949	-2.97971	0.0252086	0.77002
LGALS3	8.58519	7.44659	9.41534	7.02771	7.81426	6.4731	-2.12625	0.0254769	0.771768
TRIM29	1.29516	3.74907	1.37133	4.04563	6.10357	2.82881	3.41753	0.0254419	0.771768
GPR3	3.72413	3.807	4.47105	2.82566	5.05168	7.00344	2.74551	0.0253439	0.771768
INO80E	6.97277	7.22783	7.47359	6.47646	9.9184	8.14135	2.36589	0.0259102	0.7742
LEP	0.484876	1.43817	0.536475	1.0003	3.52239	2.69728	4.14446	0.0257053	0.7742
ZNF551	4.56906	4.12688	5.1587	3.45519	2.22249	3.42101	-2.4952	0.0258455	0.7742
AC004448.5	1.03291	0.229082	0.198153	0.00702176	2.09176	3.82359	4.56701	0.0258139	0.7742
LA16c-60D12.2	1.59963	0.968014	1.96117	1.53802	4.0702	3.37984	3.41405	0.0256387	0.7742
MOCS1	7.68438	6.29127	8.005	5.75863	5.3993	6.65503	-2.10975	0.0261401	0.774737
TMPRSS2	4.02919	0.590345	2.36569	1.0313	1.0333	1.2449	-3.75561	0.0260767	0.774737
RP4-555D20.1	1.1351	0.384273	0.355102	2.60071	0.332236	3.61663	4.46211	0.0261096	0.774737
MORC2-AS1	8.39588	9.11587	9.01115	7.35624	7.97254	7.53047	-1.7743	0.0263956	0.7802
AKR1C3	1.48657	1.68842	2.11608	1.76471	0.688535	5.27886	3.52246	0.026477	0.780503
RDH12	3.46039	3.04171	2.31669	1.58714	1.41933	1.60304	-3.21905	0.0266	0.782027
TARID	3.86979	2.48514	4.01997	1.98256	2.35938	1.87531	-2.87216	0.026721	0.783483
AC055733.1	0.978025	1.7846	0.549585	1.25613	4.37153	1.65546	3.69334	0.0268695	0.785737
ACOT8	10.3037	8.23064	9.38572	7.34223	8.59628	8.07438	-2.08911	0.0271097	0.790652
FOXO3	0.89589	1.40792	1.66121	2.88545	3.36831	2.30968	3.53353	0.0272579	0.791856
ZNF484	1.68936	0.431669	0.39778	1.64227	0.915149	4.35025	3.93701	0.0273603	0.791856
MALL	3.62869	3.53659	3.7204	1.03934	2.58697	1.31065	-3.3122	0.0273778	0.791856
CTDSPL	2.2473	3.12486	3.27271	2.83781	5.31012	4.5434	2.65331	0.0277807	0.791856
SCN9A	2.50481	2.29015	3.37483	3.84327	2.40209	5.63623	2.83715	0.0275141	0.791856
MTND4P20	0.990674	0.585568	1.97528	0.319956	2.51503	4.73992	3.832	0.0277044	0.791856
PPIAL4G	2.03351	2.42665	1.19927	2.26827	4.38844	3.62389	3.11174	0.0277838	0.791856
LINC00958	1.21235	0.523581	0.497978	2.28169	3.41324	1.14841	4.20402	0.0275581	0.791856
MIR3911	5.59113	1.40044	4.00288	2.93774	2.48075	2.31771	-3.08277	0.0278009	0.791856
VPS13C	2.07737	2.47549	2.88204	4.73984	3.94827	2.82487	2.70275	0.0282807	0.803437
LRRC4	0.430728	0.509298	1.33246	0.687551	2.96067	3.28025	4.17269	0.0284754	0.803473
MMP1	2.21881	2.23375	2.1627	5.12775	1.86653	2.61096	3.02633	0.0285403	0.803473
MRPS18AP1	3.64909	1.43768	1.83191	4.08478	2.51869	5.83356	3.14325	0.0285751	0.803473
RP11-323N12.5	8.89267	8.77534	10.2483	8.45182	8.11146	7.90069	-1.90748	0.0285278	0.803473
SLC29A2	4.75361	5.15621	6.84256	3.79495	4.92348	4.18796	-2.31094	0.0288053	0.806859
RP11-166P13.4	1.28484	1.42685	1.94063	1.08447	3.88455	3.64499	3.34803	0.0288427	0.806859
SARM1	9.92405	8.83638	9.64491	8.14579	7.37802	8.74208	-1.89778	0.0305563	0.819986
AKAP11	1.32543	1.01762	1.94356	3.612	3.09395	2.1579	3.36818	0.0298241	0.819986
DCUN1D1	4.13131	4.06786	4.05577	4.90588	4.66478	6.22006	2.14834	0.030218	0.819986
MXD1	2.7309	2.39015	3.11876	3.24531	4.78061	4.28783	2.51844	0.0299523	0.819986
EPB41L3	1.32122	0.627447	1.09786	3.33065	0.575819	3.44972	3.90706	0.0294008	0.819986
WBP11	2.85269	4.89615	3.84931	5.16512	6.30048	5.42631	2.36207	0.0304226	0.819986
ABCC3	4.42216	3.15044	5.03741	2.71576	3.01625	3.18406	-2.45932	0.0303696	0.819986
A4GALT	1.72167	0.903638	0.879531	2.65595	3.22486	2.5848	3.67203	0.0307106	0.819986
EGLN3	3.10342	5.89843	5.33582	3.43248	4.105	2.49836	-2.6	0.0301116	0.819986
HLX	1.04943	0.271616	0.242476	2.06333	0.219597	3.66029	4.40877	0.03053	0.819986
PBXIP1	6.67362	6.42632	6.20551	5.58579	5.10128	4.23119	-1.98489	0.0300378	0.819986
DLK2	3.62746	4.08682	2.67835	3.81034	5.14774	5.79351	2.42588	0.0298396	0.819986
CYP4F11	-0.218933	0.956889	-0.15892	0.467118	-0.183671	3.46482	4.49338	0.0295416	0.819986
PCCA	4.38595	4.89881	6.99665	4.20153	3.82549	4.85922	-2.39035	0.0305514	0.819986
C17orf59	5.24804	4.30729	5.85241	3.91714	4.20126	3.23105	-2.23711	0.029488	0.819986
MAFK	9.40377	8.20107	10.876	6.05251	9.03291	7.45033	-2.54946	0.029956	0.819986
RP11-30L15.4	2.18669	0.996159	0.966943	2.85622	2.53753	4.02666	3.44118	0.0302403	0.819986
RP11-388M20.2	11.2741	10.903	12.2748	8.55561	10.9352	8.793	-2.29893	0.0307326	0.819986
GS1-114I9.1	9.64359	9.49058	10.8113	8.33491	9.25069	8.69325	-1.87954	0.0306044	0.819986
FBXO21	1.18171	1.63482	0.825717	2.47543	3.53669	2.02964	3.53944	0.0309772	0.824504
ICAM2	3.93166	2.16736	5.40887	2.62924	1.34117	3.11184	-3.00978	0.0310635	0.824801
CDC14B	8.1749	7.89034	8.72505	7.04202	7.18044	7.19459	-1.70679	0.0313334	0.825967
KDM4B	2.75637	1.12222	2.35127	2.77182	5.45071	1.74391	3.19937	0.0313073	0.825967
RP11-579D7.2	9.14784	8.4657	9.65673	7.52016	8.21751	7.98322	-1.78846	0.031308	0.825967
ZDHHC8	2.53541	1.83744	5.10907	1.35798	2.75048	1.06335	-3.25237	0.0315459	0.828536
SAV1	7.43375	8.84624	8.08239	6.5872	7.03595	7.23377	-1.84611	0.031582	0.828536
ABI2	12.4543	10.9893	11.8204	10.0837	10.2841	11.0988	-1.87692	0.0316587	0.828567
NUTM2G	3.9701	4.15045	4.31009	4.11775	5.33411	6.37448	2.21733	0.0319066	0.833066
GPRC5A	4.43327	2.15356	3.26942	1.46763	2.52746	1.19207	-3.11434	0.0321575	0.834351
CPEB4	4.24095	4.13634	5.47723	3.37216	3.57615	3.20476	-2.25537	0.0322601	0.834351
PEX5L	4.66769	3.9898	3.63633	4.40632	4.7759	6.7019	2.33981	0.0322311	0.834351
RP11-510J16.6	1.88453	3.42841	3.23945	1.6561	5.65059	5.10671	2.92765	0.0322092	0.834351
RP11-273B20.1	3.47944	1.53494	2.20164	4.99525	2.56294	4.90084	2.91408	0.0323474	0.834639
FAM50A	6.51489	6.75196	6.96232	5.39426	5.80785	5.48934	-1.7492	0.0327621	0.835718
SNX10	3.37864	2.74477	1.58032	5.3697	3.13162	4.05805	2.80146	0.0329227	0.835718
ERGIC1	4.30211	4.0282	5.17396	3.43195	3.14826	3.16035	-2.24992	0.0325739	0.835718
PSPC1	2.58131	2.93879	3.62252	5.11383	4.08413	4.18581	2.365	0.0326728	0.835718
UBXN6	5.61343	5.52502	5.74994	6.44575	5.90073	7.78846	1.99136	0.0329051	0.835718
SNAPC5	3.08625	5.14793	3.98368	3.17404	1.49807	2.66016	-2.81021	0.0327708	0.835718
MIR4534	2.38538	3.1683	2.50759	2.98447	4.69005	4.41014	2.53618	0.0328163	0.835718
PRKAR2A	3.04177	3.1748	1.58801	2.6738	5.00769	4.83218	2.7956	0.0331409	0.836449
CGN	4.90177	1.94248	3.08489	2.12427	1.07631	2.57266	-3.09679	0.0333296	0.836449
SLC19A1	12.2722	11.1917	12.6296	10.7897	11.0763	10.9566	-1.75687	0.0334321	0.836449
STAP2	1.97117	2.13781	2.64011	4.04255	4.17969	2.51637	2.71686	0.0334854	0.836449
RP11-140A10.3	0.215391	0.3494	0.94828	0.00769814	2.25865	6.58758	6.92515	0.0334452	0.836449
RP11-74J13.8	1.86397	1.31006	2.54242	3.29605	3.11403	4.09467	2.93512	0.0334081	0.836449
RP3-323A16.1	6.01043	5.13879	3.44802	2.79318	6.95942	8.49085	3.0028	0.0330451	0.836449
SYTL4	9.94628	9.09847	9.91904	7.57044	8.92816	8.3887	-1.83731	0.0337717	0.837875
VWA1	3.4006	3.2662	4.97368	2.23509	3.11283	1.55117	-2.80313	0.0336736	0.837875
ATP2A1	4.65726	5.03979	5.08057	3.22861	7.85424	5.82107	2.59637	0.0337336	0.837875
ORAOV1	10.6627	11.1439	12.3344	9.26269	10.8647	9.70893	-2.02837	0.0340735	0.843454
EDARADD	0.481431	1.41116	0.527614	3.16429	3.17336	0.610837	4.13749	0.034645	0.855669
TMC5	5.0555	2.60887	4.61205	2.62631	3.35501	2.52249	-2.55653	0.0347408	0.856106
EPCAM	7.3567	7.41525	7.7283	6.22202	6.47588	6.43559	-1.65444	0.0352009	0.860336
TERF1	2.6673	3.14481	2.94145	4.15973	4.65265	3.82329	2.29966	0.0353046	0.860336
GLB1L3	8.81664	5.99975	8.45113	4.54841	3.71679	7.25339	-2.80913	0.0352044	0.860336
MAT2A	9.68871	8.24753	9.09438	7.71612	7.98382	8.05905	-1.76184	0.0353015	0.860336
TSHZ2	0.824515	2.5933	0.890551	1.7	4.69876	3.16054	3.39888	0.0355186	0.860336
SLC22A18AS	2.88643	3.95019	4.69652	2.6343	2.57817	2.66859	-2.49816	0.0353089	0.860336
RP11-495K9.2	0.995872	0.222368	0.19503	0.436181	1.55058	3.48909	4.20515	0.0354996	0.860336
AP000349.2	11.2882	10.1039	13.0899	11.132	9.07545	10.2446	-2.3049	0.03554	0.860336
ARHGEF17	2.90656	1.60263	3.2552	1.38683	0.776234	1.388	-3.45441	0.035677	0.861625
CCND2	3.39989	3.05437	2.97057	6.41637	3.14272	1.62643	2.98284	0.0361821	0.861625
FAM126A	4.74244	3.98881	3.78304	3.26811	2.52629	2.55612	-2.38056	0.0361284	0.861625
ANAPC11	2.22983	3.19539	2.72079	3.55111	4.46454	4.3289	2.4169	0.035974	0.861625
HRNR	3.41384	3.07121	2.98801	1.60365	3.43849	6.31937	2.88602	0.0362219	0.861625
SZT2	10.5895	11.6614	11.5712	9.74704	10.197	10.4423	-1.71477	0.0360643	0.861625
RP11-59H7.3	3.11515	3.56507	3.47381	2.16641	1.24343	2.13058	-2.9053	0.0357899	0.861625
RP11-666A8.9	5.12062	5.4765	4.07733	6.43173	4.48551	7.40218	2.27863	0.0360122	0.861625
CLDN22	8.00324	7.55859	8.29072	6.76212	6.58888	7.09829	-1.67744	0.0364669	0.864379
NEURL1B	3.60653	2.76064	4.07432	2.39848	1.25743	2.16835	-2.88052	0.0365532	0.864379
AC145676.2	1.255	2.36181	3.44957	0.390173	0.524647	1.56694	-3.87745	0.0365741	0.864379
ATP6V0E2-AS1	9.08726	8.30023	8.86075	6.98421	7.57161	7.99217	-1.73285	0.0367793	0.865498
CTA-228A9.4	5.47978	4.16486	4.9225	5.75613	5.51107	7.19961	2.09742	0.0367176	0.865498
ISLR	4.15395	3.87181	4.8126	3.31088	2.82612	1.81076	-2.53898	0.0368638	0.865629
TFAP2A	3.90239	3.87087	3.41215	4.70948	4.98943	5.25709	2.01236	0.0369948	0.866848
MTMR3	3.39899	2.54037	5.00246	2.92202	2.2192	1.42173	-2.85859	0.0374815	0.86771
PLEKHG4B	3.45049	2.71208	2.26224	1.12966	1.35804	1.87348	-3.14225	0.037251	0.86771
TRIM46	5.25444	1.51627	4.61988	2.78064	2.97024	2.39554	-2.83946	0.0372369	0.86771
GINS3	4.16888	5.84195	5.09068	4.52	7.45205	6.99616	2.29514	0.0373054	0.86771
SYNM	2.32596	2.11694	2.06113	3.17791	3.37044	3.91421	2.61432	0.0375063	0.86771
AC073342.12	4.93097	2.32487	1.79234	1.15681	2.50423	2.00333	-3.04394	0.0374335	0.86771
PRDM2	3.89799	3.51935	3.63569	4.72156	3.47916	6.05434	2.30266	0.0376153	0.8684
C16orf59	2.36107	1.69882	1.6532	2.6605	3.45826	3.82967	2.8162	0.0377031	0.868597
AFAP1	7.64381	7.31971	3.63003	4.30668	5.8984	2.78167	-2.86132	0.0381719	0.877554
RHCG	0.179369	1.23999	0.235944	0.052627	3.71446	2.13075	4.22001	0.0383419	0.879619
EEF1DP2	2.60644	1.3292	1.2789	0.96363	5.16993	9.20847	7.47967	0.0389156	0.887212
CTA-797E19.2	2.69909	1.90946	1.05135	2.31271	2.4072	5.0103	3.05047	0.0389016	0.887212
RP11-903H12.3	6.30529	6.56156	7.58699	4.55547	4.94212	6.30101	-2.06601	0.0388944	0.887212
ZNF790	4.24555	5.34212	4.01187	3.01045	3.69101	3.16607	-2.21473	0.0390702	0.888887
INTS12	4.75877	3.1064	5.00156	3.4219	2.96626	1.79972	-2.59059	0.0393871	0.892395
MINOS1	2.33197	0.955241	1.39174	2.58775	4.45824	1.92361	3.15914	0.0393202	0.892395
IMPDH1P10	8.41112	6.52045	7.83859	7.06486	5.6041	6.07649	-2.00137	0.0395637	0.894548
AQP1	3.80788	0.246406	1.66722	1.17762	0.19285	0.314249	-4.04206	0.039769	0.897339
FMO3	-0.0442504	0.0385574	0.985391	1.01151	3.37538	0.102748	4.23415	0.0400892	0.900857
ZNF280B	0.648101	2.0854	0.706595	1.53764	2.51771	4.147	3.4803	0.0400448	0.900857
ATL1	6.02435	6.44708	5.67472	4.91554	5.20011	4.20794	-1.86293	0.0403213	0.904219
BCL2A1	2.91585	1.07768	1.84935	5.26739	2.81678	1.70037	3.09012	0.0405435	0.907346
LIN7A	1.22404	2.21096	1.66578	1.80278	1.6147	4.70097	3.07565	0.0407412	0.909914
SAMM50	1.9332	1.88495	1.1453	2.9314	3.39791	3.01667	2.98724	0.0410256	0.912336
C15orf27	3.03068	2.46201	3.28453	3.30388	4.49718	4.83259	2.33175	0.0410992	0.912336
RP4-694A7.2	3.01495	2.77864	1.3863	2.9905	3.01213	5.34711	2.80582	0.0410809	0.912336
PYGL	4.3055	5.56299	3.35729	2.84567	3.82605	2.66532	-2.393	0.0413474	0.914144
MBTPS1	3.37114	3.69787	2.94485	4.58456	3.54758	5.46782	2.24713	0.0412662	0.914144
PITX1	0.563389	1.1222	0.0706141	0.643068	3.65337	0.1706	3.86757	0.0419959	0.914468
EHBP1	3.42954	3.38489	3.06507	5.31139	3.52281	4.50521	2.21714	0.0420853	0.914468
TNXB	4.73053	4.95873	5.61331	2.73077	3.86805	4.28448	-2.1497	0.0420485	0.914468
KRT15	4.88595	6.90628	4.99965	7.60797	8.70806	4.46367	2.51002	0.0421398	0.914468
KRT13	0.497517	0.62271	0.57979	4.57423	5.30918	0.718743	7.96522	0.0415645	0.914468
SEZ6L2	2.03181	1.78045	1.71612	1.32006	4.71101	2.20393	3.00453	0.0418421	0.914468
INHBC	0.0738175	0.204233	0.830024	1.27859	0.124347	6.41122	6.60028	0.0422794	0.914468
ZNF816	3.38468	2.59108	5.22093	3.0858	2.4581	1.48124	-2.77785	0.042212	0.914468
SLC25A42	1.05918	0.307938	0.280788	0.117135	2.48245	3.30021	4.23689	0.041881	0.914468
RP11-61I13.3	3.70944	0.527538	2.4098	1.18627	0.477055	1.17561	-3.67337	0.0417371	0.914468
FTLP10	0.0997771	0.237404	0.190508	-0.115333	6.89679	2.19904	7.95764	0.0417594	0.914468
LRIT2	0.136099	0.272579	0.226043	-0.0766267	6.7841	2.4374	7.93227	0.0424174	0.915648
MRPL23-AS1	1.93547	3.0984	1.33843	2.79869	3.56696	4.84336	2.81615	0.0425773	0.917295
RP1-68D18.4	2.5729	3.58578	1.35224	4.38038	1.32043	5.96298	3.12777	0.0429758	0.924063
PHKA2	5.75203	5.13328	5.73681	4.29555	4.53952	4.37774	-1.80897	0.043464	0.927388
PHPT1	4.8706	5.10255	4.90153	4.46689	6.25525	7.09709	2.05747	0.0432196	0.927388
SLC8B1	6.48774	3.11053	5.51129	3.87103	4.33923	4.12971	-2.30363	0.043651	0.927388
CYR61	5.03894	3.95432	4.49229	3.2905	1.78729	3.48061	-2.46325	0.0436164	0.927388
CPAMD8	4.44919	3.11862	5.2777	3.28662	3.29722	1.81288	-2.54341	0.0436476	0.927388
GBP4	1.9582	2.69894	2.06604	4.14004	3.90928	2.50097	2.59524	0.0439761	0.927388
UBXN7	2.76809	3.22751	2.585	4.15422	4.67647	3.51594	2.27182	0.0438208	0.927388
SSTR2	3.04989	3.26305	4.37353	4.90722	3.56176	6.06799	2.31843	0.0437747	0.927388
S100A10	7.42356	7.90217	6.75479	6.31192	6.31192	6.30154	-1.67274	0.0439134	0.927388
HCG4B	3.17343	2.5962	3.23829	5.65464	2.25501	3.96041	2.55838	0.0436848	0.927388
ZNF446	3.61099	4.36239	2.63757	3.57624	4.49267	6.34265	2.42019	0.0441533	0.928497
GLIDR	5.27822	2.23676	0.782337	1.23279	1.26024	2.7798	-3.21424	0.044198	0.928497
RP11-74H8.1	3.66639	2.81598	5.19259	2.74965	1.43288	3.14009	-2.7087	0.0443841	0.930624
RP11-376M2.2	0.38889	0.51321	0.470643	0.198541	4.80372	4.89904	7.85461	0.0444862	0.930984
RP11-395B7.2	5.16206	0.418562	3.77193	0.109978	0.34385	0.511475	-7.84052	0.044889	0.937623
WNT16	5.45508	4.73969	4.46198	2.22265	4.26353	2.7707	-2.37037	0.0449839	0.937821
AP001053.11	1.88377	1.29534	3.08843	1.97285	4.17268	4.74806	2.86174	0.0454592	0.94593
SERPINE1	1.91831	5.31495	3.89691	3.31049	1.98954	1.41415	-2.87243	0.0458341	0.951524
APH1A	6.35858	6.83963	5.70999	5.13412	4.9918	5.48475	-1.7516	0.0463024	0.951524
C22orf23	6.3737	7.24867	6.71777	6.91022	6.2674	9.49783	2.18781	0.0465039	0.951524
FOXA1	4.2899	3.35651	3.00251	4.20394	6.23692	3.65596	2.35139	0.0459516	0.951524
RB1	1.1215	0.932899	0.346249	3.74149	1.66802	0.439424	3.71628	0.0464697	0.951524
ZIC5	1.25918	2.43829	1.70705	2.67934	0.8391	4.91367	3.11554	0.0464525	0.951524
IGFBP3	5.84939	6.78962	5.06334	5.41366	2.99973	3.60145	-2.3202	0.0465256	0.951524
DGKE	2.05074	1.48199	1.7483	1.37424	2.95724	4.26855	2.91876	0.0465957	0.951524
MT-ND6	17.3789	15.5674	17.2852	15.5684	15.2557	16.1494	-1.7902	0.0465884	0.951524
RP11-848P1.3	4.63918	4.20645	5.07431	3.59618	3.51617	3.2343	-2.01569	0.0462958	0.951524
HSCB	1.54264	1.3906	1.65327	2.66869	3.84094	1.49995	3.00965	0.0470634	0.953707
IL1RAP	4.50868	5.35036	3.60547	3.63059	3.27518	1.92781	-2.43579	0.047184	0.953707
HPN-AS1	3.31509	1.23525	3.45653	0.537088	0.683081	1.99394	-3.49501	0.0471844	0.953707
RP11-517C16.2	6.7147	4.69526	7.28277	5.34887	5.51387	3.52955	-2.23025	0.0472165	0.953707
RP11-17J14.2	4.61767	4.77209	5.91661	3.88232	4.23355	2.25693	-2.32897	0.0472244	0.953707
AC234582.2	4.00648	0.544097	2.20201	1.54444	0.994038	0.61336	-3.49438	0.0470226	0.953707
ZBTB7A	4.1605	3.69107	4.43099	4.24379	6.39021	4.82294	2.10437	0.0473893	0.955278
PLOD1	2.36863	2.1635	2.32033	3.47412	3.85827	3.25896	2.43656	0.0475774	0.955657
PIGP	2.74734	1.99596	2.75934	3.40745	4.33015	3.7361	2.38318	0.0475824	0.955657
TNFRSF12A	3.53001	3.35182	2.31952	2.17667	0.97331	1.08388	-3.14404	0.0479517	0.957388
SEMA3B	2.94885	0.964984	4.54683	1.71652	2.12749	1.57689	-3.00851	0.0484544	0.957388
CDK5RAP2	2.22867	1.31507	2.17708	3.4225	3.147	3.49871	2.72671	0.0481182	0.957388
TIRAP	2.39109	2.90512	2.83258	3.39174	3.91033	4.50843	2.28056	0.0479355	0.957388
TTC14	4.73668	4.49981	4.97931	5.65764	4.87285	6.79317	1.92939	0.0483274	0.957388
KCTD19	0.864388	0.451761	1.61009	0.22247	2.10592	4.11122	3.59304	0.0482455	0.957388
ZFP3	1.95579	0.9819	0.958096	2.96553	2.73587	2.98339	3.26408	0.0481823	0.957388
RP11-823E8.3	9.06791	8.0331	6.8074	6.88023	4.13585	7.08442	-2.39014	0.0483677	0.957388
DNM1P41	5.53284	5.64063	7.01429	4.54936	5.42346	4.83339	-1.89744	0.0484206	0.957388
PODNL1	1.63308	2.6978	2.62036	2.25939	3.20745	4.94202	2.64762	0.048689	0.958622
SCAPER	1.67186	1.53326	1.77543	2.36155	3.48926	2.84817	2.83485	0.048728	0.958622
RP11-496H1.1	5.46109	5.52616	6.05549	6.22648	5.2482	8.16487	2.07868	0.0487791	0.958622
SMAD5	3.99037	3.10617	5.21769	4.89182	6.10423	6.26411	2.15168	0.0493633	0.959783
CD8A	-0.00301175	1.07746	0.0504456	3.40709	0.0282726	1.22296	4.08388	0.0492965	0.959783
SAMD4B	2.80091	3.45762	2.62648	3.60787	5.10622	3.73752	2.27439	0.0493005	0.959783
PLIN5	0.115599	0.196611	1.10418	-0.00243488	3.4997	1.85625	4.10678	0.0492541	0.959783
RP11-162O12.2	1.32914	1.01313	2.33589	4.01555	3.33953	1.58116	3.05916	0.0490742	0.959783
RP11-148K1.12	11.3157	10.8362	11.5094	9.41885	10.5801	10.0476	-1.6248	0.049215	0.959783
OR7E128P	3.28011	1.93639	1.887	3.6239	3.30309	4.78279	2.53294	0.0494627	0.960015
PDLIM7	2.05042	2.10177	4.07271	2.05279	0.737395	0.858346	-3.26122	0.0496057	0.961089
